# Supplementary material for: Self-similar chiral organic molecular cages
Source: Nat Commun. 2024 Jan 22;15:670. doi: 10.1038/s41467-024-44922-y (PMC10803742; doi:10.1038/s41467-024-44922-y)
Supplement: Supplementary file 3 — Source Data [file 41467_2024_44922_MOESM3_ESM.zip]

Archive with 2 entries (2 files):
- Computational calculation for optimized structure coordinates.xlsx
- Source Data.xlsx
