# Supplementary material for: Self-similar chiral organic molecular cages
Source: Nat Commun. 2024 Jan 22;15:670. doi: 10.1038/s41467-024-44922-y (PMC10803742; doi:10.1038/s41467-024-44922-y)
Supplement: Supplementary file 3 — Source Data [file 41467_2024_44922_MOESM3_ESM.zip › Computational calculation for optimized structure coordinates.xlsx]

## Sheet: 2P-CHO-TMC
Atomic coordinates of the optimized computational models for molecular cages 2P-CHO-TMC
O	4.4608	-10.4143	9.08597
O	-2.24808	-5.95281	12.4866
O	-7.65951	-5.65008	-9.72119
O	8.43522	11.1447	1.29743
O	1.38071	-12.4974	16.7518
O	15.1889	13.9983	-3.00456
N	1.1055	-8.06522	10.6228
O	-15.03	-3.13252	-13.0896
O	-11.1569	1.97472	-7.2793
O	11.6522	6.47225	-5.34861
N	-0.550972	-9.19821	14.6419
N	-11.3981	-4.42941	-11.3451
N	-9.2751	-1.81821	-8.35803
N	2.94546	-11.474	12.9232
C	-2.15135	1.13896	4.46113
C	3.71398	-4.96579	-0.125509
C	-0.152956	2.85321	4.29407
C	1.61248	-5.42166	-1.6563
N	9.9119	8.67894	-1.99975
C	-3.88469	2.87149	0.55443
C	0.0245614	4.5764	2.30618
N	-13.1445	-0.435648	-10.1799
C	5.40023	-3.07018	-0.854419
C	-3.98999	1.17248	2.57342
N	13.428	10.2186	-4.33731
N	11.8504	12.5612	-0.812153
O	-25.4683	3.10726	-12.7417
C	2.76193	-9.94122	10.9386
C	1.18204	-4.05669	-3.87033
C	5.02902	-1.65555	-3.05476
C	-1.40928	-0.0493808	8.96739
C	-2.26231	-0.693096	6.54915
C	-3.16801	-3.15003	6.17144
C	-3.16081	-4.9225	8.10233
C	-2.22314	-4.23882	10.4479
C	-1.38561	-1.80439	10.9155
C	-0.486006	-7.80261	12.5484
C	5.17714	-6.54884	6.6941
C	5.03479	-5.25828	4.41363
C	4.04292	-6.39614	2.24018
C	3.27369	-8.92069	2.42012
C	3.39236	-10.2303	4.69038
C	4.30037	-9.01321	6.82224
C	-1.86845	4.57419	0.468238
C	-9.50462	-3.88266	-9.78845
C	-3.42356	-4.98475	-4.2183
C	-1.09976	-4.51626	-5.3953
C	-1.04346	-4.45291	-8.03587
C	-3.22677	-4.80561	-9.45198
C	-5.50178	-5.20396	-8.22026
C	-5.6181	-5.32911	-5.60693
O	20.3	16.0462	-13.8275
C	1.21857	-10.9822	14.6873
C	10.1242	10.7492	-0.580999
C	-13.136	-2.60866	-11.441
C	2.92104	-2.19519	-4.5521
C	4.62731	5.4929	2.79021
C	6.71478	7.05314	2.51529
C	6.38407	9.46021	1.53959
C	4.00395	10.3435	0.902273
C	1.92957	8.76101	1.18874
C	2.19964	6.29899	2.11028
C	-17.2073	-1.65249	-13.2738
C	-18.0751	-1.23764	-15.7166
C	-20.3431	0.0254236	-16.0638
C	-21.741	0.875139	-13.9941
C	-20.8373	0.420212	-11.5505
C	-18.5841	-0.847665	-11.1765
C	-11.1625	-0.188013	-8.64273
C	13.4113	12.1681	-2.74529
C	10.9486	2.30521	-3.71264
C	9.96493	4.47968	-4.78586
C	7.43043	4.64395	-5.41918
C	5.84853	2.62497	-4.87543
C	6.75917	0.420612	-3.72555
C	9.34552	0.292674	-3.19162
C	11.6349	8.52538	-3.82269
C	21.0916	15.5896	-11.6984
C	15.4068	14.69	-7.53302
C	16.5913	14.1835	-5.23712
C	19.202	14.1229	-5.02306
C	20.6554	14.5692	-7.15859
C	19.5142	15.0823	-9.48105
C	16.8739	15.1316	-9.64733
C	-8.27294	1.97061	-0.971509
C	-5.79958	2.77114	-1.46495
C	-5.18287	3.38296	-3.96673
C	-6.92031	3.12146	-5.91401
C	-9.31624	2.2256	-5.36136
C	-10.0253	1.68677	-2.90208
O	-7.91578	-12.3669	24.5761
C	-5.65899	-11.8598	24.7124
C	0.397983	-11.4934	21.0308
C	-0.438168	-12.2476	18.665
C	-2.94606	-12.9168	18.2364
C	-4.64979	-12.7852	20.2102
C	-3.85866	-12.0147	22.6145
C	-1.32952	-11.3728	23.0022
C	-24.1309	2.2067	-14.4065
H	1.30863	2.83074	5.72868
H	0.267132	-6.86036	-1.09887
H	7.02475	-2.67343	0.327983
H	-5.532	-0.170284	2.66928
H	-0.781584	1.86355	9.34702
H	-3.81826	-3.71468	4.31268
H	-3.82327	-6.83258	7.78067
H	-0.721834	-1.30446	12.7877
H	5.90599	-5.63499	8.37452
H	5.62722	-3.29757	4.35203
H	2.58097	-9.89004	0.753237
H	2.78504	-12.1827	4.81748
H	-1.74448	5.90612	-1.08178
H	-3.53377	-4.99767	-2.17273
H	0.737897	-4.15699	-9.00587
H	-3.17782	-4.76836	-11.4988
H	-7.41224	-5.64552	-4.67469
H	2.61185	-1.12718	-6.27212
H	4.90398	3.58299	3.47694
H	8.59124	6.3955	3.00044
H	3.79051	12.249	0.181638
H	0.0656789	9.46843	0.714627
H	-16.9684	-1.91418	-17.3005
H	-21.0432	0.356975	-17.9643
H	-21.9525	1.05862	-9.95648
H	-17.8969	-1.21758	-9.28969
H	12.9496	2.20277	-3.28919
H	6.69505	6.35579	-6.26627
H	3.85003	2.7983	-5.29011
H	10.133	-1.41615	-2.38202
H	23.1597	15.5411	-11.326
H	13.3635	14.7524	-7.6329
H	20.0559	13.7415	-3.20224
H	22.7026	14.5306	-7.02333
H	16.0097	15.5455	-11.4572
H	-8.85366	1.57227	0.951544
H	-3.28189	3.99329	-4.42426
H	-6.41	3.5568	-7.84828
H	-11.9319	1.04569	-2.51455
H	-4.8263	-11.2224	26.5333
H	2.37051	-11.0127	21.2984
H	-3.53262	-13.5281	16.3737
H	-6.61703	-13.283	19.938
H	-0.708818	-10.7735	24.8647
H	-24.7027	2.36436	-16.4229

## Sheet: 2M-CHO-TMC
Atomic coordinates of the optimized computational models for molecular cages 2M-CHO-TMC
O	-4.4608	10.4143	-9.08597
O	2.24808	5.95281	-12.4866
O	7.65951	5.65008	9.72119
O	-8.43522	-11.1447	-1.29743
O	-1.38071	12.4974	-16.7518
O	-15.1889	-13.9983	3.00456
N	-1.1055	8.06522	-10.6228
O	15.03	3.13252	13.0896
O	11.1569	-1.97472	7.2793
O	-11.6522	-6.47225	5.34861
N	0.550972	9.19821	-14.6419
N	11.3981	4.42941	11.3451
N	9.2751	1.81821	8.35803
N	-2.94546	11.474	-12.9232
C	2.15135	-1.13896	-4.46113
C	-3.71398	4.96579	0.125509
C	0.152956	-2.85321	-4.29407
C	-1.61248	5.42166	1.6563
N	-9.9119	-8.67894	1.99975
C	3.88469	-2.87149	-0.55443
C	-0.0245614	-4.5764	-2.30618
N	13.1445	0.435648	10.1799
C	-5.40023	3.07018	0.854419
C	3.98999	-1.17248	-2.57342
N	-13.428	-10.2186	4.33731
N	-11.8504	-12.5612	0.812153
O	25.4683	-3.10726	12.7417
C	-2.76193	9.94122	-10.9386
C	-1.18204	4.05669	3.87033
C	-5.02902	1.65555	3.05476
C	1.40928	0.0493808	-8.96739
C	2.26231	0.693096	-6.54915
C	3.16801	3.15003	-6.17144
C	3.16081	4.9225	-8.10233
C	2.22314	4.23882	-10.4479
C	1.38561	1.80439	-10.9155
C	0.486006	7.80261	-12.5484
C	-5.17714	6.54884	-6.6941
C	-5.03479	5.25828	-4.41363
C	-4.04292	6.39614	-2.24018
C	-3.27369	8.92069	-2.42012
C	-3.39236	10.2303	-4.69038
C	-4.30037	9.01321	-6.82224
C	1.86845	-4.57419	-0.468238
C	9.50462	3.88266	9.78845
C	3.42356	4.98475	4.2183
C	1.09976	4.51626	5.3953
C	1.04346	4.45291	8.03587
C	3.22677	4.80561	9.45198
C	5.50178	5.20396	8.22026
C	5.6181	5.32911	5.60693
O	-20.3	-16.0462	13.8275
C	-1.21857	10.9822	-14.6873
C	-10.1242	-10.7492	0.580999
C	13.136	2.60866	11.441
C	-2.92104	2.19519	4.5521
C	-4.62731	-5.4929	-2.79021
C	-6.71478	-7.05314	-2.51529
C	-6.38407	-9.46021	-1.53959
C	-4.00395	-10.3435	-0.902273
C	-1.92957	-8.76101	-1.18874
C	-2.19964	-6.29899	-2.11028
C	17.2073	1.65249	13.2738
C	18.0751	1.23764	15.7166
C	20.3431	-0.0254236	16.0638
C	21.741	-0.875139	13.9941
C	20.8373	-0.420212	11.5505
C	18.5841	0.847665	11.1765
C	11.1625	0.188013	8.64273
C	-13.4113	-12.1681	2.74529
C	-10.9486	-2.30521	3.71264
C	-9.96493	-4.47968	4.78586
C	-7.43043	-4.64395	5.41918
C	-5.84853	-2.62497	4.87543
C	-6.75917	-0.420612	3.72555
C	-9.34552	-0.292674	3.19162
C	-11.6349	-8.52538	3.82269
C	-21.0916	-15.5896	11.6984
C	-15.4068	-14.69	7.53302
C	-16.5913	-14.1835	5.23712
C	-19.202	-14.1229	5.02306
C	-20.6554	-14.5692	7.15859
C	-19.5142	-15.0823	9.48105
C	-16.8739	-15.1316	9.64733
C	8.27294	-1.97061	0.971509
C	5.79958	-2.77114	1.46495
C	5.18287	-3.38296	3.96673
C	6.92031	-3.12146	5.91401
C	9.31624	-2.2256	5.36136
C	10.0253	-1.68677	2.90208
O	7.91578	12.3669	-24.5761
C	5.65899	11.8598	-24.7124
C	-0.397983	11.4934	-21.0308
C	0.438168	12.2476	-18.665
C	2.94606	12.9168	-18.2364
C	4.64979	12.7852	-20.2102
C	3.85866	12.0147	-22.6145
C	1.32952	11.3728	-23.0022
C	24.1309	-2.2067	14.4065
H	-1.30863	-2.83074	-5.72868
H	-0.267132	6.86036	1.09887
H	-7.02475	2.67343	-0.327983
H	5.532	0.170284	-2.66928
H	0.781584	-1.86355	-9.34702
H	3.81826	3.71468	-4.31268
H	3.82327	6.83258	-7.78067
H	0.721834	1.30446	-12.7877
H	-5.90599	5.63499	-8.37452
H	-5.62722	3.29757	-4.35203
H	-2.58097	9.89004	-0.753237
H	-2.78504	12.1827	-4.81748
H	1.74448	-5.90612	1.08178
H	3.53377	4.99767	2.17273
H	-0.737897	4.15699	9.00587
H	3.17782	4.76836	11.4988
H	7.41224	5.64552	4.67469
H	-2.61185	1.12718	6.27212
H	-4.90398	-3.58299	-3.47694
H	-8.59124	-6.3955	-3.00044
H	-3.79051	-12.249	-0.181638
H	-0.0656789	-9.46843	-0.714627
H	16.9684	1.91418	17.3005
H	21.0432	-0.356975	17.9643
H	21.9525	-1.05862	9.95648
H	17.8969	1.21758	9.28969
H	-12.9496	-2.20277	3.28919
H	-6.69505	-6.35579	6.26627
H	-3.85003	-2.7983	5.29011
H	-10.133	1.41615	2.38202
H	-23.1597	-15.5411	11.326
H	-13.3635	-14.7524	7.6329
H	-20.0559	-13.7415	3.20224
H	-22.7026	-14.5306	7.02333
H	-16.0097	-15.5455	11.4572
H	8.85366	-1.57227	-0.951544
H	3.28189	-3.99329	4.42426
H	6.41	-3.5568	7.84828
H	11.9319	-1.04569	2.51455
H	4.8263	11.2224	-26.5333
H	-2.37051	11.0127	-21.2984
H	3.53262	13.5281	-16.3737
H	6.61703	13.283	-19.938
H	0.708818	10.7735	-24.8647
H	24.7027	-2.36436	16.4229

## Sheet: HTMC (R3)
Atomic coordinates of the optimized computational models for molecular cages HTMC (R3)
O	31.3831	52.7848	85.4667
O	24.1209	43.0747	75.3919
O	38.6815	67.0355	69.3177
O	46.2203	45.1223	69.8407
O	28.1985	47.6452	81.4372
O	44.5416	45.3121	55.0494
N	40.9216	70.551	68.4252
O	48.4263	44.8521	78.116
N	25.3246	44.7348	82.6416
O	37.157	48.9173	56.9932
O	28.745	55.7269	93.0932
O	25.1871	72.0088	66.6081
O	35.5111	59.2078	89.3986
O	30.972	65.8145	67.8679
N	43.6205	45.8069	59.2671
N	23.2582	42.2933	79.4804
N	26.2718	45.3746	78.3325
C	36.0298	54.0018	79.2517
N	21.5129	47.6832	97.3504
O	22.3545	41.7063	83.5399
N	48.4837	41.7739	71.2475
O	42.4247	46.4911	63.3116
N	42.8644	66.9956	70.2632
O	43.4539	74.0011	67.7131
C	22.8559	50.6959	94.274
C	23.7158	42.9793	81.8554
N	49.4945	41.5626	75.6281
C	32.7122	52.1677	72.974
C	24.5792	43.6027	77.827
O	50.5375	38.4097	73.0493
N	26.9677	64.735	66.6412
N	40.8875	47.1498	55.9576
C	35.4072	51.7549	69.2911
C	38.9861	57.432	73.7952
C	38.8862	59.9319	72.6415
O	22.9216	63.955	65.4115
O	47.0483	67.1443	71.1601
C	31.6536	54.3646	87.4174
N	47.27	45.068	73.9954
C	33.6465	57.499	89.3477
C	40.909	68.2256	69.3315
C	41.9554	51.0976	72.5953
N	33.53	56.0061	87.3399
N	39.7257	47.7538	60.2252
N	24.0198	68.0278	65.9724
C	44.4805	54.6813	78.7752
C	31.5859	51.108	75.2548
N	29.9882	54.1029	89.262
C	38.7101	64.6625	70.4413
C	34.8033	54.2225	68.5998
C	34.3246	50.7426	71.4587
C	26.541	45.8533	80.7675
C	33.1984	55.6844	70.0778
C	32.6195	58.3021	69.4255
C	35.4653	49.4686	58.9229
C	40.4305	55.5169	72.7231
C	28.7733	53.5031	64.3261
C	48.3977	43.7903	75.8221
C	26.8191	54.1243	65.9641
C	37.5967	56.9052	75.9602
N	32.104	57.4991	91.3027
C	28.6411	66.5002	67.1812
C	32.981	53.1971	83.4217
C	40.4688	53.1052	73.7596
N	30.4283	82.6803	68.0713
C	26.0871	52.3609	67.7653
C	44.2667	59.0527	77.433
C	31.2443	61.4608	66.4314
C	47.3609	43.9438	71.7673
C	29.3507	48.8802	79.4266
C	48.8943	49.2949	77.4686
C	29.2833	49.4969	66.3581
C	32.1867	54.6394	72.2641
C	38.6341	60.1885	70.0352
N	45.334	70.5807	69.2839
C	19.566	46.1236	98.4742
C	44.7764	47.1844	70.6096
C	20.8236	48.8958	95.0009
C	37.5945	54.5073	77.0359
C	32.8461	60.1744	71.2604
C	32.9473	49.4644	76.7942
C	38.5315	62.5525	68.9217
C	27.3018	50.0375	68.005
C	39.0413	52.623	75.9165
C	30.3216	55.7379	91.132
C	40.8679	48.7363	72.1897
C	40.6997	47.7075	64.8856
N	20.044	42.9263	95.1521
C	22.5404	42.2442	86.0965
C	37.2213	50.3037	67.7996
C	46.8584	44.2459	55.6004
C	31.8449	58.9806	67.0035
C	49.4689	40.6768	73.2797
C	24.7093	65.6368	66.0315
C	32.3056	62.6661	70.699
C	31.4664	63.2756	68.3023
C	25.5964	56.5883	65.7829
C	33.5511	54.8822	79.293
N	28.2447	68.9676	67.1522
C	45.4623	52.1181	78.5011
C	45.0086	68.2774	70.1793
C	35.4199	52.2647	83.4263
C	44.452	51.4907	71.8648
C	47.905	51.7067	77.6067
C	25.8886	69.5947	66.5778
C	41.3931	75.5224	67.1924
C	27.9926	50.6126	78.0208
C	41.242	50.1415	65.6474
C	26.9556	45.6415	69.6761
C	37.198	58.9781	87.3984
C	44.0258	50.0371	79.2372
C	36.928	52.6534	81.3253
C	38.9941	62.1014	74.1316
N	36.0401	82.9658	67.33
C	19.9362	43.3401	97.8498
C	30.0117	51.1939	64.4873
C	42.9897	46.1141	56.8589
C	39.487	51.4355	67.0808
C	47.4181	47.2747	78.2099
C	39.3384	47.8956	57.7571
C	41.8935	46.6868	60.8476
C	42.2633	46.7766	71.1814
C	40.9095	57.1182	85.6886
C	43.1872	71.6228	68.4957
C	44.9885	47.6134	79.0928
C	24.4355	60.2597	63.3317
C	23.7082	61.454	65.5311
C	31.8437	48.3458	78.8818
C	36.7849	47.8026	67.1087
C	38.9124	64.4686	73.0398
C	38.5088	46.5008	65.6332
C	45.1059	56.5863	77.0747
C	45.0682	61.0962	75.762
C	32.013	54.4693	81.3607
C	42.0349	57.7085	81.1973
C	31.9801	50.5828	62.6573
C	22.5454	42.8746	91.2912
C	26.8158	53.9775	93.3161
C	47.4191	42.0454	54.3046
C	29.9067	75.9126	69.9056
C	25.1608	49.7972	93.3865
C	51.0253	37.4514	70.6654
C	24.9434	44.8087	73.6228
C	27.1524	51.4138	92.9055
C	45.8778	49.534	70.8764
C	26.4866	48.222	69.9216
C	42.9564	55.2783	80.8291
C	25.373	57.8248	63.4689
C	37.589	78.9385	66.0752
C	29.1177	51.7161	75.9424
C	38.327	59.8288	83.1325
N	53.5476	38.0517	57.1935
C	52.2889	35.2119	66.1177
C	36.7077	60.1997	85.147
C	28.5793	73.7684	69.2328
C	45.948	62.7332	71.5947
C	22.5723	53.272	94.6599
C	24.7765	42.3627	89.9936
C	30.8847	80.505	69.6168
C	49.7473	40.9199	54.645
C	26.2074	43.9363	71.514
C	40.4165	58.2454	83.3616
C	20.3159	43.0896	89.9236
C	22.5466	43.1088	94.0972
C	33.5437	52.4584	61.6707
C	35.5767	80.8602	65.6618
C	39.1846	75.4789	68.5959
C	46.4755	65.0587	72.658
C	24.5434	54.9251	94.1794
C	39.3086	57.4821	87.7174
C	23.7834	60.2361	67.8369
C	29.4211	78.2434	68.7964
C	42.7031	59.5788	79.4807
C	49.9505	35.1597	70.0284
C	20.304	42.7665	87.3277
C	24.7364	57.8124	67.9508
C	35.2847	51.9156	59.8008
C	25.1739	49.0254	72.0624
C	51.525	41.993	56.2559
N	54.3498	35.6376	62.0466
C	41.734	77.2495	65.2622
C	34.3673	85.1256	67.2388
C	53.9814	40.6846	56.6696
C	55.7842	36.6156	57.821
C	37.292	77.1757	67.9966
C	24.3892	47.3501	73.8906
C	50.5801	34.0587	67.7441
C	48.5915	45.3616	57.2031
C	45.6697	63.4486	76.7785
C	45.2502	60.759	73.1563
C	46.3769	65.4333	75.2361
C	24.7988	42.0576	87.4001
C	19.4872	46.4918	101.306
C	33.9586	47.561	59.8728
C	31.916	84.8868	68.7411
C	53.0003	33.9629	63.6921
C	17.8261	41.8019	99.0036
C	39.8366	78.967	64.7281
C	26.7538	73.9613	67.3612
C	55.16	34.5331	59.6849
C	53.3324	37.5195	66.8034
C	30.3478	87.2712	68.5212
C	26.2318	76.2569	66.234
C	32.2291	48.1261	61.7411
C	17.6992	42.1605	101.834
C	27.5553	78.3927	66.9615
C	17.4242	44.9252	102.513
C	31.7983	89.5809	69.3644
C	50.9208	44.2109	57.5162
C	52.7034	38.6524	69.073
C	35.8	87.4682	68.06
C	34.2255	89.8431	67.8772
C	56.9472	35.5648	55.4244
C	57.4392	32.8584	60.133
C	59.2292	33.9312	55.9361
C	58.525	31.8057	57.7132
H	22.0351	49.2175	98.682
H	35.6289	55.0694	66.7992
H	34.7787	48.7043	71.9879
H	41.6094	55.913	70.9641
H	29.3924	54.9013	62.8086
H	36.4261	58.4548	76.8925
H	30.8785	82.2257	66.0737
H	24.4517	52.7976	69.0979
H	30.5805	61.9785	64.4484
H	50.9029	48.994	76.7504
H	30.3459	47.6305	66.5274
H	30.8987	55.8603	73.4855
H	38.5092	58.4368	68.7875
H	17.6667	46.742	97.6674
H	18.9709	49.9648	95.2573
H	20.589	47.4039	93.4646
H	33.484	59.6587	73.2525
H	35.0065	49.0217	76.3417
H	38.3039	62.7755	66.7911
H	39.0463	50.6555	76.7939
H	38.7998	48.4023	72.6918
H	19.3272	41.0051	94.7102
H	31.6987	57.4843	65.4606
H	32.5537	64.1876	72.2039
H	32.7632	55.9619	77.6035
H	36.1608	51.1945	85.1429
H	45.3426	53.4407	72.0783
H	49.0904	53.3944	76.9843
H	25.9739	51.111	78.5839
H	43.1139	51.052	65.0923
H	27.9761	44.8933	67.9327
H	42.0208	50.3183	79.9734
H	38.9284	51.854	81.3059
H	39.1515	61.9304	76.2733
H	35.9469	82.3138	69.3215
H	21.8007	42.6917	98.7124
H	39.9157	53.461	67.6763
H	41.3756	44.8474	70.8193
H	42.6528	55.877	85.9365
H	43.7793	45.9363	79.6978
H	24.2588	61.2803	61.4428
H	32.9579	47.0018	80.1441
H	34.9909	46.8028	67.7589
H	39.0091	66.2492	74.2485
H	38.143	44.4639	65.0348
H	46.3239	56.1381	75.3553
H	29.973	55.1612	81.3827
H	45.9647	41.1799	52.9718
H	31.4471	75.7989	71.4073
H	25.4342	47.6883	93.0421
H	29.0444	50.6777	92.1848
H	47.9277	49.8359	70.2866
H	42.4345	53.7563	82.2616
H	25.9673	56.8286	61.6535
H	27.9971	53.1442	74.7823
H	37.9592	60.8239	81.2576
H	52.24	37.8693	58.8234
H	34.9906	61.4889	84.9726
H	28.9944	71.8937	70.2097
H	46.0915	62.4666	69.4618
H	20.6988	54.0532	95.3814
H	26.6335	42.1874	91.0714
H	30.3587	80.9742	71.6525
H	32.976	79.994	69.5378
H	50.2251	39.0966	53.6018
H	26.6368	41.8387	71.276
H	18.4688	43.5368	90.9381
H	23.7738	41.5464	94.9303
H	23.4028	45.019	94.606
H	33.3987	54.4783	62.4055
H	35.6267	81.5325	63.6157
H	33.6458	80.0101	66.0978
H	38.9586	74.0643	70.2049
H	24.3077	57.0441	94.4882
H	39.705	56.5723	89.6295
H	23.0651	61.2338	69.6059
H	41.9459	61.5743	79.7731
H	48.5681	34.2061	71.3778
H	18.4704	42.9282	86.2083
H	24.8142	56.8103	69.8562
H	36.5586	53.4494	58.9851
H	24.7263	51.1156	72.3302
H	53.1286	37.2713	61.5571
H	43.5654	77.2494	64.1278
H	33.818	85.4122	65.1756
H	55.1988	40.8717	54.9022
H	54.9981	41.5909	58.3386
H	57.2085	37.9448	58.7404
H	35.4552	77.1061	69.1201
H	23.2927	48.0378	75.6127
H	49.6768	32.1796	67.2018
H	48.0887	47.1869	58.2309
H	45.5819	63.7558	78.909
H	44.8211	58.8354	72.2865
H	46.8748	67.3585	76.0647
H	26.6281	41.6595	86.3343
H	19.1362	48.5731	101.738
H	21.3756	45.9032	102.16
H	34.1541	45.5546	59.1132
H	32.4618	84.6769	70.8145
H	51.2121	33.2895	62.6972
H	54.2592	32.2633	64.1019
H	18.1531	39.7172	98.5698
H	15.9437	42.4134	98.153
H	40.1355	80.4158	63.162
H	53.5575	33.3355	58.8858
H	54.7266	38.5043	65.4891
H	28.5818	87.0665	69.7379
H	29.759	87.5566	66.4687
H	24.7151	76.3883	64.7098
H	30.9941	46.5498	62.5356
H	19.501	41.3881	102.728
H	16.0038	41.0875	102.619
H	27.1008	80.2857	66.039
H	15.507	45.634	101.832
H	17.5325	45.1225	104.655
H	32.2639	89.4027	71.4602
H	30.594	91.3393	69.0503
H	52.3547	45.1219	58.8409
H	53.5508	40.5516	69.6352
H	37.5462	87.6904	66.818
H	36.4242	87.2465	70.1099
H	35.3561	91.5047	68.653
H	33.7623	90.2067	65.805
H	57.5315	37.2038	54.1541
H	55.4919	34.3614	54.3877
H	56.8634	31.2221	61.4104
H	58.9856	33.9966	61.1099
H	60.7801	35.1285	56.8316
H	59.9471	33.0996	54.083
H	57.0619	30.5395	56.7664
H	60.2869	30.6493	58.1601

## Sheet: HTMC (S3)
Atomic coordinates of the optimized computational models for molecular cages HTMC (S3)
O	11.7601	53.4672	28.9084
O	4.17091	42.6141	39.2862
O	18.6483	66.8261	46.1446
O	26.001	45.4345	45.2129
O	8.50538	46.9507	33.2982
O	24.5315	43.5492	58.831
N	21.1047	70.2282	46.7127
O	29.8079	44.2365	37.6839
N	5.84132	43.8887	32.0925
O	17.2382	47.3743	57.2082
O	10.4338	55.5432	20.7306
O	6.18524	71.8322	48.3472
O	17.5127	58.0548	24.4996
O	11.7782	65.6339	46.5069
N	23.9478	45.0109	54.8044
N	3.74737	41.4803	35.2443
N	6.40394	44.8565	36.3946
C	16.115	54.3797	35.3715
N	1.84314	48.4997	17.0515
O	3.15199	40.608	31.2166
N	28.3295	41.9228	44.6667
O	23.0761	46.5537	50.9661
N	22.7452	66.502	44.9267
O	23.8323	73.5546	47.0762
C	3.72742	51.6542	19.6906
C	4.32555	42.0706	32.8842
N	30.2546	41.2348	40.6646
C	12.9486	51.7985	41.5883
C	4.81436	43.0058	36.8798
O	30.6677	38.4121	43.7255
N	7.777	64.596	47.6097
N	20.9153	45.4952	58.0757
C	15.8403	51.6035	45.1053
C	18.7694	57.5514	41.0968
C	18.5411	59.9358	42.4311
O	3.73766	63.7913	48.7818
O	26.8265	66.5191	43.5618
C	12.5406	54.6004	26.7962
N	27.878	44.9214	41.4211
C	15.3034	56.8414	24.645
C	20.9305	67.881	45.9189
C	22.1466	51.367	41.7945
N	14.7226	55.774	26.8181
N	20.1131	47.1237	54.0126
N	4.89653	67.8586	48.5298
C	25.8972	53.9116	35.779
C	11.8399	50.6577	39.3554
N	10.9674	54.4171	24.8777
C	18.4389	64.505	44.9233
C	15.1161	54.0231	45.7833
C	14.732	50.5197	43.0045
C	6.84863	45.1683	33.9752
C	13.3599	55.3707	44.3947
C	12.7941	57.9911	45.0077
C	15.4423	48.1243	55.4572
C	20.3762	55.6862	41.9752
C	8.86005	52.9695	50.2833
C	29.292	43.4299	40.0194
C	7.11118	53.7547	48.5037
C	17.4005	57.0953	38.9221
N	13.9534	56.8302	22.5642
C	9.46919	66.3647	47.2118
C	13.269	53.7195	31.0465
C	20.6157	53.3959	40.7448
N	11.1225	82.482	46.286
C	6.35742	52.0813	46.6446
C	25.324	58.2673	37.0368
C	12.3675	61.3777	48.0167
C	27.4619	44.0443	43.7014
C	9.62265	48.2806	35.2757
C	30.3227	48.7147	37.6311
C	9.00235	48.9194	48.4009
C	12.2861	54.2176	42.3112
C	18.7068	60.0496	45.0413
N	25.3804	70.0574	45.3659
C	-0.0473968	46.5623	16.6296
C	24.7762	47.4398	44.0246
C	1.39768	50.2108	19.1287
C	17.627	54.8458	37.6167
C	12.4597	59.7365	43.0847
C	13.2545	49.16	37.7434
C	18.6563	62.3222	46.2983
C	7.2977	49.6478	46.5705
C	19.2505	53.0287	38.5471
C	11.812	55.5647	22.8318
C	21.3153	48.892	41.5935
C	21.3205	47.7578	49.4185
N	1.46258	43.8259	19.9434
C	3.32377	41.0551	28.6398
C	17.767	50.2644	46.5331
C	26.9242	42.6447	58.2363
C	12.7279	58.8596	47.4801
C	29.7138	40.6336	43.0358
C	5.55082	65.4783	48.2833
C	12.1175	62.2598	43.5955
C	12.0727	63.0549	46.058
C	6.11596	56.3141	48.5699
C	13.6311	55.1947	35.2574
N	9.1364	68.8217	47.413
C	26.9323	51.4022	36.2266
C	24.8914	67.7283	44.6591
C	15.7041	52.8125	31.1231
C	24.3609	51.8043	43.117
C	29.3461	51.0848	37.1881
C	6.7986	69.414	48.0601
C	21.8385	75.198	47.5255
C	8.197	49.8643	36.7632
C	21.624	50.2835	48.9342
C	8.19084	46.1191	43.6634
C	19.0527	57.8537	26.6257
C	25.5328	49.2544	35.6925
C	17.1024	53.1425	33.2871
C	18.1685	62.1698	41.1211
N	16.5654	82.7168	46.5697
C	0.925304	43.9555	17.2699
C	9.84136	50.5467	50.2692
C	23.1171	44.7488	57.1406
C	19.8474	51.5192	47.4986
C	28.8543	46.6363	37.1439
C	19.5104	46.6324	56.3796
C	22.3348	46.2289	53.3544
C	22.5938	46.9375	42.7164
C	22.5657	55.9367	28.624
C	23.3849	71.1829	46.3714
C	26.4596	46.8779	36.1814
C	4.7618	59.975	50.8954
C	4.47057	61.2639	48.6671
C	12.1574	47.9532	35.7118
C	17.581	47.6901	46.9682
C	18.1161	64.4566	42.3489
C	19.3343	46.4275	48.4124
C	26.3089	55.8767	37.4559
C	25.6917	60.3473	38.801
C	12.2041	54.8736	33.1085
C	23.5118	56.7421	33.1237
C	11.704	49.7061	52.1123
C	3.29258	41.6176	23.4703
C	8.19915	54.1875	20.5598
C	27.4371	40.2186	58.9883
C	9.93588	75.8914	44.2146
C	5.68505	50.5131	20.9915
C	30.9048	37.7211	46.2424
C	5.01182	44.3833	41.0412
C	7.93069	51.7489	21.421
C	25.697	49.8566	44.2153
C	6.48172	47.8394	44.6686
C	24.4816	54.3723	33.6338
C	5.58754	57.5075	50.8377
C	18.2423	78.894	48.3236
C	9.30875	51.0295	38.796
C	20.0286	58.8857	30.8669
N	34.7736	37.3932	58.6868
C	31.9999	35.9173	51.0269
C	18.5318	59.2152	28.7738
C	8.69986	73.7689	45.0599
C	28.0362	62.4897	42.0773
C	4.05916	54.0907	18.8345
C	5.5413	41.525	24.7852
C	11.5007	80.2875	44.7273
C	29.8422	39.2651	58.6963
C	7.47745	44.404	41.8516
C	22.0418	57.2069	30.8509
C	1.05297	41.4207	24.797
C	3.20822	41.8765	20.6805
C	12.2005	51.0216	54.3232
C	16.3799	80.9569	48.6551
C	19.8438	75.4272	45.8707
C	26.3283	64.4445	42.0452
C	6.28218	55.371	19.2688
C	21.085	56.2503	26.5103
C	4.88211	60.1026	46.3812
C	10.2534	77.986	45.7462
C	23.9548	58.6535	34.8437
C	30.6396	35.1907	46.7532
C	1.05586	41.126	27.3747
C	5.69749	57.6398	46.3506
C	14.0597	50.2585	55.9793
C	4.0134	47.7675	43.8081
C	31.7489	40.7195	57.6749
N	35.5487	35.2074	53.7337
C	22.0698	76.7786	49.5633
C	15.0041	84.9488	46.8309
C	34.352	39.7202	57.346
C	37.0899	36.101	58.0213
C	18.0607	77.2652	46.2873
C	3.26823	46.0426	42.0068
C	31.1983	34.3076	49.1413
C	28.7831	44.1366	57.2004
C	24.009	62.3556	38.8272
C	27.7132	60.47	40.4629
C	24.3229	64.3943	40.3898
C	5.58092	41.2273	27.3737
C	-0.966735	46.7002	13.939
C	14.927	46.7194	53.3322
C	12.5085	84.6894	45.4551
C	32.8342	34.9376	53.5161
C	-0.957077	41.9321	16.5796
C	20.2609	78.6212	49.945
C	7.75587	73.7443	47.4817
C	36.647	34.1254	55.9946
C	32.1927	38.4635	50.4712
C	10.9588	87.0379	45.8579
C	8.08851	75.7699	49.0605
C	13.0911	47.521	51.6952
C	-1.82066	42.1062	13.8834
C	9.33439	77.8823	48.1838
C	-2.87155	44.6863	13.3308
C	12.3145	89.3677	44.9587
C	31.1745	43.1572	56.9247
C	31.649	39.3789	48.1038
C	16.3907	87.2333	45.8597
C	14.8686	89.6086	46.1789
C	38.2146	34.8623	60.3189
C	39.1058	32.85	55.3567
C	40.6547	33.5343	59.7256
C	40.3194	31.6499	57.6264
H	3.58993	47.7415	17.1782
H	15.9922	54.9039	47.4008
H	15.3225	48.6586	42.416
H	21.4769	56.0359	43.6527
H	9.50905	54.3133	51.6706
H	16.0999	58.5111	38.2426
H	9.2556	82.8885	46.3181
H	4.97668	52.6723	45.2649
H	12.3176	62.0526	49.935
H	32.1869	48.469	38.4197
H	9.59065	46.9748	48.4189
H	10.9635	55.2672	41.1629
H	18.8834	58.3242	46.1146
H	-1.63884	46.9261	17.889
H	0.758729	49.2478	20.8563
H	-0.121406	51.4943	18.597
H	12.5797	59.1288	41.1397
H	15.2585	48.9413	38.0698
H	18.8747	62.4266	48.3198
H	19.4197	51.2609	37.5469
H	19.5699	48.5007	40.6166
H	2.1301	45.5065	20.5572
H	12.9335	57.531	49.0142
H	11.9057	63.6244	42.0996
H	12.7846	56.0761	36.8913
H	16.5317	51.9414	29.4822
H	25.0755	53.7084	43.2572
H	30.4873	52.7263	37.5806
H	6.20769	50.085	36.3887
H	23.2131	51.2706	49.7359
H	10.1409	46.1833	44.258
H	23.6376	49.4527	34.9641
H	19.0479	52.5237	33.3177
H	18.0229	62.1211	39.0874
H	18.3916	83.2618	46.4235
H	2.64135	43.658	16.129
H	20.1037	53.5017	47.0889
H	21.9165	45.02	42.5836
H	24.1812	54.6972	28.5337
H	25.3235	45.218	35.8749
H	4.38052	60.9261	52.6552
H	13.2462	46.7254	34.5068
H	15.9792	46.6695	46.2218
H	17.9351	66.2066	41.3187
H	19.1164	44.4455	48.8368
H	27.3523	55.4997	39.1649
H	10.2849	55.5451	33.0011
H	25.9488	39.1044	59.8151
H	10.6396	75.9411	42.2999
H	5.45462	48.6039	21.691
H	9.44408	50.8353	22.4127
H	27.4271	50.203	45.2296
H	24.159	52.8532	32.31
H	5.81261	56.489	52.5889
H	8.16735	52.173	40.0389
H	19.5635	59.8841	32.5836
H	34.7601	37.7515	60.5636
H	16.9192	60.458	28.8095
H	8.43102	72.1643	43.8416
H	29.6156	62.5641	43.3598
H	2.55351	55.0044	17.8069
H	7.30444	41.6868	23.772
H	13.526	79.9946	44.5665
H	10.8509	80.5792	42.7747
H	30.2677	37.3567	59.2673
H	8.82409	43.1125	41.0372
H	-0.705324	41.5216	23.7689
H	5.12641	42.1611	19.9369
H	2.55262	40.1057	19.8603
H	11.1143	52.6829	54.7802
H	14.4618	80.2265	48.7022
H	16.6894	81.8782	50.4863
H	19.7023	74.1898	44.2667
H	6.56034	57.2727	18.599
H	21.4672	55.2328	24.7906
H	4.64153	61.1519	44.6558
H	23.319	60.5322	34.389
H	30.0613	33.9243	45.2705
H	-0.674282	40.9516	28.432
H	6.11321	56.7477	44.5639
H	14.4397	51.3024	57.6823
H	2.63285	49.0471	44.5913
H	36.338	34.3775	52.2042
H	23.6674	76.5812	50.8081
H	14.5548	85.2706	48.8319
H	34.7059	39.344	55.3579
H	35.7131	41.204	57.8559
H	38.4804	37.4405	57.2634
H	16.506	77.4623	44.9838
H	1.34643	45.973	41.3407
H	31.039	32.308	49.5256
H	28.3591	46.0386	56.627
H	22.383	62.3228	37.6032
H	29.1153	58.9937	40.4684
H	22.991	65.9256	40.3385
H	7.33309	41.1561	28.3995
H	0.662977	46.5279	12.6912
H	-1.73457	48.5795	13.6088
H	15.9828	45.0302	52.931
H	12.9386	84.5466	43.4296
H	32.2256	32.965	53.7238
H	31.9529	35.9683	55.0589
H	-2.56674	42.1228	17.8477
H	-0.151851	40.0784	16.9553
H	20.4447	79.8815	51.5387
H	35.3645	32.7113	56.8069
H	32.8291	39.7618	51.9073
H	10.5357	87.2083	47.8679
H	9.15203	86.8446	44.8928
H	7.33691	75.6953	50.9492
H	12.7846	46.4221	50.0173
H	-3.21961	40.6492	13.4992
H	-0.234511	41.7434	12.6214
H	9.58098	79.4974	49.3991
H	-3.47087	44.8211	11.3686
H	-4.55447	44.982	14.4797
H	11.1859	91.0437	45.3231
H	12.5501	89.2528	42.9172
H	32.6424	44.3261	56.1195
H	31.8544	41.3579	47.704
H	16.8302	86.9362	43.8676
H	18.1922	87.4037	46.8373
H	14.6232	89.9712	48.1903
H	15.8843	91.2226	45.4143
H	36.8481	33.517	61.0714
H	38.5109	36.2776	61.7847
H	40.3783	34.2561	54.5467
H	38.7857	31.4407	53.8914
H	41.4053	32.6193	61.4058
H	42.0481	34.9345	59.1517
H	42.1256	30.8156	57.1088
H	39.1294	30.1022	58.2823

## Sheet: HTMC (R2S)
Atomic coordinates of the optimized computational models for molecular cages HTMC (R2S)
O	35.9742	45.7888	87.1319
O	24.2101	41.6943	73.1533
O	33.9484	65.9648	78.3844
O	47.2554	49.7786	67.4857
O	29.3515	45.949	78.6046
O	44.1328	46.3043	52.6274
N	34.0313	70.1936	78.1502
O	52.1768	49.3715	74.445
N	26.9493	42.8254	80.0356
O	36.4019	48.5279	54.7871
O	34.0542	46.7339	95.4867
O	22.6211	71.2684	67.2626
O	37.4064	53.1318	91.2982
O	29.4533	66.4684	69.2253
N	43.6907	48.1654	56.5453
N	24.3421	40.5355	77.2049
N	26.8056	43.9496	75.7365
C	37.8573	50.2196	80.9055
O	24.3214	39.5934	81.2548
N	51.0235	47.797	67.2003
O	42.894	49.9808	60.2725
N	37.6838	67.7958	77.3889
O	34.231	74.3585	77.8169
C	31.7675	39.8098	98.3376
C	25.2826	41.0623	79.4648
N	53.5809	47.5613	70.8837
C	33.7251	52.5591	71.5568
C	25.1692	42.0815	75.4572
O	54.9117	45.8058	67.3923
N	26.0431	64.6525	67.3865
N	40.3086	47.4513	53.6949
C	36.3486	53.4095	67.9141
C	38.2013	56.2833	77.292
C	37.1942	58.8366	77.5366
O	22.478	63.091	65.5466
O	41.3466	69.8045	76.4838
C	35.8884	47.1699	89.2496
N	49.653	49.6239	71.011
C	36.5877	50.7422	91.2639
C	35.2851	68.0597	77.9461
C	42.1756	52.3959	72.8802
N	36.7186	49.4994	89.1129
N	39.5261	49.299	57.6686
N	22.5042	67.1897	66.4907
C	45.1015	55.7616	79.0783
C	32.6964	50.7984	73.4002
N	34.9846	46.0182	91.272
C	35.1766	63.6546	78.0811
C	35.4484	55.865	67.8819
C	35.4601	51.7861	69.7625
C	27.645	44.1727	78.057
C	33.677	56.7048	69.6234
C	32.6011	59.2408	69.4954
C	34.6532	48.9727	56.6754
C	39.7283	55.5783	75.2839
C	28.31	52.845	62.6994
C	51.7851	48.8327	72.0134
C	26.7001	53.4185	64.6723
C	37.6343	54.4726	79.0898
N	35.7087	49.8953	93.4164
C	27.1236	66.701	68.2736
C	36.5899	47.1734	84.9628
C	40.6025	53.1288	75.0172
N	26.9706	82.1219	69.8064
C	26.0789	51.5355	66.37
C	43.4311	59.9672	79.5893
C	31.3874	62.9302	67.1104
C	49.3976	49.0512	68.6179
C	30.4121	47.463	76.7477
C	50.8883	53.4356	75.8095
C	28.573	48.5874	64.0868
C	32.8724	55.0294	71.466
C	36.8061	60.3881	75.4621
N	37.8409	72.2073	76.8581
C	45.4575	50.7714	69.154
C	38.5084	52.0153	78.9172
C	31.6692	60.4231	71.639
C	32.3604	48.2733	72.7973
C	35.8007	62.7766	75.7193
C	26.964	49.091	66.0821
C	39.974	51.3684	76.8539
C	34.9503	47.5105	93.2774
C	41.9441	50.0115	71.8207
C	41.2378	50.7758	62.1521
C	24.8499	39.8845	83.8076
C	38.112	52.5046	65.9982
C	46.7141	45.9219	52.7953
C	32.4307	60.5547	67.2307
C	53.0531	47.0924	68.4788
C	23.7387	65.0417	66.5284
C	30.6047	62.7967	71.547
C	30.4653	64.0342	69.2728
C	25.662	55.9513	64.941
C	35.4628	50.2931	81.9651
N	26.1659	69.0007	68.3476
C	46.8662	54.0556	77.8428
C	38.8553	69.9385	76.9183
C	38.9451	46.9624	83.9024
C	44.0207	53.9901	71.9187
C	49.1437	54.9884	76.9438
C	23.8502	69.0878	67.4123
C	34.8581	76.4015	76.3169
C	30.7648	49.946	77.4245
C	41.6185	53.1362	63.1662
C	27.8202	45.1146	68.3845
C	38.6411	54.0064	89.1529
C	46.4025	51.4902	77.5925
C	39.5584	48.4701	81.8582
C	36.5307	59.7898	79.8852
N	31.6365	83.05	71.8054
C	29.2944	50.4421	62.3951
C	42.711	47.3759	54.3912
C	40.05	53.991	65.0655
C	50.3564	50.9124	75.5649
C	38.8424	48.4206	55.4334
C	41.9662	49.1097	58.091
C	43.5645	49.1957	69.9557
C	41.9434	53.7357	86.1467
C	35.4377	72.1686	77.5539
C	48.1272	49.9169	76.4511
C	23.7084	59.6095	63.0932
C	23.6462	60.7428	65.4242
C	31.2388	46.5973	74.4366
C	37.8371	50.0978	64.9939
C	35.5589	62.1823	80.1808
C	39.3648	49.2307	63.0806
C	44.8647	58.2361	78.2696
C	43.2121	62.5638	78.7235
C	34.8097	48.7707	83.9566
C	42.3311	56.7067	82.5909
C	31.0697	49.8861	60.3751
C	25.4731	39.9986	88.9894
C	33.3184	44.3308	96.1897
C	47.5187	43.6996	51.7012
C	24.9028	76.121	71.6416
C	32.9702	39.8717	96.0243
C	54.8313	44.3829	65.2038
C	24.8843	43.4531	71.3199
C	33.7407	42.105	94.911
C	45.6621	53.1962	70.0624
C	26.2055	47.1002	67.8181
C	43.7498	55.013	81.1804
C	24.732	57.2283	62.8589
C	34.9842	80.6792	73.3616
C	31.9084	51.5907	75.7701
C	38.9753	57.0732	85.9015
N	55.102	41.9686	53.3142
C	55.3283	41.1774	61.1126
C	37.7514	56.1534	88.0104
C	24.3746	73.7381	70.7226
C	42.4677	65.5481	75.3769
C	31.3849	42.0809	99.572
C	27.4869	40.4071	87.3828
C	25.0414	80.8232	71.2197
C	50.0586	43.2184	51.5079
C	27.1761	43.2915	70.1155
C	41.0605	55.8581	84.8828
C	23.1298	39.5141	87.9431
C	31.1366	51.3032	58.1738
C	34.3671	82.9571	71.8474
C	35.0182	78.7224	77.4584
C	42.3038	67.4304	77.1475
C	32.1418	44.3227	98.5164
C	40.7624	52.8099	88.2542
C	24.5621	59.5253	67.5309
C	24.5587	78.2583	70.1907
C	42.2213	59.1869	81.7738
C	52.8938	44.2274	63.4763
C	22.8126	39.464	85.3662
C	25.5521	57.1359	67.2721
C	32.9174	50.8646	56.328
C	23.8664	47.1384	68.9899
C	51.8197	44.9432	52.3793
N	57.9626	40.1079	57.5926
C	34.9232	76.1623	73.7283
C	30.3656	85.0975	70.5237
C	54.555	44.3602	52.1278
C	57.668	41.077	53.0399
C	35.0925	80.854	75.9605
C	23.1985	45.3287	70.7304
C	53.1822	42.6116	61.4451
C	48.412	47.6612	53.7066
C	43.1977	64.5406	80.437
C	42.943	63.1208	76.1804
C	42.7741	66.9781	79.6566
C	27.2091	40.3554	84.7924
C	34.5716	47.4581	58.7869
C	27.5655	84.5886	70.809
C	55.6421	39.488	58.9006
C	34.969	78.3113	72.2683
C	23.5094	73.511	68.2856
C	58.227	39.1119	55.0485
C	57.2627	41.4098	62.8582
C	25.9857	86.6249	69.6052
C	23.1856	75.6073	66.7832
C	32.7997	47.9308	60.6158
C	23.7269	77.9628	67.7329
C	26.6663	89.208	70.58
C	50.9613	47.1418	53.4844
C	57.0197	42.9982	64.8866
C	31.0258	87.7072	71.4708
C	29.4441	89.7265	70.2382
C	58.0828	40.0146	50.4297
C	60.836	38.027	54.6977
C	60.6916	38.9334	50.111
C	61.2263	36.966	52.0926
C	22.8678	36.1104	96.8408
C	23.1638	33.3918	96.0461
C	25.7764	32.4245	96.6326
C	27.768	34.0847	95.458
C	27.4844	36.8177	96.2308
C	24.8432	37.7907	95.6574
N	28.036	37.1128	98.9011
N	24.3473	38.0919	92.985
C	30.7132	37.4397	99.4224
C	25.8425	40.0208	91.7694
H	36.114	57.1348	66.431
H	36.1906	49.8847	69.8357
H	40.2665	56.9663	73.8906
H	28.8803	54.336	61.4321
H	36.505	54.9867	80.7077
H	28.5752	81.083	69.9295
H	24.8586	51.9891	67.9395
H	31.2265	63.9083	65.3329
H	52.6652	54.1575	75.1294
H	29.1904	46.6708	63.7724
H	31.4187	55.6152	72.7668
H	37.2312	59.7082	73.586
H	31.8362	59.5105	73.4524
H	32.9024	47.6088	70.9482
H	35.4625	63.9347	74.081
H	40.6684	49.4543	76.6882
H	40.4888	48.7569	72.5012
H	33.0813	59.6883	65.5045
H	29.9023	63.6928	73.2373
H	34.0832	51.5831	81.2093
H	40.3091	45.686	84.7131
H	44.281	55.8367	72.7515
H	49.5822	56.9625	77.1956
H	30.1299	50.5613	79.257
H	43.12	54.3043	62.4408
H	29.6677	45.0426	67.528
H	44.6265	50.7272	78.2414
H	41.4406	48.3581	81.0746
H	36.8281	58.6432	81.5343
H	31.0197	82.9943	73.6192
H	40.345	55.8545	65.8442
H	43.4403	47.3112	69.1956
H	43.6278	52.801	85.4917
H	47.7314	47.9365	76.1931
H	22.9292	60.587	61.487
H	30.9636	44.6609	73.8932
H	36.3142	48.9099	65.6521
H	35.056	62.8917	82.0227
H	39.0706	47.3855	62.2747
H	45.8672	58.8464	76.5984
H	32.9533	48.8683	84.7863
H	46.1343	42.3864	50.9967
H	25.5866	76.3093	73.5558
H	33.3178	38.1202	95.0365
H	34.6546	42.0944	93.1031
H	47.1935	54.3864	69.4386
H	43.859	53.0694	81.7793
H	24.7594	56.3263	61.0299
H	32.2122	53.5274	76.3369
H	38.248	58.765	85.0336
H	54.705	42.1622	55.1712
H	36.1012	57.0766	88.7612
H	24.6309	72.0951	71.8878
H	42.0404	65.9549	73.429
H	30.4699	42.0908	101.398
H	29.3381	40.7673	88.1683
H	23.3126	81.9454	71.128
H	25.5142	80.6717	73.2379
H	50.7106	41.4702	50.6854
H	28.4736	41.7984	70.6002
H	21.5394	39.1721	89.1683
H	29.7608	52.7787	57.8834
H	35.2444	84.6397	72.6784
H	35.049	82.7959	69.9132
H	34.9745	78.8518	79.4876
H	31.8646	46.0928	99.4806
H	41.4744	51.1548	89.1992
H	24.5202	60.4383	69.3472
H	41.1339	60.5465	82.8359
H	51.2087	45.3267	63.6921
H	20.9954	39.077	84.5315
H	26.3289	56.196	68.9077
H	32.9806	51.9918	54.6337
H	22.522	48.5957	68.5209
H	58.1866	42.0067	57.5644
H	34.7969	74.3163	72.8808
H	30.8487	84.9726	68.5209
H	55.0582	44.2173	50.1371
H	55.6874	45.9204	52.8966
H	59.0415	42.6238	53.3207
H	35.1156	82.6997	76.8342
H	21.3906	45.3804	71.6645
H	51.6739	42.4911	60.0763
H	47.7617	49.3917	54.5466
H	43.504	64.1593	82.4153
H	42.9322	61.6076	74.8145
H	42.6447	68.5086	80.9915
H	28.8054	40.6527	83.5794
H	35.9272	45.9555	59.0055
H	27.1967	84.6505	72.8627
H	55.7612	37.5183	59.5033
H	53.9503	39.5931	57.71
H	34.8487	78.1434	70.2404
H	56.849	37.5957	54.8174
H	58.9714	40.3338	62.5984
H	23.9955	86.2261	69.9372
H	26.2657	86.5348	67.5664
H	22.4707	75.3684	64.8912
H	32.8033	46.7883	62.3042
H	23.4744	79.6162	66.5702
H	26.1958	89.3324	72.5856
H	25.5456	90.6467	69.6305
H	52.3076	48.5041	54.183
H	58.4931	43.174	66.2787
H	33.0247	88.0772	71.1595
H	30.7313	87.7516	73.5159
H	29.9365	91.5723	70.9972
H	29.8805	89.787	68.2226
H	57.7474	41.4737	49.0186
H	56.6607	38.5546	50.1113
H	61.1444	36.5955	56.141
H	62.2185	39.5177	55.0562
H	62.0821	40.4477	50.2717
H	60.9032	38.1427	48.2251
H	59.961	35.3612	51.8112
H	63.1415	36.2426	51.8987
H	23.0499	36.2288	98.8876
H	21.0067	36.8137	96.3338
H	21.7448	32.2321	96.9797
H	22.7959	33.2132	94.0233
H	25.9906	30.4881	95.9732
H	26.052	32.4056	98.6719
H	27.6578	33.9638	93.4007
H	29.6496	33.4212	95.9557
H	28.7989	37.9397	95.1106
H	24.6808	39.6801	96.4711
H	27.1365	38.6804	99.5335
H	24.6449	36.4309	92.0851
H	31.7199	35.802	98.6982
H	30.9532	37.4332	101.463
H	25.2642	41.838	92.5612
H	27.8698	39.8664	92.1538

## Sheet: HTMC (RS2)
Atomic coordinates of the optimized computational models for molecular cages HTMC (RS2)
O	11.6709	54.3227	28.8315
O	2.20487	44.3761	39.6631
O	19.9874	66.5607	46.6435
O	25.2822	44.2033	43.4611
O	6.64827	48.0806	33.3556
O	23.1086	39.5222	56.5789
N	22.4406	69.9428	47.3257
O	30.2708	45.2341	36.5279
N	3.15865	45.8631	32.3654
O	17.4831	45.7211	56.7725
O	9.69277	56.6853	20.8998
O	7.69231	71.6227	51.0783
O	17.066	59.0996	24.1023
O	12.0551	65.3304	47.3256
N	23.0128	42.1769	53.1309
N	0.854784	43.8829	35.6774
N	4.50779	46.2397	36.5757
C	15.8607	54.8964	35.4573
N	2.40881	48.4256	17.1621
O	-0.467928	43.5647	31.7502
N	28.3807	41.4498	42.7238
O	22.2347	44.6896	49.7682
N	23.8517	66.5886	44.7517
O	25.2826	73.1071	48.1038
C	3.87694	51.5306	20.0781
C	1.29298	44.4811	33.2839
N	30.9746	41.9737	39.1112
C	12.3731	51.8076	41.4882
C	2.53849	44.8621	37.2073
O	31.6099	38.7693	41.7623
N	8.4871	64.3827	49.5315
N	20.4428	42.6926	56.7739
C	15.31	51.1474	44.9361
C	18.8999	57.4162	41.3677
C	19.0262	59.7747	42.7816
O	4.86265	63.7197	51.7277
O	27.7823	66.939	43.0041
C	12.3069	55.5529	26.7204
N	27.6491	44.8285	39.926
C	14.8817	57.8784	24.4321
C	22.1817	67.7289	46.2072
C	21.5604	50.8303	41.5204
N	14.5059	56.7044	26.6029
N	19.8194	45.2773	53.2246
N	6.22293	67.7147	51.4272
C	26.5209	54.9805	34.5272
C	11.0321	50.8679	39.2734
N	10.5968	55.4129	24.9217
C	19.6065	64.2933	45.3586
C	14.9112	53.6058	45.725
C	14.0398	50.2903	42.8217
C	4.70293	46.6684	34.1451
C	13.2644	55.1857	44.4489
C	12.8842	57.793	45.25
C	15.7852	46.95	55.1751
C	20.2762	55.3133	42.1145
C	9.62863	52.7424	50.8378
C	29.5887	43.9774	38.612
C	7.68442	53.8016	49.4535
C	17.4468	57.2433	39.2
N	13.345	57.9785	22.4865
C	10.0962	66.0894	48.726
C	13.1456	54.5832	30.9795
C	20.1889	53.0842	40.7559
N	12.5672	81.6394	46.9877
C	6.63148	52.3914	47.5278
C	26.0014	59.3468	35.8208
C	12.5689	60.9428	48.5269
C	27.1753	43.4845	41.9626
C	8.22059	48.9995	35.2649
C	29.2807	49.4477	37.9674
C	9.41356	48.9876	48.3805
C	12.0147	54.25	42.3538
C	19.3639	59.8199	45.3763
N	26.5784	70.0002	45.6098
C	0.508221	46.7187	16.2039
C	24.0581	46.4346	42.8116
C	1.87742	49.6402	19.5544
C	17.3478	55.0556	37.7643
C	12.554	59.6928	43.4773
C	10.907	48.2939	38.7725
C	19.6558	62.0599	46.6726
C	7.47906	49.9884	46.942
C	18.7369	53.0058	38.5857
C	11.2594	56.6609	22.864
C	20.4656	48.4802	41.1331
C	20.4908	46.3173	48.6245
N	1.00509	43.8139	19.8101
C	-0.438153	43.9529	29.1597
C	17.0696	49.4898	46.2574
C	25.6128	38.9249	56.9079
C	12.891	58.4727	47.7858
C	30.2472	40.8109	41.2012
C	6.60187	65.3335	50.855
C	12.2383	62.1745	44.1904
C	12.2455	62.78	46.7123
C	6.7623	56.3107	50.0627
C	15.0989	57.0515	34.1725
N	9.99284	68.5414	49.1331
C	27.5123	52.4595	35.0339
C	25.9763	67.8574	44.5042
C	13.8301	52.4093	32.2172
C	23.9168	50.9147	42.653
C	28.3829	51.8147	37.4207
C	8.00769	69.1984	50.4985
C	23.498	74.9949	48.3089
C	8.35864	51.5581	35.6399
C	21.0833	48.8212	48.3126
C	6.30294	45.9178	44.948
C	18.8163	58.8841	26.0503
C	27.6073	50.5975	33.1934
C	15.1747	52.5839	34.4342
C	18.8791	62.0775	41.5349
N	18.0476	82.4574	46.3515
C	0.791615	44.0022	17.0859
C	10.4784	50.3276	50.3515
C	22.2296	41.5841	55.4272
C	19.3596	50.3903	47.1548
C	29.2939	47.6296	36.1116
C	19.3263	44.5277	55.539
C	21.6726	44.0391	52.1367
C	21.6894	46.2856	41.7773
C	22.5518	57.0182	27.6521
C	24.7042	70.9306	46.963
C	28.4815	48.2023	33.716
C	6.24223	59.6758	53.0782
C	5.34999	61.1922	51.18
C	9.55583	47.3591	36.7708
C	16.5447	46.9439	46.5869
C	19.1562	64.3226	42.8031
C	18.2299	45.3646	47.7745
C	27.0028	56.9602	36.1668
C	26.4655	61.3407	37.6545
C	13.7465	56.9125	31.9604
C	23.9503	57.8301	32.0441
C	12.3678	49.1799	51.9716
C	-0.907696	44.2925	23.9742
C	7.74821	54.9274	20.7852
C	25.9738	37.0645	58.6995
C	10.0149	75.7543	46.1003
C	6.26441	50.7132	20.7477
C	31.361	37.7016	44.1516
C	3.63588	45.7865	41.3541
C	8.21832	52.3876	21.0816
C	25.1717	48.729	43.2959
C	6.25956	48.5335	44.9577
C	24.9787	55.4615	32.4678
C	6.93784	57.2382	52.5042
C	20.4496	79.2309	48.5939
C	9.79328	52.4725	37.6105
C	20.2174	59.905	30.1707
C	31.1759	35.4065	48.8288
C	18.5056	60.2232	28.2475
C	8.67118	73.8819	47.3
C	28.9311	63.138	41.0333
C	3.46477	54.0856	19.7951
C	1.40657	43.8244	25.0828
C	13.2589	79.1629	46.0571
C	28.3788	36.4432	59.4246
C	5.01305	44.535	43.1564
C	22.2508	58.2711	29.9286
C	-2.98057	44.6153	25.5286
C	-1.26281	44.3921	21.1905
C	14.364	50.5555	52.9574
C	18.8024	81.4946	48.7765
C	21.8377	75.5203	46.3801
C	27.2108	65.0639	41.2745
C	5.39196	55.8004	20.1579
C	20.85	57.3181	25.7084
C	5.02437	60.2958	48.7676
C	11.8229	77.1466	47.3644
C	24.4939	59.75	33.7277
C	30.9139	35.1542	44.3027
C	-2.76002	44.4636	28.1093
C	5.74897	57.8687	48.2149
C	16.0892	49.4461	54.5559
C	4.88763	49.7326	43.071
C	30.4547	37.6425	58.3894
C	23.6594	76.5549	50.3793
C	16.2677	84.5426	46.4699
C	33.0465	36.9635	59.2564
C	20.3292	77.6299	46.534
C	3.57183	48.3855	41.2962
C	30.8278	34.0203	46.6501
C	27.6311	40.077	55.7497
C	24.7948	63.3407	37.919
C	28.5575	61.3021	39.2312
C	25.1485	65.2006	39.6943
C	1.6603	43.6373	27.6692
C	0.547568	46.7936	13.3506
C	13.8415	45.5299	54.2208
C	13.6415	83.7522	45.6233
C	31.2208	34.2137	51.3625
C	-1.22583	42.3429	15.9197
C	22.1275	78.6549	50.5068
C	9.15038	73.3987	49.8017
C	31.6399	37.9704	48.6082
C	11.8623	85.9746	45.7651
C	10.9239	74.7504	51.1199
C	12.1376	46.6586	52.6271
C	-1.11741	42.4217	13.0825
C	12.262	76.6082	49.8801
C	-1.39942	45.0979	12.1632
C	12.783	88.1765	44.226
C	30.0374	39.4185	56.5259
C	31.7307	39.1298	46.2906
C	17.1934	86.7582	44.9387
C	15.3973	88.9598	45.0251
C	34.5733	34.5043	54.5313
C	37.3778	34.1543	54.854
C	38.1054	31.4053	54.9726
C	36.6712	30.0473	57.0202
C	33.865	30.4074	56.7166
C	33.1489	33.159	56.6179
N	33.7185	34.3238	59.0349
N	33.7938	33.5531	52.0897
H	4.06571	47.4809	17.3215
H	15.9009	54.2995	47.3709
H	14.4454	48.405	42.1658
H	21.4462	55.4196	43.7842
H	10.4642	53.7872	52.3755
H	16.2996	58.8419	38.6666
H	12.9748	81.7768	48.8516
H	5.01674	53.1427	46.542
H	12.5097	61.4508	50.4956
H	29.9412	49.0086	39.838
H	10.1389	47.1346	47.9372
H	10.661	55.4539	41.4179
H	19.3901	58.0705	46.4281
H	-1.32603	47.4201	16.829
H	1.74776	48.3156	21.1382
H	0.0561444	50.5788	19.3837
H	12.6019	59.2252	41.4927
H	11.7978	46.965	40.0301
H	19.9497	62.0801	48.6864
H	18.7702	51.3112	37.4562
H	18.5854	48.3777	40.355
H	1.52254	42.0235	20.2421
H	13.0654	57.0261	49.2154
H	12.0105	63.6497	42.8059
H	15.6451	58.8884	34.8593
H	13.2694	50.6018	31.469
H	24.8256	52.7141	42.9654
H	28.3147	53.1708	38.9315
H	7.31814	52.8092	34.4169
H	22.8868	49.5171	48.9489
H	7.29085	44.9236	46.4263
H	27.0152	51.0259	31.2936
H	15.6469	50.8624	35.4139
H	18.6463	62.1147	39.5115
H	19.6023	82.9906	45.3821
H	2.613	43.3566	16.3565
H	19.8427	52.3499	46.8413
H	20.8328	44.4634	41.4784
H	24.1582	55.7953	27.3805
H	28.544	46.7711	32.2745
H	6.43075	60.4234	54.9626
H	9.40163	45.3556	36.4598
H	14.7586	46.1985	45.9436
H	19.1	66.1016	41.811
H	17.792	43.3995	48.0829
H	28.1606	56.6429	37.8056
H	13.1958	58.6065	30.9776
H	24.3424	36.199	59.5521
H	9.63637	76.156	44.1381
H	6.59924	48.7145	21.0024
H	10.0801	51.7441	21.5827
H	27.0348	48.7865	44.1175
H	24.452	53.9319	31.2303
H	7.61915	56.0256	53.9921
H	9.9413	54.4901	37.8439
H	19.8917	60.8574	31.9418
H	16.8831	61.4328	28.4672
H	7.24989	72.8041	46.3175
H	30.5585	63.1031	42.255
H	1.61658	54.7493	19.2505
H	3.05459	43.6168	23.9046
H	12.7941	79.1282	44.0559
H	15.284	78.7855	46.1912
H	28.6514	35.0108	60.8565
H	5.03004	42.4998	43.1799
H	-4.81033	44.9747	24.6972
H	-1.87728	46.2794	20.6507
H	-2.85394	43.1509	20.7125
H	14.6146	52.5073	52.4117
H	17.0821	81.0004	49.8029
H	19.7399	82.926	49.9574
H	21.7565	74.3108	44.745
H	5.1	57.8005	19.9267
H	21.0701	56.325	23.9473
H	4.33567	61.5507	47.3223
H	23.7777	61.6213	33.3535
H	30.6392	34.0835	42.5967
H	-4.3729	44.6878	29.3286
H	5.6299	57.2113	46.2894
H	17.6922	50.4738	55.2752
H	4.84658	51.7667	42.9891
H	25.008	76.1348	51.844
H	16.0903	85.1704	48.4372
H	33.2667	37.459	61.2406
H	34.4267	38.0998	58.2401
H	19.0521	78.0743	45.0123
H	2.51517	49.3413	39.8446
H	30.4861	32.0145	46.7892
H	27.3413	41.4705	54.2977
H	23.1317	63.4211	36.7434
H	29.9448	59.8239	39.0363
H	23.8135	66.7232	39.8611
H	3.46756	43.245	28.5063
H	2.42976	46.2287	12.727
H	0.310888	48.7426	12.7494
H	13.6822	43.5719	54.7565
H	13.7916	83.1592	43.6549
H	30.0317	32.5279	51.3886
H	30.4063	35.5306	52.729
H	-3.08256	42.9877	16.5369
H	-1.01369	40.4152	16.6179
H	22.2674	79.8956	52.1202
H	31.9173	39.0736	50.3009
H	11.6705	86.5365	47.7428
H	9.99985	85.3621	45.1621
H	11.2669	74.3202	53.0782
H	10.5555	45.5825	51.924
H	-2.56395	41.2093	12.2679
H	0.698665	41.6733	12.4527
H	13.7089	77.6301	50.8955
H	-1.2611	45.1857	10.1148
H	-3.28482	45.7767	12.6495
H	11.4795	89.7565	44.379
H	12.8134	87.6362	42.2357
H	31.6362	40.3389	55.6525
H	32.0677	41.1286	46.1277
H	17.4311	86.1363	42.9838
H	19.0578	87.3181	45.6072
H	15.325	89.6973	46.9476
H	16.0908	90.4912	43.8411
H	34.1379	36.5287	54.6732
H	38.3632	35.0996	53.3134
H	37.9426	35.0986	56.5938
H	40.1293	31.2308	55.2841
H	37.7022	30.5231	53.156
H	37.2526	30.7802	58.8535
H	37.1337	28.0437	57.0045
H	32.8498	29.4917	58.2566
H	33.2293	29.5217	54.9715
H	31.127	33.2932	56.1869
H	32.8048	33.3365	60.392
H	34.9885	34.2643	50.7816
