# Supplementary material for: Self-similar chiral organic molecular cages
Source: Nat Commun. 2024 Jan 22;15:670. doi: 10.1038/s41467-024-44922-y (PMC10803742; doi:10.1038/s41467-024-44922-y)
Supplement: Supplementary file 3 — Source Data [file 41467_2024_44922_MOESM3_ESM.zip › Source Data.xlsx]

## Sheet: Fig. 3a
	CHO-TMC			4P-HTMC			4M-HTMC
-3.83614	25978		-3.83614	51083		-3.83614	2096.1
-3.83584	25978.5		-3.83584	51082.9		-3.83584	2096.02
-3.83553	25978.7		-3.83553	51082.3		-3.83553	2096.09
-3.83523	25976.5		-3.83523	51082.5		-3.83523	2097.41
-3.83492	25976.8		-3.83492	51082.2		-3.83492	2098.15
-3.83461	25978.2		-3.83461	51080.8		-3.83461	2098.65
-3.83431	25978.4		-3.83431	51082.9		-3.83431	2097.19
-3.834	25978.8		-3.834	51084.5		-3.834	2095.82
-3.8337	25977.5		-3.8337	51083.3		-3.8337	2095.47
-3.83339	25976.4		-3.83339	51082		-3.83339	2095.87
-3.83309	25977.7		-3.83309	51081.4		-3.83309	2096.87
-3.83278	25979.6		-3.83278	51082.3		-3.83278	2097.47
-3.83248	25980.4		-3.83248	51083.6		-3.83248	2097.03
-3.83217	25979.6		-3.83217	51084.9		-3.83217	2096.38
-3.83186	25977.9		-3.83186	51084.4		-3.83186	2097.19
-3.83156	25977.1		-3.83156	51082.8		-3.83156	2097.7
-3.83125	25979.9		-3.83125	51082.5		-3.83125	2097.39
-3.83095	25980.7		-3.83095	51081.7		-3.83095	2098.43
-3.83064	25978.4		-3.83064	51082.1		-3.83064	2098.82
-3.83034	25977		-3.83034	51082.5		-3.83034	2098.1
-3.83003	25975.9		-3.83003	51082.6		-3.83003	2097.88
-3.82973	25977.6		-3.82973	51082.5		-3.82973	2097.83
-3.82942	25978.5		-3.82942	51082.8		-3.82942	2098.12
-3.82912	25976.1		-3.82912	51083.5		-3.82912	2098.34
-3.82881	25977		-3.82881	51083.2		-3.82881	2097.45
-3.8285	25977.7		-3.8285	51082.2		-3.8285	2097.79
-3.8282	25978.7		-3.8282	51081.4		-3.8282	2097.36
-3.82789	25979.1		-3.82789	51081		-3.82789	2096.62
-3.82759	25978.4		-3.82759	51081.2		-3.82759	2095.95
-3.82728	25978.6		-3.82728	51082.1		-3.82728	2095.64
-3.82698	25977.7		-3.82698	51081.7		-3.82698	2095.41
-3.82667	25978.1		-3.82667	51082.1		-3.82667	2095.5
-3.82637	25978.7		-3.82637	51083.5		-3.82637	2096.19
-3.82606	25978.8		-3.82606	51083.9		-3.82606	2095.55
-3.82575	25978.6		-3.82575	51083.7		-3.82575	2096.02
-3.82545	25979.2		-3.82545	51082.3		-3.82545	2096.21
-3.82514	25978.8		-3.82514	51081.3		-3.82514	2096
-3.82484	25977.8		-3.82484	51081.6		-3.82484	2095.92
-3.82453	25976.8		-3.82453	51083		-3.82453	2096.53
-3.82423	25976.7		-3.82423	51083.4		-3.82423	2095.9
-3.82392	25977.3		-3.82392	51083.8		-3.82392	2095.82
-3.82362	25978.3		-3.82362	51083		-3.82362	2096.45
-3.82331	25978.5		-3.82331	51081.7		-3.82331	2098.01
-3.823	25977.9		-3.823	51080.6		-3.823	2097.98
-3.8227	25977.9		-3.8227	51079.7		-3.8227	2097.76
-3.82239	25978.5		-3.82239	51079.8		-3.82239	2096.78
-3.82209	25979.4		-3.82209	51080.6		-3.82209	2095.99
-3.82178	25979.4		-3.82178	51080.3		-3.82178	2095.55
-3.82148	25979.2		-3.82148	51081.3		-3.82148	2095.2
-3.82117	25979.2		-3.82117	51081.1		-3.82117	2095.96
-3.82087	25979		-3.82087	51081.1		-3.82087	2096.73
-3.82056	25976.9		-3.82056	51081.7		-3.82056	2096.26
-3.82025	25976.5		-3.82025	51081.2		-3.82025	2096.54
-3.81995	25976.4		-3.81995	51080.9		-3.81995	2096.74
-3.81964	25975.5		-3.81964	51079.8		-3.81964	2096.22
-3.81934	25976.3		-3.81934	51079.9		-3.81934	2094.64
-3.81903	25978.2		-3.81903	51081.1		-3.81903	2093.46
-3.81873	25977.5		-3.81873	51081.5		-3.81873	2095.13
-3.81842	25977.7		-3.81842	51080.7		-3.81842	2095.75
-3.81812	25978.8		-3.81812	51081.2		-3.81812	2095.26
-3.81781	25978		-3.81781	51080.4		-3.81781	2094.59
-3.8175	25978.3		-3.8175	51080.9		-3.8175	2094.77
-3.8172	25978.4		-3.8172	51082.6		-3.8172	2095.29
-3.81689	25977.5		-3.81689	51082.1		-3.81689	2095.59
-3.81659	25976.8		-3.81659	51081.8		-3.81659	2095.14
-3.81628	25977.8		-3.81628	51082.4		-3.81628	2096.87
-3.81598	25978.2		-3.81598	51082.7		-3.81598	2097.76
-3.81567	25978.2		-3.81567	51082.2		-3.81567	2096.8
-3.81537	25976.6		-3.81537	51081.8		-3.81537	2096.3
-3.81506	25975.8		-3.81506	51079.8		-3.81506	2095.42
-3.81475	25977.7		-3.81475	51078.9		-3.81475	2096.89
-3.81445	25977		-3.81445	51078.5		-3.81445	2097.58
-3.81414	25977.7		-3.81414	51078.2		-3.81414	2098.18
-3.81384	25976.8		-3.81384	51077.4		-3.81384	2097.62
-3.81353	25974.7		-3.81353	51078.1		-3.81353	2096.93
-3.81323	25976.2		-3.81323	51079.5		-3.81323	2095.82
-3.81292	25977.4		-3.81292	51079.9		-3.81292	2093.81
-3.81262	25977.8		-3.81262	51079.5		-3.81262	2093.51
-3.81231	25977.7		-3.81231	51078.8		-3.81231	2093.18
-3.812	25977.5		-3.812	51078.7		-3.812	2093.62
-3.8117	25978		-3.8117	51081.4		-3.8117	2094.2
-3.81139	25978.8		-3.81139	51081.2		-3.81139	2094.22
-3.81109	25979.4		-3.81109	51080.2		-3.81109	2093.7
-3.81078	25979		-3.81078	51079.8		-3.81078	2093.82
-3.81048	25979.2		-3.81048	51080.7		-3.81048	2094.35
-3.81017	25977.8		-3.81017	51081		-3.81017	2095.2
-3.80987	25975.8		-3.80987	51080.8		-3.80987	2095.39
-3.80956	25976.5		-3.80956	51080.1		-3.80956	2095.1
-3.80926	25977.7		-3.80926	51080.2		-3.80926	2095.57
-3.80895	25979		-3.80895	51079.5		-3.80895	2096.01
-3.80864	25979		-3.80864	51079.3		-3.80864	2096.42
-3.80834	25977.6		-3.80834	51080		-3.80834	2096.39
-3.80803	25976.9		-3.80803	51080.1		-3.80803	2096.16
-3.80773	25975.9		-3.80773	51080.2		-3.80773	2095.8
-3.80742	25976.3		-3.80742	51080.5		-3.80742	2096.27
-3.80712	25975.1		-3.80712	51080.6		-3.80712	2097.35
-3.80681	25975.4		-3.80681	51080		-3.80681	2097.59
-3.80651	25978.7		-3.80651	51080.2		-3.80651	2096.67
-3.8062	25977.9		-3.8062	51080.1		-3.8062	2095.92
-3.80589	25976.1		-3.80589	51079.6		-3.80589	2096.18
-3.80559	25977.4		-3.80559	51079.4		-3.80559	2097.35
-3.80528	25978.4		-3.80528	51079		-3.80528	2097.16
-3.80498	25978.8		-3.80498	51078.8		-3.80498	2097.81
-3.80467	25977.4		-3.80467	51080		-3.80467	2096.47
-3.80437	25976.1		-3.80437	51079.6		-3.80437	2096.17
-3.80406	25977.2		-3.80406	51078.5		-3.80406	2097.44
-3.80376	25978.8		-3.80376	51079		-3.80376	2097.97
-3.80345	25979		-3.80345	51079.6		-3.80345	2096.17
-3.80314	25978		-3.80314	51079.3		-3.80314	2094.29
-3.80284	25978.2		-3.80284	51079.2		-3.80284	2096.65
-3.80253	25976.9		-3.80253	51079.2		-3.80253	2096.14
-3.80223	25975.8		-3.80223	51079.2		-3.80223	2095.98
-3.80192	25976.7		-3.80192	51080		-3.80192	2096.38
-3.80162	25977		-3.80162	51079.7		-3.80162	2095.24
-3.80131	25978.3		-3.80131	51079.3		-3.80131	2095.05
-3.80101	25978.5		-3.80101	51080.6		-3.80101	2095.63
-3.8007	25976		-3.8007	51080		-3.8007	2095.54
-3.80039	25975.8		-3.80039	51079.5		-3.80039	2095.15
-3.80009	25976.3		-3.80009	51079.8		-3.80009	2093.68
-3.79978	25976.9		-3.79978	51079.6		-3.79978	2093.78
-3.79948	25977.9		-3.79948	51079.1		-3.79948	2092.36
-3.79917	25980.8		-3.79917	51078.4		-3.79917	2091.5
-3.79887	25981.1		-3.79887	51079.5		-3.79887	2092.06
-3.79856	25980		-3.79856	51080.5		-3.79856	2093.32
-3.79826	25978.5		-3.79826	51080.7		-3.79826	2093
-3.79795	25976.9		-3.79795	51080.7		-3.79795	2091.87
-3.79764	25976.9		-3.79764	51082		-3.79764	2092.74
-3.79734	25977.5		-3.79734	51081.7		-3.79734	2095.5
-3.79703	25977.5		-3.79703	51083.1		-3.79703	2095.77
-3.79673	25978.6		-3.79673	51083.5		-3.79673	2094.41
-3.79642	25980.3		-3.79642	51082.2		-3.79642	2094.58
-3.79612	25977.1		-3.79612	51081.2		-3.79612	2095.29
-3.79581	25976.3		-3.79581	51080.5		-3.79581	2094.02
-3.79551	25976.2		-3.79551	51079.6		-3.79551	2093.53
-3.7952	25974.6		-3.7952	51079.2		-3.7952	2094.85
-3.79489	25975.5		-3.79489	51079.2		-3.79489	2094.19
-3.79459	25976.1		-3.79459	51078.3		-3.79459	2094.46
-3.79428	25977.1		-3.79428	51077.4		-3.79428	2095.29
-3.79398	25978.1		-3.79398	51078.5		-3.79398	2093.77
-3.79367	25976.4		-3.79367	51078.6		-3.79367	2092.69
-3.79337	25976.4		-3.79337	51079.6		-3.79337	2092.81
-3.79306	25975.8		-3.79306	51078.5		-3.79306	2093.58
-3.79276	25975.8		-3.79276	51078.2		-3.79276	2093.31
-3.79245	25975.9		-3.79245	51078.8		-3.79245	2093.27
-3.79215	25976		-3.79215	51078.3		-3.79215	2093.1
-3.79184	25976.8		-3.79184	51077.6		-3.79184	2092.68
-3.79153	25975.7		-3.79153	51078.6		-3.79153	2092.75
-3.79123	25976.4		-3.79123	51079.2		-3.79123	2092.88
-3.79092	25975.6		-3.79092	51078.1		-3.79092	2094.85
-3.79062	25975.1		-3.79062	51076.6		-3.79062	2094.76
-3.79031	25975.1		-3.79031	51077.5		-3.79031	2093.62
-3.79001	25977.5		-3.79001	51078.9		-3.79001	2093.35
-3.7897	25979.3		-3.7897	51078.7		-3.7897	2092.77
-3.7894	25977.1		-3.7894	51079		-3.7894	2093.89
-3.78909	25978.8		-3.78909	51078.9		-3.78909	2094.54
-3.78878	25978.3		-3.78878	51078.4		-3.78878	2093.62
-3.78848	25978.4		-3.78848	51078		-3.78848	2093.06
-3.78817	25978.2		-3.78817	51078.6		-3.78817	2093.17
-3.78787	25977.1		-3.78787	51078.9		-3.78787	2093.6
-3.78756	25975.2		-3.78756	51079		-3.78756	2094.67
-3.78726	25977.2		-3.78726	51079.4		-3.78726	2094.56
-3.78695	25977.3		-3.78695	51080.1		-3.78695	2094.78
-3.78665	25977.2		-3.78665	51080.2		-3.78665	2095.25
-3.78634	25977.1		-3.78634	51079.9		-3.78634	2096.31
-3.78603	25975.2		-3.78603	51079.4		-3.78603	2097.35
-3.78573	25975.2		-3.78573	51078.9		-3.78573	2095.56
-3.78542	25973.2		-3.78542	51079.1		-3.78542	2096.14
-3.78512	25973.6		-3.78512	51078.6		-3.78512	2094.77
-3.78481	25975.8		-3.78481	51077.9		-3.78481	2093.44
-3.78451	25978		-3.78451	51077.8		-3.78451	2094.76
-3.7842	25977		-3.7842	51077.1		-3.7842	2094.86
-3.7839	25975.6		-3.7839	51076.6		-3.7839	2093.46
-3.78359	25975.5		-3.78359	51077.2		-3.78359	2093.43
-3.78328	25976.1		-3.78328	51078.3		-3.78328	2093.39
-3.78298	25974.6		-3.78298	51078.9		-3.78298	2093.55
-3.78267	25973.7		-3.78267	51079.3		-3.78267	2093.47
-3.78237	25973.1		-3.78237	51079.3		-3.78237	2092.7
-3.78206	25975.5		-3.78206	51079.1		-3.78206	2092.79
-3.78176	25975.7		-3.78176	51078.4		-3.78176	2092.28
-3.78145	25974.7		-3.78145	51078.1		-3.78145	2092.19
-3.78115	25973.7		-3.78115	51078		-3.78115	2093.29
-3.78084	25974.3		-3.78084	51077.7		-3.78084	2093.93
-3.78053	25975.5		-3.78053	51077.6		-3.78053	2093.95
-3.78023	25976.3		-3.78023	51078		-3.78023	2095.27
-3.77992	25975.8		-3.77992	51077.6		-3.77992	2094.46
-3.77962	25976.6		-3.77962	51078.3		-3.77962	2095.32
-3.77931	25976.3		-3.77931	51079.2		-3.77931	2094.82
-3.77901	25975.8		-3.77901	51080		-3.77901	2094.25
-3.7787	25975.4		-3.7787	51078.4		-3.7787	2093.23
-3.7784	25976.7		-3.7784	51077.6		-3.7784	2093.55
-3.77809	25973.8		-3.77809	51078.2		-3.77809	2095.42
-3.77778	25972.8		-3.77778	51079.8		-3.77778	2096.31
-3.77748	25974.3		-3.77748	51079.4		-3.77748	2095.34
-3.77717	25974.8		-3.77717	51076.6		-3.77717	2093.45
-3.77687	25976.1		-3.77687	51075.6		-3.77687	2092.86
-3.77656	25976.5		-3.77656	51076.8		-3.77656	2093.6
-3.77626	25977.7		-3.77626	51078.3		-3.77626	2093.95
-3.77595	25976.6		-3.77595	51078.8		-3.77595	2093.21
-3.77565	25976		-3.77565	51078.2		-3.77565	2091.47
-3.77534	25976.2		-3.77534	51079		-3.77534	2091.89
-3.77503	25976.2		-3.77503	51078.4		-3.77503	2093.6
-3.77473	25975.7		-3.77473	51077.2		-3.77473	2092.68
-3.77442	25975.1		-3.77442	51076.6		-3.77442	2092.87
-3.77412	25975.4		-3.77412	51077.7		-3.77412	2093.39
-3.77381	25974.2		-3.77381	51079		-3.77381	2094.44
-3.77351	25973.2		-3.77351	51078.5		-3.77351	2094.97
-3.7732	25975.4		-3.7732	51078.5		-3.7732	2095.3
-3.7729	25975.9		-3.7729	51077.9		-3.7729	2093.34
-3.77259	25975.5		-3.77259	51077.8		-3.77259	2092.26
-3.77229	25977.6		-3.77229	51078.3		-3.77229	2092.34
-3.77198	25976.7		-3.77198	51078.2		-3.77198	2091.97
-3.77167	25974.2		-3.77167	51077.3		-3.77167	2092.25
-3.77137	25972.6		-3.77137	51076.6		-3.77137	2091.58
-3.77106	25972.6		-3.77106	51077.1		-3.77106	2090.59
-3.77076	25974.6		-3.77076	51078.8		-3.77076	2092.29
-3.77045	25975.2		-3.77045	51078.7		-3.77045	2092.35
-3.77015	25974.4		-3.77015	51077.6		-3.77015	2092.15
-3.76984	25974.1		-3.76984	51077.4		-3.76984	2091.07
-3.76954	25973.7		-3.76954	51077		-3.76954	2090.51
-3.76923	25973.6		-3.76923	51076.6		-3.76923	2090.56
-3.76892	25975.2		-3.76892	51076.1		-3.76892	2089.88
-3.76862	25974.4		-3.76862	51077.1		-3.76862	2090.66
-3.76831	25975.2		-3.76831	51077.2		-3.76831	2092.69
-3.76801	25976.3		-3.76801	51076.3		-3.76801	2093.85
-3.7677	25978.4		-3.7677	51076.1		-3.7677	2093.01
-3.7674	25978.9		-3.7674	51076.4		-3.7674	2091.05
-3.76709	25978.3		-3.76709	51076.8		-3.76709	2090.76
-3.76679	25976.2		-3.76679	51076.5		-3.76679	2090.2
-3.76648	25976		-3.76648	51075.8		-3.76648	2090.43
-3.76617	25974.5		-3.76617	51074.8		-3.76617	2090.74
-3.76587	25974		-3.76587	51075.3		-3.76587	2091.48
-3.76556	25974.9		-3.76556	51076.9		-3.76556	2092.42
-3.76526	25975.8		-3.76526	51077.9		-3.76526	2093.04
-3.76495	25975.7		-3.76495	51077.6		-3.76495	2091.4
-3.76465	25975.7		-3.76465	51076.4		-3.76465	2092.25
-3.76434	25975.5		-3.76434	51076		-3.76434	2092.78
-3.76404	25976.5		-3.76404	51077.6		-3.76404	2093.43
-3.76373	25976.5		-3.76373	51078.5		-3.76373	2092.34
-3.76342	25976.1		-3.76342	51077.9		-3.76342	2092.04
-3.76312	25976.1		-3.76312	51078.3		-3.76312	2092.65
-3.76281	25975.5		-3.76281	51078.1		-3.76281	2091.99
-3.76251	25975.2		-3.76251	51077.5		-3.76251	2093.73
-3.7622	25977.2		-3.7622	51078		-3.7622	2094.15
-3.7619	25977.4		-3.7619	51077.8		-3.7619	2092.7
-3.76159	25977.7		-3.76159	51077.1		-3.76159	2090.97
-3.76129	25977.6		-3.76129	51076.5		-3.76129	2091.21
-3.76098	25974.4		-3.76098	51076.8		-3.76098	2092.82
-3.76067	25974.9		-3.76067	51076.7		-3.76067	2091.92
-3.76037	25973.9		-3.76037	51076.3		-3.76037	2090.49
-3.76006	25974.6		-3.76006	51077.3		-3.76006	2090.01
-3.75976	25976.7		-3.75976	51077.8		-3.75976	2091.03
-3.75945	25977.2		-3.75945	51076.3		-3.75945	2091.02
-3.75915	25976.4		-3.75915	51076.6		-3.75915	2092.32
-3.75884	25973.9		-3.75884	51076.6		-3.75884	2092.09
-3.75854	25972.7		-3.75854	51075.6		-3.75854	2092.73
-3.75823	25975		-3.75823	51075.5		-3.75823	2092.46
-3.75792	25975.4		-3.75792	51076.4		-3.75792	2091.31
-3.75762	25975.2		-3.75762	51076.7		-3.75762	2091.55
-3.75731	25974		-3.75731	51075.6		-3.75731	2093.61
-3.75701	25973.4		-3.75701	51075.5		-3.75701	2092.3
-3.7567	25973.6		-3.7567	51076.1		-3.7567	2091.33
-3.7564	25973.9		-3.7564	51078.1		-3.7564	2090.98
-3.75609	25973.2		-3.75609	51076.8		-3.75609	2091.16
-3.75579	25971.7		-3.75579	51075		-3.75579	2089.84
-3.75548	25972.2		-3.75548	51074.9		-3.75548	2089.88
-3.75517	25972.8		-3.75517	51076.4		-3.75517	2089.84
-3.75487	25972.6		-3.75487	51075.6		-3.75487	2090.08
-3.75456	25974		-3.75456	51075.2		-3.75456	2090.75
-3.75426	25975.4		-3.75426	51075.3		-3.75426	2089.72
-3.75395	25974.4		-3.75395	51075.2		-3.75395	2089.87
-3.75365	25972.7		-3.75365	51075.6		-3.75365	2090.42
-3.75334	25970.7		-3.75334	51075.7		-3.75334	2089.99
-3.75304	25970.5		-3.75304	51075.2		-3.75304	2088.31
-3.75273	25973.6		-3.75273	51074.7		-3.75273	2088.35
-3.75243	25975.4		-3.75243	51076.4		-3.75243	2090.13
-3.75212	25976.3		-3.75212	51077.2		-3.75212	2092.38
-3.75181	25974.9		-3.75181	51077.6		-3.75181	2092.25
-3.75151	25973.9		-3.75151	51077.3		-3.75151	2090.73
-3.7512	25972.7		-3.7512	51076.8		-3.7512	2089.71
-3.7509	25971.8		-3.7509	51076.3		-3.7509	2090.15
-3.75059	25973.6		-3.75059	51075.7		-3.75059	2090.18
-3.75029	25972.4		-3.75029	51077.3		-3.75029	2089.63
-3.74998	25973.4		-3.74998	51078.3		-3.74998	2089.77
-3.74968	25975		-3.74968	51078.2		-3.74968	2090.13
-3.74937	25976.9		-3.74937	51076.4		-3.74937	2089.46
-3.74906	25977.4		-3.74906	51075.5		-3.74906	2087.62
-3.74876	25973.6		-3.74876	51074.6		-3.74876	2087.85
-3.74845	25974.6		-3.74845	51074.2		-3.74845	2089.17
-3.74815	25977.2		-3.74815	51073.2		-3.74815	2089.96
-3.74784	25977.8		-3.74784	51074.7		-3.74784	2090.3
-3.74754	25976		-3.74754	51074.9		-3.74754	2091.42
-3.74723	25976.7		-3.74723	51075.6		-3.74723	2092.9
-3.74693	25976.7		-3.74693	51075.4		-3.74693	2092.08
-3.74662	25974		-3.74662	51073.9		-3.74662	2090.45
-3.74631	25974.6		-3.74631	51073.7		-3.74631	2091.99
-3.74601	25975		-3.74601	51075		-3.74601	2092.77
-3.7457	25974.5		-3.7457	51075.2		-3.7457	2091.75
-3.7454	25974.6		-3.7454	51075.7		-3.7454	2092.14
-3.74509	25976.2		-3.74509	51076		-3.74509	2093.33
-3.74479	25979.5		-3.74479	51077.1		-3.74479	2092.53
-3.74448	25980.2		-3.74448	51078.2		-3.74448	2091.18
-3.74418	25978.4		-3.74418	51077.2		-3.74418	2091.23
-3.74387	25977.1		-3.74387	51075.5		-3.74387	2091.47
-3.74356	25974.1		-3.74356	51076.5		-3.74356	2090.67
-3.74326	25971.4		-3.74326	51076.7		-3.74326	2090.82
-3.74295	25970.9		-3.74295	51077.2		-3.74295	2091.32
-3.74265	25971.4		-3.74265	51077.4		-3.74265	2090.36
-3.74234	25973.1		-3.74234	51076.7		-3.74234	2091
-3.74204	25976.8		-3.74204	51076.2		-3.74204	2090.67
-3.74173	25976.7		-3.74173	51076.3		-3.74173	2090.32
-3.74143	25978		-3.74143	51075		-3.74143	2091.83
-3.74112	25978.6		-3.74112	51074.8		-3.74112	2091.67
-3.74081	25977.2		-3.74081	51075.7		-3.74081	2091.23
-3.74051	25976.2		-3.74051	51075.4		-3.74051	2091.97
-3.7402	25974.6		-3.7402	51075.1		-3.7402	2091.65
-3.7399	25974		-3.7399	51075.4		-3.7399	2090.26
-3.73959	25976.5		-3.73959	51077.2		-3.73959	2090.58
-3.73929	25978.2		-3.73929	51077.8		-3.73929	2089.77
-3.73898	25975.6		-3.73898	51075.5		-3.73898	2088.39
-3.73868	25975.1		-3.73868	51073.9		-3.73868	2089.63
-3.73837	25975.6		-3.73837	51074.2		-3.73837	2089.92
-3.73806	25974		-3.73806	51074		-3.73806	2091.28
-3.73776	25973.9		-3.73776	51073.5		-3.73776	2091.86
-3.73745	25974.8		-3.73745	51074.6		-3.73745	2093.16
-3.73715	25976		-3.73715	51076.2		-3.73715	2092.58
-3.73684	25975.1		-3.73684	51075.5		-3.73684	2091.37
-3.73654	25974.6		-3.73654	51074.1		-3.73654	2090.56
-3.73623	25974.9		-3.73623	51075.4		-3.73623	2091.12
-3.73593	25976.2		-3.73593	51076.4		-3.73593	2092.38
-3.73562	25975.2		-3.73562	51076.5		-3.73562	2092.02
-3.73532	25974.4		-3.73532	51076.8		-3.73532	2090.43
-3.73501	25972.4		-3.73501	51076.2		-3.73501	2091
-3.7347	25972.4		-3.7347	51075.6		-3.7347	2090.85
-3.7344	25974.8		-3.7344	51074.8		-3.7344	2090.47
-3.73409	25973.8		-3.73409	51074.2		-3.73409	2091.37
-3.73379	25973		-3.73379	51074.7		-3.73379	2092.07
-3.73348	25973.7		-3.73348	51074.4		-3.73348	2091.22
-3.73318	25974.4		-3.73318	51075.9		-3.73318	2090.71
-3.73287	25975.5		-3.73287	51076.8		-3.73287	2090.11
-3.73257	25977.8		-3.73257	51077		-3.73257	2089.9
-3.73226	25976.1		-3.73226	51076.2		-3.73226	2089.03
-3.73195	25973.3		-3.73195	51074.7		-3.73195	2088.61
-3.73165	25973.1		-3.73165	51076.5		-3.73165	2090.14
-3.73134	25973.4		-3.73134	51077.7		-3.73134	2091
-3.73104	25972.9		-3.73104	51075.4		-3.73104	2091.16
-3.73073	25973		-3.73073	51074.2		-3.73073	2090.81
-3.73043	25972		-3.73043	51073.7		-3.73043	2089.64
-3.73012	25973.9		-3.73012	51074.3		-3.73012	2089.17
-3.72982	25975.9		-3.72982	51075.1		-3.72982	2089.72
-3.72951	25976.6		-3.72951	51074.1		-3.72951	2088.53
-3.7292	25977.1		-3.7292	51073.8		-3.7292	2087.11
-3.7289	25975.9		-3.7289	51074.1		-3.7289	2087.79
-3.72859	25975.6		-3.72859	51075.5		-3.72859	2088.68
-3.72829	25975.4		-3.72829	51076		-3.72829	2088.89
-3.72798	25976.7		-3.72798	51076.1		-3.72798	2089.56
-3.72768	25976.3		-3.72768	51074.7		-3.72768	2091.12
-3.72737	25974.1		-3.72737	51074.6		-3.72737	2091.87
-3.72707	25973		-3.72707	51075.5		-3.72707	2089.85
-3.72676	25972.7		-3.72676	51075		-3.72676	2089.85
-3.72645	25974.1		-3.72645	51075.4		-3.72645	2090.59
-3.72615	25974.7		-3.72615	51075.3		-3.72615	2090.79
-3.72584	25973.6		-3.72584	51074.9		-3.72584	2090.55
-3.72554	25972.2		-3.72554	51075.4		-3.72554	2090.06
-3.72523	25973.4		-3.72523	51075.5		-3.72523	2090.59
-3.72493	25974.4		-3.72493	51075.2		-3.72493	2090.3
-3.72462	25974.9		-3.72462	51076		-3.72462	2089.08
-3.72432	25975.1		-3.72432	51075.6		-3.72432	2089.32
-3.72401	25972.6		-3.72401	51076.1		-3.72401	2088.78
-3.7237	25973.4		-3.7237	51076.5		-3.7237	2089.52
-3.7234	25973.6		-3.7234	51075.9		-3.7234	2091.77
-3.72309	25972.5		-3.72309	51074		-3.72309	2091.52
-3.72279	25971.2		-3.72279	51072		-3.72279	2091.42
-3.72248	25970.4		-3.72248	51071.9		-3.72248	2088.96
-3.72218	25972.2		-3.72218	51072.8		-3.72218	2086.86
-3.72187	25973.9		-3.72187	51074		-3.72187	2087.33
-3.72157	25975.1		-3.72157	51073.8		-3.72157	2087.11
-3.72126	25972.9		-3.72126	51073.7		-3.72126	2088.44
-3.72095	25975.2		-3.72095	51074.9		-3.72095	2090.35
-3.72065	25976.2		-3.72065	51075.2		-3.72065	2091.71
-3.72034	25975.4		-3.72034	51074.6		-3.72034	2090.97
-3.72004	25973.9		-3.72004	51075.9		-3.72004	2090.9
-3.71973	25971.9		-3.71973	51077.3		-3.71973	2088.41
-3.71943	25970.9		-3.71943	51076.1		-3.71943	2088.44
-3.71912	25969.8		-3.71912	51077.3		-3.71912	2089.69
-3.71882	25971.1		-3.71882	51077.4		-3.71882	2088.6
-3.71851	25972.9		-3.71851	51076.6		-3.71851	2088.65
-3.7182	25971.9		-3.7182	51074.9		-3.7182	2088.94
-3.7179	25970		-3.7179	51074.5		-3.7179	2089.17
-3.71759	25970.9		-3.71759	51073.9		-3.71759	2088.43
-3.71729	25969.8		-3.71729	51073.6		-3.71729	2090.4
-3.71698	25970.5		-3.71698	51074.2		-3.71698	2090.42
-3.71668	25972		-3.71668	51073.9		-3.71668	2091.42
-3.71637	25971.8		-3.71637	51074		-3.71637	2092.13
-3.71607	25970.8		-3.71607	51074.2		-3.71607	2091.16
-3.71576	25972.7		-3.71576	51073.1		-3.71576	2089.52
-3.71546	25972.4		-3.71546	51073		-3.71546	2089.08
-3.71515	25973		-3.71515	51074.9		-3.71515	2089.39
-3.71484	25973.4		-3.71484	51074.9		-3.71484	2089.63
-3.71454	25970.4		-3.71454	51075.4		-3.71454	2089.87
-3.71423	25971.5		-3.71423	51075.7		-3.71423	2088.82
-3.71393	25974.6		-3.71393	51076.5		-3.71393	2089.59
-3.71362	25974.4		-3.71362	51075.2		-3.71362	2089.07
-3.71332	25972.8		-3.71332	51074		-3.71332	2088.62
-3.71301	25972.5		-3.71301	51073.6		-3.71301	2088.86
-3.71271	25973.7		-3.71271	51074.2		-3.71271	2088.55
-3.7124	25975.4		-3.7124	51073.9		-3.7124	2087.98
-3.71209	25975.3		-3.71209	51072.8		-3.71209	2087.66
-3.71179	25973.8		-3.71179	51072.6		-3.71179	2086.84
-3.71148	25972.4		-3.71148	51072.6		-3.71148	2086.3
-3.71118	25973.7		-3.71118	51072		-3.71118	2086.59
-3.71087	25973.6		-3.71087	51073		-3.71087	2087.01
-3.71057	25973.3		-3.71057	51073.9		-3.71057	2087.7
-3.71026	25973.6		-3.71026	51073.8		-3.71026	2089.25
-3.70996	25972.5		-3.70996	51072.7		-3.70996	2090.05
-3.70965	25971.5		-3.70965	51072.9		-3.70965	2089.94
-3.70934	25970.6		-3.70934	51074.4		-3.70934	2088.21
-3.70904	25969.9		-3.70904	51073.9		-3.70904	2088.48
-3.70873	25970.6		-3.70873	51072.3		-3.70873	2087.83
-3.70843	25972.5		-3.70843	51073		-3.70843	2087.64
-3.70812	25975.3		-3.70812	51073.2		-3.70812	2088.7
-3.70782	25974.2		-3.70782	51074.2		-3.70782	2088.85
-3.70751	25972.9		-3.70751	51074.9		-3.70751	2088.97
-3.70721	25972.5		-3.70721	51074.3		-3.70721	2088.5
-3.7069	25971		-3.7069	51073.9		-3.7069	2086.72
-3.70659	25970.2		-3.70659	51072.4		-3.70659	2086.66
-3.70629	25972.6		-3.70629	51072.1		-3.70629	2088.95
-3.70598	25971.7		-3.70598	51072.3		-3.70598	2090.44
-3.70568	25971.1		-3.70568	51072.1		-3.70568	2090.08
-3.70537	25971.1		-3.70537	51071.3		-3.70537	2089.11
-3.70507	25971.9		-3.70507	51073.2		-3.70507	2089.42
-3.70476	25971.9		-3.70476	51074.2		-3.70476	2088.31
-3.70446	25971.1		-3.70446	51074.1		-3.70446	2087.76
-3.70415	25970.4		-3.70415	51073.9		-3.70415	2089.47
-3.70384	25969.5		-3.70384	51073.8		-3.70384	2090.85
-3.70354	25969.2		-3.70354	51072.9		-3.70354	2091.56
-3.70323	25971.9		-3.70323	51072.1		-3.70323	2090.04
-3.70293	25972		-3.70293	51072.4		-3.70293	2089.85
-3.70262	25974.2		-3.70262	51071.7		-3.70262	2091.2
-3.70232	25974.3		-3.70232	51072.7		-3.70232	2092.01
-3.70201	25973.3		-3.70201	51074		-3.70201	2092.37
-3.70171	25972.6		-3.70171	51073.7		-3.70171	2092.63
-3.7014	25971.6		-3.7014	51073.5		-3.7014	2090.39
-3.70109	25973.5		-3.70109	51073		-3.70109	2089.23
-3.70079	25974.7		-3.70079	51072.8		-3.70079	2089.66
-3.70048	25975.4		-3.70048	51072.7		-3.70048	2088.3
-3.70018	25973.8		-3.70018	51072.9		-3.70018	2085.61
-3.69987	25972.1		-3.69987	51073.5		-3.69987	2086.69
-3.69957	25969.9		-3.69957	51074.1		-3.69957	2089.56
-3.69926	25969.3		-3.69926	51074.9		-3.69926	2089.44
-3.69896	25972.4		-3.69896	51075.9		-3.69896	2087.86
-3.69865	25973.9		-3.69865	51074.8		-3.69865	2085.89
-3.69834	25974.2		-3.69834	51073.9		-3.69834	2086.21
-3.69804	25974.8		-3.69804	51074.4		-3.69804	2089.11
-3.69773	25972.7		-3.69773	51073.8		-3.69773	2090.54
-3.69743	25970.4		-3.69743	51072.8		-3.69743	2089.7
-3.69712	25970.8		-3.69712	51073.1		-3.69712	2088.26
-3.69682	25970.7		-3.69682	51073.3		-3.69682	2087.11
-3.69651	25969.8		-3.69651	51072.3		-3.69651	2087.74
-3.69621	25971.9		-3.69621	51071.6		-3.69621	2089.49
-3.6959	25971.9		-3.6959	51072.3		-3.6959	2088.76
-3.6956	25972.3		-3.6956	51072.7		-3.6956	2087.97
-3.69529	25973.2		-3.69529	51071.6		-3.69529	2089.25
-3.69498	25973.9		-3.69498	51070.7		-3.69498	2090.95
-3.69468	25977.3		-3.69468	51070.7		-3.69468	2091.71
-3.69437	25977.9		-3.69437	51071.7		-3.69437	2091.14
-3.69407	25976.5		-3.69407	51072.3		-3.69407	2090.13
-3.69376	25974.5		-3.69376	51073.3		-3.69376	2089.5
-3.69346	25970.3		-3.69346	51073.4		-3.69346	2089.4
-3.69315	25967		-3.69315	51073.5		-3.69315	2087.77
-3.69285	25967.8		-3.69285	51072.6		-3.69285	2086.34
-3.69254	25967.8		-3.69254	51070.9		-3.69254	2085.93
-3.69223	25968.5		-3.69223	51072.3		-3.69223	2086.47
-3.69193	25970.7		-3.69193	51072.5		-3.69193	2087.65
-3.69162	25972.1		-3.69162	51072.5		-3.69162	2086.79
-3.69132	25969.5		-3.69132	51074		-3.69132	2087.03
-3.69101	25969.2		-3.69101	51073.5		-3.69101	2087.06
-3.69071	25970.1		-3.69071	51072.8		-3.69071	2085.09
-3.6904	25970.5		-3.6904	51073		-3.6904	2084.08
-3.6901	25969.7		-3.6901	51073.7		-3.6901	2085.48
-3.68979	25969.5		-3.68979	51073.4		-3.68979	2087.09
-3.68948	25969.6		-3.68948	51073.1		-3.68948	2088.09
-3.68918	25969.3		-3.68918	51073.2		-3.68918	2086.73
-3.68887	25969.9		-3.68887	51072.3		-3.68887	2087.11
-3.68857	25972.2		-3.68857	51071.5		-3.68857	2086.9
-3.68826	25970.1		-3.68826	51072.1		-3.68826	2087.23
-3.68796	25968.4		-3.68796	51071.5		-3.68796	2087.18
-3.68765	25970.5		-3.68765	51071.9		-3.68765	2087.29
-3.68735	25970		-3.68735	51072.4		-3.68735	2087.63
-3.68704	25970.1		-3.68704	51073		-3.68704	2087.98
-3.68673	25972		-3.68673	51073.4		-3.68673	2089
-3.68643	25973		-3.68643	51072.8		-3.68643	2089.08
-3.68612	25972.9		-3.68612	51073.4		-3.68612	2087.86
-3.68582	25973.1		-3.68582	51071.4		-3.68582	2086.7
-3.68551	25973		-3.68551	51070.3		-3.68551	2088.12
-3.68521	25972.9		-3.68521	51072.4		-3.68521	2088.9
-3.6849	25972.4		-3.6849	51072.4		-3.6849	2088.83
-3.6846	25973.5		-3.6846	51072.9		-3.6846	2088.04
-3.68429	25974.2		-3.68429	51071.8		-3.68429	2088.64
-3.68398	25973.4		-3.68398	51071.3		-3.68398	2087.9
-3.68368	25972.3		-3.68368	51071.3		-3.68368	2086.48
-3.68337	25973		-3.68337	51071.2		-3.68337	2086.62
-3.68307	25975.1		-3.68307	51071.4		-3.68307	2087.36
-3.68276	25974.6		-3.68276	51072.4		-3.68276	2087.36
-3.68246	25973.7		-3.68246	51072.7		-3.68246	2087.76
-3.68215	25972.1		-3.68215	51072.3		-3.68215	2087.38
-3.68185	25971.8		-3.68185	51071.2		-3.68185	2087.18
-3.68154	25971.6		-3.68154	51072.3		-3.68154	2086.65
-3.68123	25971.8		-3.68123	51073.4		-3.68123	2088.35
-3.68093	25971.8		-3.68093	51073.3		-3.68093	2087.74
-3.68062	25971.5		-3.68062	51072.6		-3.68062	2087.56
-3.68032	25972.5		-3.68032	51071.5		-3.68032	2088.84
-3.68001	25971.7		-3.68001	51071.2		-3.68001	2089.28
-3.67971	25973.5		-3.67971	51072.6		-3.67971	2091.27
-3.6794	25974.1		-3.6794	51073.5		-3.6794	2089.46
-3.6791	25972.8		-3.6791	51072.3		-3.6791	2087.9
-3.67879	25971.3		-3.67879	51072.7		-3.67879	2088.68
-3.67849	25970.6		-3.67849	51073.3		-3.67849	2088.38
-3.67818	25970.9		-3.67818	51073.3		-3.67818	2087.49
-3.67787	25970.3		-3.67787	51073.4		-3.67787	2087.58
-3.67757	25968.3		-3.67757	51073.6		-3.67757	2087.92
-3.67726	25967		-3.67726	51071.9		-3.67726	2088.68
-3.67696	25969		-3.67696	51072.9		-3.67696	2087.25
-3.67665	25971.2		-3.67665	51075.3		-3.67665	2086.29
-3.67635	25972		-3.67635	51075.2		-3.67635	2085.79
-3.67604	25975		-3.67604	51073.6		-3.67604	2086.23
-3.67574	25974.7		-3.67574	51072.2		-3.67574	2086.99
-3.67543	25971.4		-3.67543	51072.2		-3.67543	2087.56
-3.67512	25970.6		-3.67512	51072.3		-3.67512	2087.72
-3.67482	25973.1		-3.67482	51072.4		-3.67482	2086.69
-3.67451	25975.1		-3.67451	51071.7		-3.67451	2087.57
-3.67421	25974.6		-3.67421	51072		-3.67421	2088.37
-3.6739	25973.6		-3.6739	51072.7		-3.6739	2088.77
-3.6736	25973.6		-3.6736	51072.5		-3.6736	2088.95
-3.67329	25972.2		-3.67329	51072.3		-3.67329	2088.27
-3.67299	25971.5		-3.67299	51073.6		-3.67299	2089
-3.67268	25970.2		-3.67268	51073.8		-3.67268	2089.47
-3.67237	25970.1		-3.67237	51072.4		-3.67237	2088.22
-3.67207	25971.7		-3.67207	51071.3		-3.67207	2087.6
-3.67176	25972.2		-3.67176	51072.5		-3.67176	2086.81
-3.67146	25973.2		-3.67146	51071.6		-3.67146	2086.31
-3.67115	25970.7		-3.67115	51071		-3.67115	2086.68
-3.67085	25968.4		-3.67085	51070.1		-3.67085	2086.8
-3.67054	25969.7		-3.67054	51069.1		-3.67054	2087.02
-3.67024	25972.8		-3.67024	51070.3		-3.67024	2086.98
-3.66993	25972.8		-3.66993	51069.3		-3.66993	2087.01
-3.66962	25974.4		-3.66962	51069.6		-3.66962	2087.33
-3.66932	25975.9		-3.66932	51070.8		-3.66932	2087.84
-3.66901	25974.4		-3.66901	51071.1		-3.66901	2088
-3.66871	25974.4		-3.66871	51070.6		-3.66871	2087.35
-3.6684	25974.3		-3.6684	51071.3		-3.6684	2088.55
-3.6681	25973.9		-3.6681	51072.6		-3.6681	2088.27
-3.66779	25972.6		-3.66779	51072.1		-3.66779	2088.66
-3.66749	25970.6		-3.66749	51071.5		-3.66749	2089.03
-3.66718	25971.4		-3.66718	51070.8		-3.66718	2088.68
-3.66687	25969.3		-3.66687	51070.2		-3.66687	2088.38
-3.66657	25970.6		-3.66657	51072		-3.66657	2088.36
-3.66626	25971.4		-3.66626	51072.2		-3.66626	2087.23
-3.66596	25971.2		-3.66596	51072.1		-3.66596	2087.1
-3.66565	25971.2		-3.66565	51072.3		-3.66565	2086.55
-3.66535	25969.1		-3.66535	51071.3		-3.66535	2086.33
-3.66504	25969.5		-3.66504	51071.8		-3.66504	2086.22
-3.66474	25968.9		-3.66474	51072.9		-3.66474	2087.37
-3.66443	25969.6		-3.66443	51072.4		-3.66443	2088.31
-3.66412	25970.6		-3.66412	51072.9		-3.66412	2087.03
-3.66382	25970.5		-3.66382	51072.2		-3.66382	2086.75
-3.66351	25970.2		-3.66351	51072.1		-3.66351	2087.85
-3.66321	25970.6		-3.66321	51071.1		-3.66321	2089.14
-3.6629	25969.9		-3.6629	51071.2		-3.6629	2088.19
-3.6626	25969.7		-3.6626	51071.5		-3.6626	2086.6
-3.66229	25971.6		-3.66229	51071.2		-3.66229	2087.01
-3.66199	25973		-3.66199	51071.4		-3.66199	2088.29
-3.66168	25972.2		-3.66168	51070.4		-3.66168	2087.32
-3.66137	25972.7		-3.66137	51071.1		-3.66137	2086.61
-3.66107	25972.3		-3.66107	51071.6		-3.66107	2085.75
-3.66076	25971.7		-3.66076	51072.2		-3.66076	2086.59
-3.66046	25970.2		-3.66046	51071.4		-3.66046	2086.42
-3.66015	25967.3		-3.66015	51069.9		-3.66015	2085.85
-3.65985	25968.1		-3.65985	51068.9		-3.65985	2085.69
-3.65954	25968.7		-3.65954	51070.2		-3.65954	2088.17
-3.65924	25970.2		-3.65924	51071.3		-3.65924	2088.71
-3.65893	25971.4		-3.65893	51071.6		-3.65893	2087.79
-3.65863	25973.1		-3.65863	51071.5		-3.65863	2087.5
-3.65832	25970.7		-3.65832	51072.2		-3.65832	2087.39
-3.65801	25969.5		-3.65801	51071		-3.65801	2087.18
-3.65771	25968.5		-3.65771	51070.1		-3.65771	2086.44
-3.6574	25968.5		-3.6574	51070.1		-3.6574	2086.57
-3.6571	25971		-3.6571	51070.5		-3.6571	2085.18
-3.65679	25973.6		-3.65679	51071.6		-3.65679	2083.31
-3.65649	25973.3		-3.65649	51070.7		-3.65649	2085.16
-3.65618	25974.5		-3.65618	51069.7		-3.65618	2087.85
-3.65588	25974.5		-3.65588	51069.4		-3.65588	2086.98
-3.65557	25970.8		-3.65557	51068.6		-3.65557	2087.12
-3.65526	25967.5		-3.65526	51069.8		-3.65526	2086.77
-3.65496	25966.3		-3.65496	51070.3		-3.65496	2085.57
-3.65465	25969.5		-3.65465	51070.1		-3.65465	2086.04
-3.65435	25970.1		-3.65435	51070.1		-3.65435	2086.34
-3.65404	25968.4		-3.65404	51070.6		-3.65404	2086.72
-3.65374	25967.2		-3.65374	51070.6		-3.65374	2088.1
-3.65343	25968.8		-3.65343	51071.3		-3.65343	2087.68
-3.65313	25968.2		-3.65313	51070.1		-3.65313	2088.21
-3.65282	25969.2		-3.65282	51069.4		-3.65282	2088.28
-3.65251	25969.4		-3.65251	51070.8		-3.65251	2088.15
-3.65221	25969.7		-3.65221	51072.5		-3.65221	2087.38
-3.6519	25969.7		-3.6519	51070.9		-3.6519	2086.3
-3.6516	25970.5		-3.6516	51069.4		-3.6516	2088.16
-3.65129	25971.4		-3.65129	51071.6		-3.65129	2088.97
-3.65099	25972.3		-3.65099	51072.5		-3.65099	2087.3
-3.65068	25972.8		-3.65068	51071.4		-3.65068	2086.43
-3.65038	25972.5		-3.65038	51070.1		-3.65038	2085.41
-3.65007	25973		-3.65007	51071.7		-3.65007	2084.2
-3.64976	25971.2		-3.64976	51072.3		-3.64976	2083.55
-3.64946	25968.8		-3.64946	51071.4		-3.64946	2085.04
-3.64915	25968.3		-3.64915	51071		-3.64915	2086.06
-3.64885	25969.5		-3.64885	51071.7		-3.64885	2085.32
-3.64854	25968.3		-3.64854	51072		-3.64854	2085.52
-3.64824	25971.6		-3.64824	51071.4		-3.64824	2086.03
-3.64793	25975		-3.64793	51070.5		-3.64793	2083.69
-3.64763	25973.1		-3.64763	51069.8		-3.64763	2085.42
-3.64732	25972		-3.64732	51069.3		-3.64732	2086.05
-3.64701	25972.8		-3.64701	51069		-3.64701	2086.44
-3.64671	25975.3		-3.64671	51069.2		-3.64671	2086.38
-3.6464	25975.5		-3.6464	51068.1		-3.6464	2085.54
-3.6461	25971.2		-3.6461	51069.4		-3.6461	2084.77
-3.64579	25967.7		-3.64579	51071.8		-3.64579	2085.26
-3.64549	25968.5		-3.64549	51071.6		-3.64549	2084.74
-3.64518	25972.5		-3.64518	51073		-3.64518	2086.47
-3.64488	25972.7		-3.64488	51073.2		-3.64488	2088.62
-3.64457	25970.4		-3.64457	51072.4		-3.64457	2087.58
-3.64426	25971.2		-3.64426	51071.4		-3.64426	2087.16
-3.64396	25971.8		-3.64396	51071.4		-3.64396	2085.96
-3.64365	25970.2		-3.64365	51071.9		-3.64365	2085.85
-3.64335	25969.2		-3.64335	51072.6		-3.64335	2084.66
-3.64304	25968.9		-3.64304	51071.6		-3.64304	2085.44
-3.64274	25969.9		-3.64274	51069.8		-3.64274	2087.65
-3.64243	25969.7		-3.64243	51069.4		-3.64243	2085.82
-3.64213	25970		-3.64213	51069.4		-3.64213	2084.75
-3.64182	25971.7		-3.64182	51069.5		-3.64182	2085.31
-3.64152	25969.6		-3.64152	51069.6		-3.64152	2086.21
-3.64121	25968.5		-3.64121	51070.4		-3.64121	2086.92
-3.6409	25968.5		-3.6409	51070.4		-3.6409	2084.13
-3.6406	25971.7		-3.6406	51070.6		-3.6406	2084.62
-3.64029	25971.9		-3.64029	51068.6		-3.64029	2087.05
-3.63999	25971.2		-3.63999	51067.6		-3.63999	2087.25
-3.63968	25970.1		-3.63968	51068.2		-3.63968	2086.24
-3.63938	25969.7		-3.63938	51069.5		-3.63938	2084.24
-3.63907	25972		-3.63907	51070.6		-3.63907	2083.34
-3.63877	25970.8		-3.63877	51071.5		-3.63877	2085.31
-3.63846	25972		-3.63846	51071.4		-3.63846	2086.88
-3.63815	25972		-3.63815	51071.8		-3.63815	2086.37
-3.63785	25973.1		-3.63785	51070.5		-3.63785	2085.55
-3.63754	25972.7		-3.63754	51069.7		-3.63754	2085.2
-3.63724	25971.8		-3.63724	51069.4		-3.63724	2086.58
-3.63693	25971.8		-3.63693	51069.1		-3.63693	2087.77
-3.63663	25973.3		-3.63663	51069.4		-3.63663	2088.58
-3.63632	25973.5		-3.63632	51070.3		-3.63632	2089.02
-3.63602	25971.2		-3.63602	51070.3		-3.63602	2088.51
-3.63571	25972.1		-3.63571	51070.7		-3.63571	2086.07
-3.6354	25972.9		-3.6354	51071.3		-3.6354	2084.99
-3.6351	25971.8		-3.6351	51071.5		-3.6351	2085.98
-3.63479	25971.3		-3.63479	51071.2		-3.63479	2089.07
-3.63449	25969.5		-3.63449	51070.7		-3.63449	2088.69
-3.63418	25972.1		-3.63418	51070		-3.63418	2085.42
-3.63388	25974.8		-3.63388	51070		-3.63388	2086.13
-3.63357	25973.5		-3.63357	51071		-3.63357	2085.95
-3.63327	25973.4		-3.63327	51071.6		-3.63327	2085.17
-3.63296	25972.4		-3.63296	51071.6		-3.63296	2086.17
-3.63265	25970.7		-3.63265	51069.9		-3.63265	2083.9
-3.63235	25969.9		-3.63235	51071.2		-3.63235	2082.99
-3.63204	25967		-3.63204	51072.5		-3.63204	2082.46
-3.63174	25966.3		-3.63174	51070.8		-3.63174	2083.48
-3.63143	25965.3		-3.63143	51068.1		-3.63143	2084.75
-3.63113	25965		-3.63113	51068.2		-3.63113	2085.33
-3.63082	25967.8		-3.63082	51068.8		-3.63082	2084.26
-3.63052	25967.2		-3.63052	51069.1		-3.63052	2084.47
-3.63021	25968.1		-3.63021	51069.4		-3.63021	2083.87
-3.6299	25969.1		-3.6299	51069.1		-3.6299	2083.45
-3.6296	25968.3		-3.6296	51071.7		-3.6296	2084.49
-3.62929	25968.3		-3.62929	51073.2		-3.62929	2084.52
-3.62899	25968.4		-3.62899	51072.9		-3.62899	2084.4
-3.62868	25968.9		-3.62868	51071.1		-3.62868	2085.57
-3.62838	25968.7		-3.62838	51069.8		-3.62838	2086.01
-3.62807	25970.8		-3.62807	51069.2		-3.62807	2084.73
-3.62777	25971.1		-3.62777	51069.5		-3.62777	2084.46
-3.62746	25968.6		-3.62746	51070		-3.62746	2084.78
-3.62715	25968.7		-3.62715	51071.6		-3.62715	2086.02
-3.62685	25970.1		-3.62685	51070.2		-3.62685	2087.05
-3.62654	25969.2		-3.62654	51069.6		-3.62654	2087.37
-3.62624	25968.1		-3.62624	51069.4		-3.62624	2085.85
-3.62593	25971.6		-3.62593	51068.9		-3.62593	2084.58
-3.62563	25971.9		-3.62563	51069.3		-3.62563	2086.04
-3.62532	25971.7		-3.62532	51069.3		-3.62532	2085.25
-3.62502	25972.6		-3.62502	51069.4		-3.62502	2084.5
-3.62471	25973.8		-3.62471	51069		-3.62471	2086.31
-3.6244	25973.2		-3.6244	51069.4		-3.6244	2084.95
-3.6241	25971.6		-3.6241	51069.4		-3.6241	2086.12
-3.62379	25971.5		-3.62379	51069.4		-3.62379	2086.99
-3.62349	25968.5		-3.62349	51069.3		-3.62349	2084.97
-3.62318	25965.8		-3.62318	51068.7		-3.62318	2085.13
-3.62288	25968		-3.62288	51070.3		-3.62288	2085.6
-3.62257	25969.8		-3.62257	51070.8		-3.62257	2085.69
-3.62227	25969		-3.62227	51068.5		-3.62227	2084.44
-3.62196	25967.3		-3.62196	51068.3		-3.62196	2083.7
-3.62166	25970.4		-3.62166	51068.8		-3.62166	2084.58
-3.62135	25974.5		-3.62135	51069.2		-3.62135	2084.06
-3.62104	25973.8		-3.62104	51069.2		-3.62104	2085.82
-3.62074	25972.1		-3.62074	51069.3		-3.62074	2086.8
-3.62043	25971.6		-3.62043	51067.1		-3.62043	2084.22
-3.62013	25969.1		-3.62013	51067.1		-3.62013	2084.82
-3.61982	25968		-3.61982	51068.2		-3.61982	2085.51
-3.61952	25967.7		-3.61952	51068.8		-3.61952	2086.13
-3.61921	25968.5		-3.61921	51069.7		-3.61921	2086.01
-3.61891	25968.5		-3.61891	51070.3		-3.61891	2085.44
-3.6186	25968.1		-3.6186	51069.8		-3.6186	2085.04
-3.61829	25968.5		-3.61829	51070.4		-3.61829	2084.78
-3.61799	25970.5		-3.61799	51071.8		-3.61799	2085.28
-3.61768	25969.5		-3.61768	51069.3		-3.61768	2088.33
-3.61738	25972.2		-3.61738	51069.1		-3.61738	2087.94
-3.61707	25971.3		-3.61707	51070.9		-3.61707	2086.29
-3.61677	25969.1		-3.61677	51070.8		-3.61677	2086.22
-3.61646	25968.2		-3.61646	51071.3		-3.61646	2085.29
-3.61616	25966.3		-3.61616	51070.9		-3.61616	2085.44
-3.61585	25965.7		-3.61585	51069.6		-3.61585	2085.13
-3.61554	25968		-3.61554	51071.6		-3.61554	2084.65
-3.61524	25967.8		-3.61524	51072.7		-3.61524	2083.62
-3.61493	25969.5		-3.61493	51071.7		-3.61493	2083.78
-3.61463	25971.2		-3.61463	51070.8		-3.61463	2084.08
-3.61432	25970.9		-3.61432	51072.2		-3.61432	2085.83
-3.61402	25968.4		-3.61402	51071.5		-3.61402	2084.19
-3.61371	25964.4		-3.61371	51069.5		-3.61371	2083.96
-3.61341	25963.9		-3.61341	51070.3		-3.61341	2085.99
-3.6131	25968		-3.6131	51071.9		-3.6131	2085.63
-3.61279	25970.3		-3.61279	51072.2		-3.61279	2086.35
-3.61249	25969.6		-3.61249	51071		-3.61249	2086.66
-3.61218	25969		-3.61218	51071.3		-3.61218	2086.73
-3.61188	25970.5		-3.61188	51071.9		-3.61188	2086.29
-3.61157	25969.5		-3.61157	51070.7		-3.61157	2087.99
-3.61127	25968.9		-3.61127	51071.3		-3.61127	2088
-3.61096	25969.2		-3.61096	51071.9		-3.61096	2088.55
-3.61066	25969.2		-3.61066	51072.6		-3.61066	2086.68
-3.61035	25969.7		-3.61035	51072.9		-3.61035	2084.9
-3.61004	25969.3		-3.61004	51071.9		-3.61004	2085.31
-3.60974	25968.2		-3.60974	51070		-3.60974	2086.35
-3.60943	25969.8		-3.60943	51068		-3.60943	2086.37
-3.60913	25970		-3.60913	51068.7		-3.60913	2085.38
-3.60882	25969.2		-3.60882	51070.1		-3.60882	2083.17
-3.60852	25969.5		-3.60852	51070.3		-3.60852	2081.78
-3.60821	25970.5		-3.60821	51071.1		-3.60821	2082.09
-3.60791	25969.2		-3.60791	51069.6		-3.60791	2084.38
-3.6076	25968.3		-3.6076	51067.6		-3.6076	2083.4
-3.60729	25968		-3.60729	51068		-3.60729	2082.64
-3.60699	25966.5		-3.60699	51068.2		-3.60699	2083.54
-3.60668	25965.4		-3.60668	51070.5		-3.60668	2083.95
-3.60638	25966		-3.60638	51071.2		-3.60638	2084.94
-3.60607	25968.3		-3.60607	51070.8		-3.60607	2083.79
-3.60577	25969.4		-3.60577	51069.6		-3.60577	2084.99
-3.60546	25971		-3.60546	51069.4		-3.60546	2085.34
-3.60516	25971.6		-3.60516	51070.1		-3.60516	2083.62
-3.60485	25971.2		-3.60485	51070.8		-3.60485	2084.11
-3.60454	25970.8		-3.60454	51070.7		-3.60454	2085.6
-3.60424	25970.9		-3.60424	51069.4		-3.60424	2085.96
-3.60393	25970.2		-3.60393	51069.1		-3.60393	2086.01
-3.60363	25972.9		-3.60363	51070.8		-3.60363	2085.35
-3.60332	25976.7		-3.60332	51070.3		-3.60332	2084.65
-3.60302	25974		-3.60302	51067.9		-3.60302	2085.16
-3.60271	25971.5		-3.60271	51068.3		-3.60271	2086.25
-3.60241	25972.3		-3.60241	51067.5		-3.60241	2086.68
-3.6021	25973.4		-3.6021	51067.2		-3.6021	2084.98
-3.6018	25974.7		-3.6018	51067.2		-3.6018	2085.53
-3.60149	25971.9		-3.60149	51068.7		-3.60149	2086.68
-3.60118	25970.1		-3.60118	51070		-3.60118	2088.43
-3.60088	25970.5		-3.60088	51069.2		-3.60088	2086.37
-3.60057	25971.8		-3.60057	51066.5		-3.60057	2085.58
-3.60027	25973.2		-3.60027	51066.2		-3.60027	2084.87
-3.59996	25970.9		-3.59996	51067		-3.59996	2085.59
-3.59966	25970.8		-3.59966	51067.2		-3.59966	2087.7
-3.59935	25971.2		-3.59935	51068.5		-3.59935	2086.82
-3.59905	25969.3		-3.59905	51069		-3.59905	2084.61
-3.59874	25969.9		-3.59874	51068.9		-3.59874	2084.06
-3.59843	25971.5		-3.59843	51068.7		-3.59843	2085.88
-3.59813	25971.2		-3.59813	51068.5		-3.59813	2087.76
-3.59782	25969.2		-3.59782	51068.3		-3.59782	2086.35
-3.59752	25968.6		-3.59752	51069		-3.59752	2084.92
-3.59721	25970.1		-3.59721	51069.7		-3.59721	2086.33
-3.59691	25969.2		-3.59691	51069		-3.59691	2087.64
-3.5966	25967.6		-3.5966	51068.4		-3.5966	2086.8
-3.5963	25969.6		-3.5963	51069		-3.5963	2084.72
-3.59599	25971		-3.59599	51069.6		-3.59599	2084.61
-3.59568	25970.5		-3.59568	51068.8		-3.59568	2083.57
-3.59538	25970		-3.59538	51068.3		-3.59538	2084.17
-3.59507	25971		-3.59507	51068.6		-3.59507	2084.32
-3.59477	25968.2		-3.59477	51069.1		-3.59477	2085.63
-3.59446	25967		-3.59446	51068.9		-3.59446	2084.87
-3.59416	25969.2		-3.59416	51067.1		-3.59416	2083.06
-3.59385	25970.1		-3.59385	51068.1		-3.59385	2082.71
-3.59355	25972.2		-3.59355	51067.6		-3.59355	2084.03
-3.59324	25972.3		-3.59324	51067.5		-3.59324	2083.4
-3.59293	25972.3		-3.59293	51068.3		-3.59293	2082.66
-3.59263	25970.9		-3.59263	51068.4		-3.59263	2082.65
-3.59232	25969.6		-3.59232	51068.9		-3.59232	2082.19
-3.59202	25968.1		-3.59202	51068.8		-3.59202	2081.32
-3.59171	25968.4		-3.59171	51069.5		-3.59171	2081.99
-3.59141	25968.3		-3.59141	51068.9		-3.59141	2082.45
-3.5911	25968.5		-3.5911	51068.3		-3.5911	2083.97
-3.5908	25969.4		-3.5908	51068.4		-3.5908	2083.76
-3.59049	25968.4		-3.59049	51068.1		-3.59049	2082.88
-3.59018	25970		-3.59018	51067.2		-3.59018	2084.26
-3.58988	25970.6		-3.58988	51068		-3.58988	2084.67
-3.58957	25971.3		-3.58957	51067.9		-3.58957	2083.57
-3.58927	25970.9		-3.58927	51068.7		-3.58927	2083.78
-3.58896	25971.2		-3.58896	51070.2		-3.58896	2084.23
-3.58866	25969.7		-3.58866	51070.1		-3.58866	2085.33
-3.58835	25970.7		-3.58835	51069.5		-3.58835	2085.15
-3.58805	25969.9		-3.58805	51069.2		-3.58805	2084.55
-3.58774	25970.4		-3.58774	51068.7		-3.58774	2084.99
-3.58743	25970.2		-3.58743	51069		-3.58743	2085.7
-3.58713	25967.8		-3.58713	51069.6		-3.58713	2084.51
-3.58682	25968.3		-3.58682	51071		-3.58682	2086
-3.58652	25968.6		-3.58652	51072.2		-3.58652	2087.16
-3.58621	25968.4		-3.58621	51072.1		-3.58621	2085.35
-3.58591	25969.1		-3.58591	51070.1		-3.58591	2083.99
-3.5856	25972.3		-3.5856	51069.8		-3.5856	2083.57
-3.5853	25970.9		-3.5853	51071.8		-3.5853	2083.04
-3.58499	25967.5		-3.58499	51073		-3.58499	2083.46
-3.58469	25968.2		-3.58469	51071.1		-3.58469	2085.53
-3.58438	25970.1		-3.58438	51069.5		-3.58438	2086.42
-3.58407	25969.7		-3.58407	51069.9		-3.58407	2087.83
-3.58377	25971.3		-3.58377	51069.9		-3.58377	2086.25
-3.58346	25971		-3.58346	51070.6		-3.58346	2084.9
-3.58316	25969		-3.58316	51069.3		-3.58316	2085.05
-3.58285	25971		-3.58285	51068.4		-3.58285	2085.48
-3.58255	25970.5		-3.58255	51068.8		-3.58255	2085.24
-3.58224	25969.2		-3.58224	51069.3		-3.58224	2084.92
-3.58194	25969.9		-3.58194	51067.5		-3.58194	2085.58
-3.58163	25971.6		-3.58163	51068.1		-3.58163	2086.9
-3.58132	25971.2		-3.58132	51068		-3.58132	2087.05
-3.58102	25969.1		-3.58102	51070.6		-3.58102	2086.2
-3.58071	25972.6		-3.58071	51070.7		-3.58071	2086.95
-3.58041	25972.8		-3.58041	51070.6		-3.58041	2089.06
-3.5801	25970.3		-3.5801	51071		-3.5801	2087.39
-3.5798	25968		-3.5798	51071		-3.5798	2087.44
-3.57949	25966.3		-3.57949	51071.5		-3.57949	2088.24
-3.57919	25967.7		-3.57919	51071.3		-3.57919	2085.12
-3.57888	25968.4		-3.57888	51069.8		-3.57888	2084.95
-3.57857	25968.3		-3.57857	51068.1		-3.57857	2086.08
-3.57827	25969.4		-3.57827	51068.3		-3.57827	2084.3
-3.57796	25970.5		-3.57796	51070.2		-3.57796	2084.15
-3.57766	25968.5		-3.57766	51070.3		-3.57766	2083.83
-3.57735	25970.1		-3.57735	51069.3		-3.57735	2083.85
-3.57705	25970.2		-3.57705	51068.3		-3.57705	2083.01
-3.57674	25969		-3.57674	51068.9		-3.57674	2083.47
-3.57644	25970.2		-3.57644	51069.8		-3.57644	2083.55
-3.57613	25970.2		-3.57613	51068.6		-3.57613	2082.66
-3.57582	25968.7		-3.57582	51068.2		-3.57582	2082.37
-3.57552	25966.9		-3.57552	51067.2		-3.57552	2085.04
-3.57521	25967.8		-3.57521	51066.7		-3.57521	2085.76
-3.57491	25968.8		-3.57491	51068.1		-3.57491	2084.91
-3.5746	25968		-3.5746	51070.1		-3.5746	2084.82
-3.5743	25968.9		-3.5743	51070.2		-3.5743	2084.38
-3.57399	25969.6		-3.57399	51070.6		-3.57399	2084.3
-3.57369	25971.3		-3.57369	51069.5		-3.57369	2083.85
-3.57338	25973.9		-3.57338	51067.6		-3.57338	2084.73
-3.57307	25974		-3.57307	51069.1		-3.57307	2084.53
-3.57277	25970.7		-3.57277	51068.5		-3.57277	2083.46
-3.57246	25967.7		-3.57246	51067.9		-3.57246	2082.96
-3.57216	25970.1		-3.57216	51067.3		-3.57216	2082.45
-3.57185	25970.1		-3.57185	51067.7		-3.57185	2081.67
-3.57155	25972.6		-3.57155	51068.5		-3.57155	2080.76
-3.57124	25972.6		-3.57124	51070		-3.57124	2080.94
-3.57094	25972.8		-3.57094	51070.6		-3.57094	2081.86
-3.57063	25973.2		-3.57063	51067.9		-3.57063	2083.92
-3.57032	25972		-3.57032	51067.6		-3.57032	2084.51
-3.57002	25971.2		-3.57002	51066.4		-3.57002	2083.92
-3.56971	25969.3		-3.56971	51065.6		-3.56971	2084.04
-3.56941	25965.8		-3.56941	51068.3		-3.56941	2085
-3.5691	25965.5		-3.5691	51069		-3.5691	2085.03
-3.5688	25966.7		-3.5688	51069		-3.5688	2083.72
-3.56849	25968.5		-3.56849	51070.2		-3.56849	2083.66
-3.56819	25967.5		-3.56819	51069.6		-3.56819	2085.91
-3.56788	25967.9		-3.56788	51070		-3.56788	2087.7
-3.56757	25967.8		-3.56757	51069.5		-3.56757	2086.38
-3.56727	25966.3		-3.56727	51069.9		-3.56727	2085.77
-3.56696	25967		-3.56696	51068.8		-3.56696	2085.17
-3.56666	25968.5		-3.56666	51067.6		-3.56666	2083.57
-3.56635	25966.9		-3.56635	51066.7		-3.56635	2083.71
-3.56605	25967.3		-3.56605	51069.4		-3.56605	2084.1
-3.56574	25967.2		-3.56574	51071.1		-3.56574	2085.22
-3.56544	25964.5		-3.56544	51071.6		-3.56544	2085.89
-3.56513	25965.3		-3.56513	51070.6		-3.56513	2085.82
-3.56483	25970.4		-3.56483	51068.6		-3.56483	2085.71
-3.56452	25969.6		-3.56452	51067.6		-3.56452	2085.84
-3.56421	25968.3		-3.56421	51065.9		-3.56421	2088.37
-3.56391	25967		-3.56391	51066.2		-3.56391	2088.2
-3.5636	25966.4		-3.5636	51066.6		-3.5636	2086.92
-3.5633	25965.9		-3.5633	51065.8		-3.5633	2085.42
-3.56299	25965.6		-3.56299	51065.5		-3.56299	2083.78
-3.56269	25965.6		-3.56269	51068.4		-3.56269	2082.83
-3.56238	25968.7		-3.56238	51067.6		-3.56238	2083.01
-3.56208	25969.4		-3.56208	51067.2		-3.56208	2082.55
-3.56177	25969.4		-3.56177	51066.9		-3.56177	2082.3
-3.56146	25969.6		-3.56146	51067.5		-3.56146	2082.61
-3.56116	25969		-3.56116	51068.7		-3.56116	2081.89
-3.56085	25969		-3.56085	51068.8		-3.56085	2081.84
-3.56055	25969		-3.56055	51066.1		-3.56055	2081.12
-3.56024	25970.8		-3.56024	51066.2		-3.56024	2080.07
-3.55994	25971.7		-3.55994	51066.3		-3.55994	2079.97
-3.55963	25971.9		-3.55963	51067.1		-3.55963	2080.9
-3.55933	25971.2		-3.55933	51067.8		-3.55933	2080.76
-3.55902	25972.9		-3.55902	51067.3		-3.55902	2081.39
-3.55871	25970.6		-3.55871	51067.9		-3.55871	2081.08
-3.55841	25970.6		-3.55841	51068.7		-3.55841	2082.58
-3.5581	25969.9		-3.5581	51069.2		-3.5581	2084.75
-3.5578	25970.3		-3.5578	51068.6		-3.5578	2084.26
-3.55749	25968.1		-3.55749	51068.8		-3.55749	2083.17
-3.55719	25967.3		-3.55719	51070.7		-3.55719	2082.75
-3.55688	25967.7		-3.55688	51069.3		-3.55688	2084.56
-3.55658	25969.5		-3.55658	51068		-3.55658	2085.47
-3.55627	25970.7		-3.55627	51066.2		-3.55627	2083.33
-3.55596	25970.2		-3.55596	51067.5		-3.55596	2082.45
-3.55566	25970		-3.55566	51069.5		-3.55566	2084.01
-3.55535	25971.7		-3.55535	51069.1		-3.55535	2086.32
-3.55505	25969.2		-3.55505	51069.2		-3.55505	2086.5
-3.55474	25966.7		-3.55474	51070		-3.55474	2083.56
-3.55444	25968.6		-3.55444	51069.5		-3.55444	2082.8
-3.55413	25968.5		-3.55413	51068.5		-3.55413	2084.62
-3.55383	25969		-3.55383	51067.5		-3.55383	2085.34
-3.55352	25968.8		-3.55352	51067.5		-3.55352	2086.33
-3.55321	25968.3		-3.55321	51068.4		-3.55321	2085.82
-3.55291	25968.9		-3.55291	51070.2		-3.55291	2084.19
-3.5526	25969		-3.5526	51068.8		-3.5526	2084.21
-3.5523	25966.8		-3.5523	51066		-3.5523	2085.38
-3.55199	25967.5		-3.55199	51067.2		-3.55199	2087.35
-3.55169	25968.3		-3.55169	51068.2		-3.55169	2086.15
-3.55138	25968.5		-3.55138	51067.7		-3.55138	2084.87
-3.55108	25969.7		-3.55108	51068.2		-3.55108	2084.44
-3.55077	25969.9		-3.55077	51070.2		-3.55077	2082.65
-3.55046	25969.6		-3.55046	51070.7		-3.55046	2081.71
-3.55016	25967.7		-3.55016	51068.8		-3.55016	2081.5
-3.54985	25967.4		-3.54985	51068		-3.54985	2083.51
-3.54955	25967.7		-3.54955	51068.1		-3.54955	2085.3
-3.54924	25968.7		-3.54924	51068.7		-3.54924	2084.45
-3.54894	25968.7		-3.54894	51071.2		-3.54894	2081.56
-3.54863	25968.8		-3.54863	51071.2		-3.54863	2081.53
-3.54833	25967.8		-3.54833	51071.3		-3.54833	2081.78
-3.54802	25967.5		-3.54802	51069.4		-3.54802	2080.8
-3.54771	25967.5		-3.54771	51067.1		-3.54771	2081.08
-3.54741	25970.2		-3.54741	51068.7		-3.54741	2079.87
-3.5471	25971.7		-3.5471	51069		-3.5471	2081.02
-3.5468	25971.5		-3.5468	51068.3		-3.5468	2083.31
-3.54649	25970		-3.54649	51068.1		-3.54649	2084.43
-3.54619	25972		-3.54619	51067.9		-3.54619	2085.62
-3.54588	25973.7		-3.54588	51067.7		-3.54588	2084.62
-3.54558	25971.2		-3.54558	51067.9		-3.54558	2084.75
-3.54527	25967.3		-3.54527	51069.6		-3.54527	2085.49
-3.54497	25966.6		-3.54497	51070.5		-3.54497	2085.93
-3.54466	25967.6		-3.54466	51069.1		-3.54466	2085.65
-3.54435	25969.3		-3.54435	51068.7		-3.54435	2085.14
-3.54405	25971.8		-3.54405	51068.9		-3.54405	2084.93
-3.54374	25975.6		-3.54374	51069.1		-3.54374	2084.92
-3.54344	25972.9		-3.54344	51068.2		-3.54344	2086.47
-3.54313	25972.1		-3.54313	51068.6		-3.54313	2085.57
-3.54283	25972.5		-3.54283	51067.1		-3.54283	2084.72
-3.54252	25969.6		-3.54252	51066.9		-3.54252	2082.01
-3.54222	25970.9		-3.54222	51067.9		-3.54222	2079.3
-3.54191	25971.6		-3.54191	51067.1		-3.54191	2080.93
-3.5416	25970.6		-3.5416	51068.6		-3.5416	2081.99
-3.5413	25971.5		-3.5413	51069.5		-3.5413	2085.74
-3.54099	25967.9		-3.54099	51069.1		-3.54099	2087.16
-3.54069	25967.1		-3.54069	51067.6		-3.54069	2085.36
-3.54038	25968.6		-3.54038	51068.1		-3.54038	2085.96
-3.54008	25967.3		-3.54008	51068.5		-3.54008	2087.1
-3.53977	25966.8		-3.53977	51068.4		-3.53977	2086.67
-3.53947	25966.6		-3.53947	51068.1		-3.53947	2085.35
-3.53916	25968.2		-3.53916	51068		-3.53916	2083.69
-3.53885	25967.5		-3.53885	51065.5		-3.53885	2083.02
-3.53855	25969.8		-3.53855	51065.3		-3.53855	2084.23
-3.53824	25972.2		-3.53824	51067.9		-3.53824	2085.24
-3.53794	25973.1		-3.53794	51068.4		-3.53794	2085.3
-3.53763	25973.9		-3.53763	51067.6		-3.53763	2085.3
-3.53733	25971.9		-3.53733	51069.4		-3.53733	2084.19
-3.53702	25971.6		-3.53702	51070.4		-3.53702	2084.26
-3.53672	25972.4		-3.53672	51070.1		-3.53672	2081.98
-3.53641	25973.1		-3.53641	51070.5		-3.53641	2081.24
-3.5361	25974.8		-3.5361	51068.6		-3.5361	2081.13
-3.5358	25973.4		-3.5358	51069		-3.5358	2081.11
-3.53549	25974		-3.53549	51070.4		-3.53549	2081.73
-3.53519	25972.5		-3.53519	51069.6		-3.53519	2082.39
-3.53488	25970.1		-3.53488	51067.3		-3.53488	2083.91
-3.53458	25969.9		-3.53458	51068.6		-3.53458	2085.19
-3.53427	25970.2		-3.53427	51070.5		-3.53427	2085.22
-3.53397	25969.7		-3.53397	51069.4		-3.53397	2083.32
-3.53366	25967.9		-3.53366	51070.2		-3.53366	2080.11
-3.53335	25968.3		-3.53335	51070.3		-3.53335	2080.81
-3.53305	25969		-3.53305	51068.7		-3.53305	2083.92
-3.53274	25969.2		-3.53274	51069.2		-3.53274	2087.56
-3.53244	25972		-3.53244	51068.5		-3.53244	2086.42
-3.53213	25970.3		-3.53213	51067.3		-3.53213	2083.9
-3.53183	25967.3		-3.53183	51067.2		-3.53183	2083.79
-3.53152	25967.9		-3.53152	51067.2		-3.53152	2083.53
-3.53122	25967.9		-3.53122	51068.4		-3.53122	2085.17
-3.53091	25968.5		-3.53091	51069.7		-3.53091	2083.98
-3.5306	25968.8		-3.5306	51069.9		-3.5306	2084.57
-3.5303	25967.6		-3.5303	51069.4		-3.5303	2084.99
-3.52999	25967.8		-3.52999	51068.7		-3.52999	2084.83
-3.52969	25967.7		-3.52969	51067.1		-3.52969	2082.92
-3.52938	25966.5		-3.52938	51067.4		-3.52938	2083.09
-3.52908	25966.4		-3.52908	51067.1		-3.52908	2082.88
-3.52877	25966.3		-3.52877	51067.3		-3.52877	2081.88
-3.52847	25963.4		-3.52847	51068		-3.52847	2081.29
-3.52816	25961.8		-3.52816	51067.6		-3.52816	2081.7
-3.52786	25966.4		-3.52786	51066.5		-3.52786	2083.07
-3.52755	25969.6		-3.52755	51066		-3.52755	2085.76
-3.52724	25970.4		-3.52724	51067.9		-3.52724	2084.34
-3.52694	25970		-3.52694	51069.9		-3.52694	2084.36
-3.52663	25968.6		-3.52663	51069.7		-3.52663	2084.44
-3.52633	25968.5		-3.52633	51069.1		-3.52633	2085.12
-3.52602	25967.3		-3.52602	51067.8		-3.52602	2084.49
-3.52572	25966		-3.52572	51066.9		-3.52572	2081.14
-3.52541	25967.1		-3.52541	51067.1		-3.52541	2081.9
-3.52511	25967.7		-3.52511	51067.9		-3.52511	2084.6
-3.5248	25966.4		-3.5248	51069.3		-3.5248	2084
-3.52449	25964.8		-3.52449	51069.7		-3.52449	2084.11
-3.52419	25965.4		-3.52419	51068		-3.52419	2084.13
-3.52388	25967.6		-3.52388	51068.5		-3.52388	2084.89
-3.52358	25969.9		-3.52358	51069.1		-3.52358	2085.28
-3.52327	25970.9		-3.52327	51068.8		-3.52327	2084.28
-3.52297	25967.1		-3.52297	51067.5		-3.52297	2084.41
-3.52266	25966.7		-3.52266	51066.7		-3.52266	2083.82
-3.52236	25968		-3.52236	51067.5		-3.52236	2083.74
-3.52205	25968.2		-3.52205	51067.5		-3.52205	2082.96
-3.52174	25969.1		-3.52174	51068.2		-3.52174	2083.1
-3.52144	25969		-3.52144	51067.1		-3.52144	2083.34
-3.52113	25967.8		-3.52113	51067.3		-3.52113	2081.88
-3.52083	25965.7		-3.52083	51069.5		-3.52083	2082.74
-3.52052	25964.6		-3.52052	51067.2		-3.52052	2083.11
-3.52022	25966.7		-3.52022	51067.2		-3.52022	2084.22
-3.51991	25969.3		-3.51991	51067.6		-3.51991	2084.44
-3.51961	25966.7		-3.51961	51067.2		-3.51961	2085.19
-3.5193	25967.2		-3.5193	51068.1		-3.5193	2085.56
-3.51899	25968.1		-3.51899	51066.7		-3.51899	2085.28
-3.51869	25969		-3.51869	51065.3		-3.51869	2084.82
-3.51838	25969.8		-3.51838	51066.6		-3.51838	2084.56
-3.51808	25966.8		-3.51808	51069.6		-3.51808	2082.25
-3.51777	25965.1		-3.51777	51069.6		-3.51777	2082.32
-3.51747	25964.2		-3.51747	51068.2		-3.51747	2084.78
-3.51716	25965		-3.51716	51068.2		-3.51716	2085.98
-3.51686	25966.7		-3.51686	51067.3		-3.51686	2086.77
-3.51655	25968.7		-3.51655	51067		-3.51655	2086.67
-3.51624	25969.8		-3.51624	51068.5		-3.51624	2086.65
-3.51594	25967.1		-3.51594	51066.9		-3.51594	2085.66
-3.51563	25967.4		-3.51563	51068		-3.51563	2084.57
-3.51533	25967.6		-3.51533	51069.9		-3.51533	2084.98
-3.51502	25966		-3.51502	51069.1		-3.51502	2083.75
-3.51472	25966.7		-3.51472	51069		-3.51472	2082.37
-3.51441	25967.6		-3.51441	51069.1		-3.51441	2082.41
-3.51411	25969.9		-3.51411	51068.4		-3.51411	2082.51
-3.5138	25971.1		-3.5138	51066.6		-3.5138	2083.21
-3.51349	25973.1		-3.51349	51066		-3.51349	2083.32
-3.51319	25972.5		-3.51319	51068.1		-3.51319	2083.06
-3.51288	25971.1		-3.51288	51068.3		-3.51288	2081.55
-3.51258	25970.8		-3.51258	51067.2		-3.51258	2083.54
-3.51227	25971.4		-3.51227	51068.5		-3.51227	2084.44
-3.51197	25969.7		-3.51197	51068.9		-3.51197	2085.46
-3.51166	25965.9		-3.51166	51069.2		-3.51166	2084.99
-3.51136	25965.3		-3.51136	51068.3		-3.51136	2084.49
-3.51105	25966.5		-3.51105	51066.6		-3.51105	2083.88
-3.51074	25965.1		-3.51074	51066.3		-3.51074	2084.11
-3.51044	25965.7		-3.51044	51067		-3.51044	2084.53
-3.51013	25967.9		-3.51013	51067.8		-3.51013	2083.48
-3.50983	25965.6		-3.50983	51067.9		-3.50983	2084.19
-3.50952	25963.3		-3.50952	51067		-3.50952	2086.22
-3.50922	25966.7		-3.50922	51065.5		-3.50922	2084.94
-3.50891	25971.1		-3.50891	51066.7		-3.50891	2083.66
-3.50861	25971.1		-3.50861	51067.3		-3.50861	2083.12
-3.5083	25969.6		-3.5083	51068		-3.5083	2083.63
-3.508	25971.6		-3.508	51069.1		-3.508	2083.85
-3.50769	25969.1		-3.50769	51069.1		-3.50769	2086.81
-3.50738	25966.5		-3.50738	51068		-3.50738	2086.47
-3.50708	25964.7		-3.50708	51067.7		-3.50708	2084.82
-3.50677	25965.9		-3.50677	51068.6		-3.50677	2084.71
-3.50647	25966.2		-3.50647	51068.7		-3.50647	2085.09
-3.50616	25968.5		-3.50616	51068.2		-3.50616	2085.59
-3.50586	25969.5		-3.50586	51067.9		-3.50586	2083.69
-3.50555	25970		-3.50555	51068.7		-3.50555	2083.16
-3.50525	25972.6		-3.50525	51069.2		-3.50525	2081.69
-3.50494	25973.6		-3.50494	51071.1		-3.50494	2083.46
-3.50463	25973.2		-3.50463	51070.4		-3.50463	2084.68
-3.50433	25968.2		-3.50433	51069.6		-3.50433	2084.17
-3.50402	25967.1		-3.50402	51068.3		-3.50402	2083.27
-3.50372	25968.5		-3.50372	51067.2		-3.50372	2084.89
-3.50341	25967.3		-3.50341	51068.2		-3.50341	2085.62
-3.50311	25967.3		-3.50311	51068.1		-3.50311	2085.72
-3.5028	25966.6		-3.5028	51068.2		-3.5028	2086.25
-3.5025	25966.9		-3.5025	51068.7		-3.5025	2086.33
-3.50219	25969.1		-3.50219	51068.3		-3.50219	2085.55
-3.50188	25967.9		-3.50188	51066.8		-3.50188	2084.86
-3.50158	25966.6		-3.50158	51066.8		-3.50158	2082.43
-3.50127	25967.1		-3.50127	51066.4		-3.50127	2084.62
-3.50097	25968.4		-3.50097	51067.2		-3.50097	2086.72
-3.50066	25970.6		-3.50066	51069.4		-3.50066	2085.34
-3.50036	25973.1		-3.50036	51068.6		-3.50036	2083.63
-3.50005	25970.7		-3.50005	51068.7		-3.50005	2085.08
-3.49975	25971		-3.49975	51070.3		-3.49975	2086.89
-3.49944	25971.3		-3.49944	51069.6		-3.49944	2086.67
-3.49913	25970.6		-3.49913	51071.1		-3.49913	2084.88
-3.49883	25971		-3.49883	51070.7		-3.49883	2082.93
-3.49852	25970.9		-3.49852	51068.4		-3.49852	2082.45
-3.49822	25969.4		-3.49822	51068.2		-3.49822	2082.87
-3.49791	25969.5		-3.49791	51070		-3.49791	2082.43
-3.49761	25972.9		-3.49761	51069.5		-3.49761	2083.8
-3.4973	25970.7		-3.4973	51070.1		-3.4973	2082.95
-3.497	25969.2		-3.497	51071.3		-3.497	2084.3
-3.49669	25969.5		-3.49669	51070.2		-3.49669	2084.4
-3.49638	25969.6		-3.49638	51069		-3.49638	2086.31
-3.49608	25967.4		-3.49608	51068		-3.49608	2086.13
-3.49577	25967.1		-3.49577	51068.6		-3.49577	2084.57
-3.49547	25969		-3.49547	51068.5		-3.49547	2083.23
-3.49516	25969.7		-3.49516	51067.4		-3.49516	2081.54
-3.49486	25968.7		-3.49486	51066.9		-3.49486	2082.52
-3.49455	25969.1		-3.49455	51068.1		-3.49455	2083.13
-3.49425	25969.4		-3.49425	51070		-3.49425	2082.98
-3.49394	25968.8		-3.49394	51069.9		-3.49394	2084.28
-3.49363	25970.2		-3.49363	51067.3		-3.49363	2085.07
-3.49333	25967.8		-3.49333	51067.4		-3.49333	2085.28
-3.49302	25969.2		-3.49302	51067.1		-3.49302	2085.52
-3.49272	25970.3		-3.49272	51066.4		-3.49272	2084.77
-3.49241	25969.1		-3.49241	51067		-3.49241	2084.17
-3.49211	25967.9		-3.49211	51066.3		-3.49211	2084.08
-3.4918	25967.2		-3.4918	51066.6		-3.4918	2084.71
-3.4915	25967		-3.4915	51067.6		-3.4915	2086.08
-3.49119	25966.5		-3.49119	51068.3		-3.49119	2084.43
-3.49089	25966.7		-3.49089	51069.6		-3.49089	2083.55
-3.49058	25969.2		-3.49058	51069.8		-3.49058	2084.58
-3.49027	25971.3		-3.49027	51068.9		-3.49027	2084.23
-3.48997	25971.8		-3.48997	51068.4		-3.48997	2085.21
-3.48966	25971.4		-3.48966	51067.8		-3.48966	2085.74
-3.48936	25968.2		-3.48936	51067.6		-3.48936	2085.41
-3.48905	25965.7		-3.48905	51066.9		-3.48905	2086.3
-3.48875	25966.7		-3.48875	51068.3		-3.48875	2087.63
-3.48844	25966.6		-3.48844	51070.5		-3.48844	2086.94
-3.48814	25968.7		-3.48814	51072.7		-3.48814	2086.15
-3.48783	25970.8		-3.48783	51073.1		-3.48783	2087
-3.48752	25969.4		-3.48752	51071.9		-3.48752	2086.12
-3.48722	25969.3		-3.48722	51069.6		-3.48722	2085.04
-3.48691	25969.2		-3.48691	51067.6		-3.48691	2085.57
-3.48661	25970.6		-3.48661	51068.4		-3.48661	2084.97
-3.4863	25973.7		-3.4863	51068.2		-3.4863	2084.97
-3.486	25971		-3.486	51067.9		-3.486	2084.78
-3.48569	25968.4		-3.48569	51067.4		-3.48569	2084.65
-3.48539	25968.9		-3.48539	51068.6		-3.48539	2086.73
-3.48508	25970.9		-3.48508	51069.2		-3.48508	2086.35
-3.48477	25971.5		-3.48477	51068.3		-3.48477	2085.8
-3.48447	25972.3		-3.48447	51068.6		-3.48447	2083.5
-3.48416	25971.5		-3.48416	51068.6		-3.48416	2080.23
-3.48386	25970.7		-3.48386	51069.6		-3.48386	2077.77
-3.48355	25972.9		-3.48355	51068.5		-3.48355	2078.83
-3.48325	25972.8		-3.48325	51067.3		-3.48325	2081.06
-3.48294	25972.3		-3.48294	51067.2		-3.48294	2081.55
-3.48264	25971.5		-3.48264	51067.8		-3.48264	2081.86
-3.48233	25968.1		-3.48233	51067.6		-3.48233	2082.74
-3.48202	25971		-3.48202	51067.2		-3.48202	2083.05
-3.48172	25970.2		-3.48172	51069		-3.48172	2083.7
-3.48141	25970.6		-3.48141	51069.4		-3.48141	2083.03
-3.48111	25970.8		-3.48111	51068.7		-3.48111	2084.38
-3.4808	25970.6		-3.4808	51070.6		-3.4808	2086.64
-3.4805	25971.6		-3.4805	51070.8		-3.4805	2083.81
-3.48019	25972.3		-3.48019	51069		-3.48019	2079.88
-3.47989	25969.8		-3.47989	51067.3		-3.47989	2081.84
-3.47958	25969.2		-3.47958	51066.2		-3.47958	2082.72
-3.47927	25971		-3.47927	51067.2		-3.47927	2081.26
-3.47897	25972.7		-3.47897	51068.6		-3.47897	2079.95
-3.47866	25973.7		-3.47866	51067.9		-3.47866	2080.77
-3.47836	25971.3		-3.47836	51069.1		-3.47836	2083.49
-3.47805	25970		-3.47805	51069.3		-3.47805	2085.23
-3.47775	25970.5		-3.47775	51071		-3.47775	2085.1
-3.47744	25969		-3.47744	51071.6		-3.47744	2081.68
-3.47714	25967.9		-3.47714	51069.5		-3.47714	2081.62
-3.47683	25970.4		-3.47683	51070.2		-3.47683	2082.36
-3.47652	25970.5		-3.47652	51069		-3.47652	2083.71
-3.47622	25968.7		-3.47622	51068.6		-3.47622	2085.1
-3.47591	25968.4		-3.47591	51067.6		-3.47591	2085.2
-3.47561	25969.1		-3.47561	51066.8		-3.47561	2083.72
-3.4753	25968.8		-3.4753	51068.8		-3.4753	2084.42
-3.475	25969.3		-3.475	51069.6		-3.475	2085.66
-3.47469	25972.5		-3.47469	51070.3		-3.47469	2086.83
-3.47439	25973.5		-3.47439	51070.4		-3.47439	2084.49
-3.47408	25971.7		-3.47408	51069.2		-3.47408	2082.95
-3.47377	25970.6		-3.47377	51069.1		-3.47377	2083.95
-3.47347	25970.7		-3.47347	51070.7		-3.47347	2084.81
-3.47316	25969.8		-3.47316	51070.2		-3.47316	2083.52
-3.47286	25969.8		-3.47286	51069.5		-3.47286	2084.13
-3.47255	25971.7		-3.47255	51069.4		-3.47255	2085.06
-3.47225	25972.8		-3.47225	51069.6		-3.47225	2086.92
-3.47194	25970.7		-3.47194	51068.1		-3.47194	2084.64
-3.47164	25968.7		-3.47164	51067.2		-3.47164	2080.99
-3.47133	25966.7		-3.47133	51069.3		-3.47133	2081.45
-3.47103	25967.2		-3.47103	51068.5		-3.47103	2084.45
-3.47072	25968.9		-3.47072	51067		-3.47072	2085.34
-3.47041	25970.9		-3.47041	51066		-3.47041	2085.55
-3.47011	25969.9		-3.47011	51066.3		-3.47011	2084.56
-3.4698	25968.2		-3.4698	51068.6		-3.4698	2085.35
-3.4695	25968.4		-3.4695	51070.6		-3.4695	2087.62
-3.46919	25966.8		-3.46919	51069.7		-3.46919	2085.16
-3.46889	25966		-3.46889	51068.2		-3.46889	2081.68
-3.46858	25967.1		-3.46858	51068.4		-3.46858	2080.84
-3.46828	25969.5		-3.46828	51068.5		-3.46828	2082.32
-3.46797	25968.8		-3.46797	51068.4		-3.46797	2084.06
-3.46766	25969.1		-3.46766	51068.6		-3.46766	2085.77
-3.46736	25969.3		-3.46736	51068.7		-3.46736	2085.05
-3.46705	25969.1		-3.46705	51067.4		-3.46705	2084.4
-3.46675	25969.1		-3.46675	51066.8		-3.46675	2085.66
-3.46644	25967.3		-3.46644	51068.2		-3.46644	2086.52
-3.46614	25970		-3.46614	51067.2		-3.46614	2085.48
-3.46583	25971.4		-3.46583	51067		-3.46583	2082.35
-3.46553	25969.9		-3.46553	51066.9		-3.46553	2082.17
-3.46522	25968.1		-3.46522	51067.1		-3.46522	2082.98
-3.46491	25967.4		-3.46491	51067		-3.46491	2084.02
-3.46461	25969.1		-3.46461	51068.1		-3.46461	2085.57
-3.4643	25969.2		-3.4643	51070		-3.4643	2084.74
-3.464	25968.1		-3.464	51069.1		-3.464	2085.23
-3.46369	25969.7		-3.46369	51068.1		-3.46369	2084.04
-3.46339	25969.8		-3.46339	51069.1		-3.46339	2084.03
-3.46308	25967.9		-3.46308	51067.7		-3.46308	2085.37
-3.46278	25968.5		-3.46278	51066.5		-3.46278	2085.34
-3.46247	25969.8		-3.46247	51066.7		-3.46247	2084.23
-3.46216	25973.2		-3.46216	51067.8		-3.46216	2083.4
-3.46186	25973.2		-3.46186	51069.5		-3.46186	2081.17
-3.46155	25972.6		-3.46155	51069.6		-3.46155	2080.67
-3.46125	25970.2		-3.46125	51068.5		-3.46125	2081.22
-3.46094	25968.9		-3.46094	51068.7		-3.46094	2082.61
-3.46064	25969.4		-3.46064	51068.8		-3.46064	2084
-3.46033	25970.9		-3.46033	51069.9		-3.46033	2085.57
-3.46003	25969.6		-3.46003	51070		-3.46003	2085.9
-3.45972	25970.4		-3.45972	51069.3		-3.45972	2086.61
-3.45941	25971		-3.45941	51068.5		-3.45941	2084.77
-3.45911	25969.2		-3.45911	51068.2		-3.45911	2083.46
-3.4588	25967.6		-3.4588	51068.2		-3.4588	2081.7
-3.4585	25968		-3.4585	51067.8		-3.4585	2081.81
-3.45819	25970.5		-3.45819	51067.2		-3.45819	2081.3
-3.45789	25968.5		-3.45789	51068.6		-3.45789	2083.92
-3.45758	25967.8		-3.45758	51071		-3.45758	2087.08
-3.45728	25969.3		-3.45728	51069.7		-3.45728	2086.99
-3.45697	25967.5		-3.45697	51068.3		-3.45697	2084.81
-3.45666	25967.6		-3.45666	51069.3		-3.45666	2085.59
-3.45636	25964.9		-3.45636	51069		-3.45636	2088.92
-3.45605	25966.3		-3.45605	51068.7		-3.45605	2088.59
-3.45575	25966.9		-3.45575	51067.3		-3.45575	2086.94
-3.45544	25966.7		-3.45544	51068.5		-3.45544	2084.72
-3.45514	25969.7		-3.45514	51069.3		-3.45514	2084
-3.45483	25969.5		-3.45483	51069.6		-3.45483	2082.27
-3.45453	25969.8		-3.45453	51068.9		-3.45453	2081.15
-3.45422	25969.8		-3.45422	51069.2		-3.45422	2082.57
-3.45391	25970.7		-3.45391	51068.8		-3.45391	2085.18
-3.45361	25971.1		-3.45361	51070.4		-3.45361	2086.62
-3.4533	25969.9		-3.4533	51070.2		-3.4533	2088.25
-3.453	25969.6		-3.453	51069.4		-3.453	2084.99
-3.45269	25970.4		-3.45269	51070.5		-3.45269	2083.96
-3.45239	25968.6		-3.45239	51071.7		-3.45239	2083.58
-3.45208	25966.6		-3.45208	51071.7		-3.45208	2083.59
-3.45178	25965.3		-3.45178	51070		-3.45178	2085.6
-3.45147	25964.4		-3.45147	51069.2		-3.45147	2084.18
-3.45117	25966.8		-3.45117	51069.2		-3.45117	2082.69
-3.45086	25967		-3.45086	51069.5		-3.45086	2084.22
-3.45055	25964.9		-3.45055	51067.8		-3.45055	2084.06
-3.45025	25966.3		-3.45025	51066.5		-3.45025	2082.39
-3.44994	25967.9		-3.44994	51067.3		-3.44994	2084.2
-3.44964	25968.6		-3.44964	51067.8		-3.44964	2084.29
-3.44933	25966.3		-3.44933	51068.1		-3.44933	2084.12
-3.44903	25964.1		-3.44903	51070.1		-3.44903	2082.82
-3.44872	25964.2		-3.44872	51070.4		-3.44872	2082.11
-3.44842	25967.3		-3.44842	51067.8		-3.44842	2084.09
-3.44811	25967.5		-3.44811	51070.6		-3.44811	2084.19
-3.4478	25966.3		-3.4478	51072.9		-3.4478	2083.83
-3.4475	25968		-3.4475	51073.9		-3.4475	2084.32
-3.44719	25969.2		-3.44719	51074.3		-3.44719	2085.76
-3.44689	25969		-3.44689	51072.9		-3.44689	2085.81
-3.44658	25966.6		-3.44658	51071.6		-3.44658	2085.31
-3.44628	25966.8		-3.44628	51070.8		-3.44628	2086.28
-3.44597	25968.6		-3.44597	51069.9		-3.44597	2085.91
-3.44567	25968.5		-3.44567	51070		-3.44567	2084.47
-3.44536	25964.6		-3.44536	51070.5		-3.44536	2082.87
-3.44505	25964.3		-3.44505	51070		-3.44505	2081.84
-3.44475	25967.4		-3.44475	51070.9		-3.44475	2082.99
-3.44444	25969.6		-3.44444	51071.4		-3.44444	2084.98
-3.44414	25969.6		-3.44414	51069.7		-3.44414	2085.63
-3.44383	25970.6		-3.44383	51068.4		-3.44383	2084.66
-3.44353	25970.1		-3.44353	51067.2		-3.44353	2084.31
-3.44322	25970.8		-3.44322	51066.8		-3.44322	2083.27
-3.44292	25972.5		-3.44292	51066.9		-3.44292	2083.7
-3.44261	25971.5		-3.44261	51066.9		-3.44261	2084.72
-3.4423	25973.2		-3.4423	51067.6		-3.4423	2082.95
-3.442	25974.6		-3.442	51067		-3.442	2081.17
-3.44169	25972.7		-3.44169	51068.5		-3.44169	2080.84
-3.44139	25970.4		-3.44139	51068.8		-3.44139	2080.73
-3.44108	25971.1		-3.44108	51068.6		-3.44108	2083.41
-3.44078	25970.3		-3.44078	51070.1		-3.44078	2082.97
-3.44047	25970.2		-3.44047	51070.4		-3.44047	2083.02
-3.44017	25970.8		-3.44017	51068.6		-3.44017	2082.74
-3.43986	25971.3		-3.43986	51067.6		-3.43986	2082.18
-3.43955	25971		-3.43955	51067.2		-3.43955	2082.43
-3.43925	25970.2		-3.43925	51068.3		-3.43925	2080.41
-3.43894	25970.2		-3.43894	51068.9		-3.43894	2080.33
-3.43864	25970.6		-3.43864	51067		-3.43864	2081.59
-3.43833	25972.2		-3.43833	51066.3		-3.43833	2081.97
-3.43803	25970.8		-3.43803	51068		-3.43803	2082.25
-3.43772	25968.8		-3.43772	51068		-3.43772	2081.34
-3.43742	25968.1		-3.43742	51067.5		-3.43742	2082.67
-3.43711	25969.7		-3.43711	51066.6		-3.43711	2084.35
-3.4368	25967.8		-3.4368	51067.2		-3.4368	2084.68
-3.4365	25967.6		-3.4365	51068		-3.4365	2083.03
-3.43619	25967		-3.43619	51066.6		-3.43619	2082.51
-3.43589	25965.4		-3.43589	51067.1		-3.43589	2082.39
-3.43558	25965.9		-3.43558	51066.5		-3.43558	2082.49
-3.43528	25966		-3.43528	51065.1		-3.43528	2083.44
-3.43497	25968.4		-3.43497	51067.3		-3.43497	2084
-3.43467	25964.5		-3.43467	51068.9		-3.43467	2085.05
-3.43436	25963		-3.43436	51069		-3.43436	2086.05
-3.43406	25965.4		-3.43406	51069.1		-3.43406	2086.33
-3.43375	25965.6		-3.43375	51067.9		-3.43375	2084.42
-3.43344	25965.1		-3.43344	51069		-3.43344	2085.36
-3.43314	25964.8		-3.43314	51069.4		-3.43314	2086.8
-3.43283	25964.9		-3.43283	51069.1		-3.43283	2086.77
-3.43253	25965.9		-3.43253	51068.9		-3.43253	2085.3
-3.43222	25967.2		-3.43222	51067.6		-3.43222	2085.93
-3.43192	25968.6		-3.43192	51068.6		-3.43192	2086.81
-3.43161	25968.6		-3.43161	51068.6		-3.43161	2087.75
-3.43131	25969.2		-3.43131	51069.1		-3.43131	2087.02
-3.431	25969.5		-3.431	51070.9		-3.431	2084.79
-3.43069	25967.7		-3.43069	51071.2		-3.43069	2083.86
-3.43039	25966		-3.43039	51069.1		-3.43039	2083.75
-3.43008	25967.3		-3.43008	51069.6		-3.43008	2084.54
-3.42978	25969		-3.42978	51069.5		-3.42978	2084.9
-3.42947	25969.6		-3.42947	51070		-3.42947	2084.32
-3.42917	25971.9		-3.42917	51069.1		-3.42917	2083.32
-3.42886	25971.1		-3.42886	51068.7		-3.42886	2083.05
-3.42856	25969.4		-3.42856	51070.3		-3.42856	2082.63
-3.42825	25966.7		-3.42825	51070.7		-3.42825	2086.16
-3.42794	25963.7		-3.42794	51071.1		-3.42794	2086.77
-3.42764	25964.9		-3.42764	51070.1		-3.42764	2084.11
-3.42733	25963.7		-3.42733	51069.9		-3.42733	2081.99
-3.42703	25963.9		-3.42703	51070.2		-3.42703	2079.67
-3.42672	25966.9		-3.42672	51070.6		-3.42672	2082.25
-3.42642	25968.5		-3.42642	51070		-3.42642	2085.53
-3.42611	25967.2		-3.42611	51070.1		-3.42611	2085.39
-3.42581	25969		-3.42581	51069.1		-3.42581	2085.43
-3.4255	25973		-3.4255	51067.9		-3.4255	2087.35
-3.42519	25973.7		-3.42519	51069.4		-3.42519	2086.32
-3.42489	25972.6		-3.42489	51069.1		-3.42489	2084.34
-3.42458	25971.8		-3.42458	51069.9		-3.42458	2084.06
-3.42428	25970.3		-3.42428	51070.2		-3.42428	2082.77
-3.42397	25969.8		-3.42397	51070.2		-3.42397	2080.15
-3.42367	25968		-3.42367	51071.2		-3.42367	2079.07
-3.42336	25966.6		-3.42336	51069.6		-3.42336	2080.02
-3.42306	25966.2		-3.42306	51068.7		-3.42306	2082.53
-3.42275	25967.6		-3.42275	51068.6		-3.42275	2084.26
-3.42244	25969.3		-3.42244	51069.5		-3.42244	2087.47
-3.42214	25971.3		-3.42214	51068.5		-3.42214	2088.41
-3.42183	25968.1		-3.42183	51067.8		-3.42183	2087.44
-3.42153	25965.9		-3.42153	51068.9		-3.42153	2085.79
-3.42122	25966.5		-3.42122	51071.6		-3.42122	2086.16
-3.42092	25968.5		-3.42092	51071		-3.42092	2085.45
-3.42061	25966.8		-3.42061	51070.4		-3.42061	2085.92
-3.42031	25967.2		-3.42031	51069.5		-3.42031	2086.6
-3.42	25969		-3.42	51067.8		-3.42	2086.13
-3.41969	25971.2		-3.41969	51067.1		-3.41969	2085.41
-3.41939	25972.8		-3.41939	51068		-3.41939	2084.75
-3.41908	25969.9		-3.41908	51067.1		-3.41908	2084.48
-3.41878	25970.1		-3.41878	51065.6		-3.41878	2084.61
-3.41847	25972		-3.41847	51067.9		-3.41847	2084.58
-3.41817	25972.4		-3.41817	51070.1		-3.41817	2084.85
-3.41786	25972.2		-3.41786	51069.4		-3.41786	2084.89
-3.41756	25971.4		-3.41756	51067.5		-3.41756	2084.07
-3.41725	25967.9		-3.41725	51066.4		-3.41725	2081.34
-3.41694	25966.4		-3.41694	51065.9		-3.41694	2083.72
-3.41664	25967		-3.41664	51066.1		-3.41664	2085.4
-3.41633	25965.7		-3.41633	51067.3		-3.41633	2085.71
-3.41603	25966.5		-3.41603	51067.8		-3.41603	2086.67
-3.41572	25962.5		-3.41572	51069		-3.41572	2086.59
-3.41542	25962.3		-3.41542	51069.9		-3.41542	2083.18
-3.41511	25966.8		-3.41511	51070.2		-3.41511	2085.06
-3.41481	25970.3		-3.41481	51070.8		-3.41481	2086.21
-3.4145	25973.5		-3.4145	51069.3		-3.4145	2084.21
-3.4142	25972.1		-3.4142	51068.4		-3.4142	2081.89
-3.41389	25971.5		-3.41389	51069.3		-3.41389	2082.64
-3.41358	25973.4		-3.41358	51070		-3.41358	2084.51
-3.41328	25973.5		-3.41328	51069.1		-3.41328	2084.01
-3.41297	25971.1		-3.41297	51067.9		-3.41297	2083.66
-3.41267	25970		-3.41267	51066.7		-3.41267	2082.45
-3.41236	25970.8		-3.41236	51068.3		-3.41236	2081.83
-3.41206	25972		-3.41206	51069.6		-3.41206	2081.96
-3.41175	25969		-3.41175	51069.5		-3.41175	2083.13
-3.41145	25967.1		-3.41145	51069.3		-3.41145	2083.14
-3.41114	25970.4		-3.41114	51068.1		-3.41114	2081.99
-3.41083	25969.5		-3.41083	51067.9		-3.41083	2080.93
-3.41053	25970.3		-3.41053	51067.9		-3.41053	2081.08
-3.41022	25971.1		-3.41022	51067.6		-3.41022	2083.17
-3.40992	25971.3		-3.40992	51067.7		-3.40992	2085.1
-3.40961	25972.9		-3.40961	51069.6		-3.40961	2083.78
-3.40931	25971.5		-3.40931	51070		-3.40931	2083.81
-3.409	25971.7		-3.409	51069.3		-3.409	2082.83
-3.4087	25971.6		-3.4087	51069		-3.4087	2081.96
-3.40839	25972.3		-3.40839	51069.2		-3.40839	2082.06
-3.40808	25973.1		-3.40808	51068.5		-3.40808	2082.91
-3.40778	25971.7		-3.40778	51068.9		-3.40778	2083.16
-3.40747	25971.4		-3.40747	51068.3		-3.40747	2084.43
-3.40717	25969.7		-3.40717	51069.4		-3.40717	2084.97
-3.40686	25969.8		-3.40686	51071.1		-3.40686	2084
-3.40656	25969.4		-3.40656	51071.2		-3.40656	2081.33
-3.40625	25970.1		-3.40625	51070.4		-3.40625	2080.58
-3.40595	25970.3		-3.40595	51070.5		-3.40595	2080.4
-3.40564	25971.1		-3.40564	51069		-3.40564	2081.44
-3.40533	25970.5		-3.40533	51069.3		-3.40533	2082.33
-3.40503	25967.9		-3.40503	51069		-3.40503	2082.3
-3.40472	25968.8		-3.40472	51067.7		-3.40472	2082.51
-3.40442	25972.2		-3.40442	51067		-3.40442	2083.86
-3.40411	25973.1		-3.40411	51065.9		-3.40411	2084.84
-3.40381	25972.9		-3.40381	51066.4		-3.40381	2087.03
-3.4035	25973		-3.4035	51066		-3.4035	2087.62
-3.4032	25970.5		-3.4032	51067.8		-3.4032	2085.97
-3.40289	25969.1		-3.40289	51069.7		-3.40289	2083.35
-3.40258	25970		-3.40258	51068.5		-3.40258	2083.51
-3.40228	25970.1		-3.40228	51065.9		-3.40228	2085.65
-3.40197	25967.8		-3.40197	51065.3		-3.40197	2086.36
-3.40167	25968.7		-3.40167	51066		-3.40167	2084.72
-3.40136	25972.3		-3.40136	51067.9		-3.40136	2082.73
-3.40106	25972.3		-3.40106	51068.5		-3.40106	2082.67
-3.40075	25968.6		-3.40075	51067.7		-3.40075	2082.03
-3.40045	25966.9		-3.40045	51067.4		-3.40045	2083.01
-3.40014	25969		-3.40014	51067.1		-3.40014	2083.57
-3.39983	25970.4		-3.39983	51067.1		-3.39983	2083.06
-3.39953	25969.4		-3.39953	51068.6		-3.39953	2083.86
-3.39922	25969.6		-3.39922	51068.9		-3.39922	2082.51
-3.39892	25968.5		-3.39892	51068.4		-3.39892	2082.01
-3.39861	25966.2		-3.39861	51068.1		-3.39861	2082.62
-3.39831	25969		-3.39831	51067.2		-3.39831	2083.15
-3.398	25970.2		-3.398	51066.9		-3.398	2082.15
-3.3977	25968.9		-3.3977	51069		-3.3977	2079.96
-3.39739	25971.8		-3.39739	51071.6		-3.39739	2079.63
-3.39708	25969.8		-3.39708	51070.4		-3.39708	2080.66
-3.39678	25969.5		-3.39678	51070.1		-3.39678	2083.03
-3.39647	25970		-3.39647	51069.7		-3.39647	2082.93
-3.39617	25970.3		-3.39617	51069.4		-3.39617	2083.13
-3.39586	25970.6		-3.39586	51067.9		-3.39586	2083.4
-3.39556	25969.8		-3.39556	51068.2		-3.39556	2081.6
-3.39525	25969.7		-3.39525	51069.9		-3.39525	2080.8
-3.39495	25971.4		-3.39495	51071.1		-3.39495	2081.95
-3.39464	25973.1		-3.39464	51069.6		-3.39464	2086.11
-3.39434	25971.7		-3.39434	51067.9		-3.39434	2086.11
-3.39403	25970.7		-3.39403	51068		-3.39403	2085.19
-3.39372	25971		-3.39372	51070		-3.39372	2085.36
-3.39342	25972.9		-3.39342	51067.9		-3.39342	2085.42
-3.39311	25973.5		-3.39311	51067.1		-3.39311	2085.49
-3.39281	25972.6		-3.39281	51068		-3.39281	2085.27
-3.3925	25973.4		-3.3925	51067.4		-3.3925	2085.01
-3.3922	25970.8		-3.3922	51068.2		-3.3922	2084.64
-3.39189	25969.7		-3.39189	51069.6		-3.39189	2082.81
-3.39159	25972.9		-3.39159	51070.4		-3.39159	2081.66
-3.39128	25972.6		-3.39128	51069.4		-3.39128	2082.76
-3.39097	25968.7		-3.39097	51068.9		-3.39097	2081.84
-3.39067	25967.3		-3.39067	51069		-3.39067	2082.8
-3.39036	25967.6		-3.39036	51068.6		-3.39036	2082.67
-3.39006	25969.3		-3.39006	51068.1		-3.39006	2083.06
-3.38975	25971.7		-3.38975	51068.2		-3.38975	2083.51
-3.38945	25969.4		-3.38945	51069.4		-3.38945	2084.02
-3.38914	25968		-3.38914	51070		-3.38914	2084.23
-3.38884	25972.1		-3.38884	51068.9		-3.38884	2083.3
-3.38853	25972.1		-3.38853	51067.7		-3.38853	2081.94
-3.38822	25973.4		-3.38822	51066.2		-3.38822	2079.78
-3.38792	25970.9		-3.38792	51066.6		-3.38792	2080.02
-3.38761	25970.5		-3.38761	51067.8		-3.38761	2081.18
-3.38731	25971		-3.38731	51068.7		-3.38731	2082.23
-3.387	25968.6		-3.387	51068.2		-3.387	2082.18
-3.3867	25968.3		-3.3867	51069.3		-3.3867	2082.32
-3.38639	25966.4		-3.38639	51068.7		-3.38639	2082.36
-3.38609	25966.5		-3.38609	51067.7		-3.38609	2083.28
-3.38578	25969.5		-3.38578	51068.8		-3.38578	2084.08
-3.38547	25971.3		-3.38547	51070.7		-3.38547	2084.93
-3.38517	25969.9		-3.38517	51071		-3.38517	2083.82
-3.38486	25967.3		-3.38486	51070.7		-3.38486	2083.61
-3.38456	25968		-3.38456	51069.1		-3.38456	2083.48
-3.38425	25969.5		-3.38425	51068.7		-3.38425	2082
-3.38395	25968.6		-3.38395	51069.2		-3.38395	2082.64
-3.38364	25967.3		-3.38364	51068.1		-3.38364	2084.87
-3.38334	25964		-3.38334	51065.9		-3.38334	2085.18
-3.38303	25964.2		-3.38303	51066.5		-3.38303	2085.36
-3.38272	25965		-3.38272	51067.1		-3.38272	2085.36
-3.38242	25964.9		-3.38242	51067.4		-3.38242	2084.68
-3.38211	25967.4		-3.38211	51069.2		-3.38211	2082.86
-3.38181	25972		-3.38181	51070.2		-3.38181	2082.92
-3.3815	25970		-3.3815	51071.4		-3.3815	2083.96
-3.3812	25970.1		-3.3812	51072.3		-3.3812	2084.25
-3.38089	25970.4		-3.38089	51070.9		-3.38089	2084.19
-3.38059	25968.7		-3.38059	51069.8		-3.38059	2085.06
-3.38028	25971.4		-3.38028	51068.2		-3.38028	2084.57
-3.37997	25972.7		-3.37997	51066.9		-3.37997	2084.73
-3.37967	25969.1		-3.37967	51068.8		-3.37967	2084.1
-3.37936	25968.4		-3.37936	51070.3		-3.37936	2082.95
-3.37906	25970		-3.37906	51070.9		-3.37906	2083.56
-3.37875	25969.4		-3.37875	51068.6		-3.37875	2083.75
-3.37845	25970.9		-3.37845	51066.1		-3.37845	2083.43
-3.37814	25970.9		-3.37814	51068.5		-3.37814	2084.93
-3.37784	25971.1		-3.37784	51070.2		-3.37784	2087.76
-3.37753	25971.6		-3.37753	51069.1		-3.37753	2087.83
-3.37723	25974.4		-3.37723	51066.3		-3.37723	2087.64
-3.37692	25973.9		-3.37692	51066.7		-3.37692	2087.13
-3.37661	25973		-3.37661	51069.2		-3.37661	2086.3
-3.37631	25972.2		-3.37631	51071		-3.37631	2086.33
-3.376	25971.6		-3.376	51070.6		-3.376	2085.53
-3.3757	25970.4		-3.3757	51069.2		-3.3757	2086.61
-3.37539	25971.3		-3.37539	51068.8		-3.37539	2087.14
-3.37509	25969.2		-3.37509	51070		-3.37509	2086.77
-3.37478	25970.7		-3.37478	51067.9		-3.37478	2086.88
-3.37448	25972		-3.37448	51067		-3.37448	2084.78
-3.37417	25968.5		-3.37417	51066		-3.37417	2085.21
-3.37386	25964		-3.37386	51066.4		-3.37386	2084.7
-3.37356	25966.7		-3.37356	51066.8		-3.37356	2086.13
-3.37325	25967.5		-3.37325	51068.4		-3.37325	2087.22
-3.37295	25966.3		-3.37295	51069.7		-3.37295	2084.67
-3.37264	25966.8		-3.37264	51070.2		-3.37264	2084.71
-3.37234	25966.7		-3.37234	51070.4		-3.37234	2084.76
-3.37203	25966.2		-3.37203	51071.8		-3.37203	2086.58
-3.37173	25969.6		-3.37173	51072		-3.37173	2086.66
-3.37142	25972.3		-3.37142	51070.8		-3.37142	2085.5
-3.37111	25970.7		-3.37111	51069.1		-3.37111	2085.44
-3.37081	25968.2		-3.37081	51069.6		-3.37081	2085.48
-3.3705	25967.4		-3.3705	51069.4		-3.3705	2084.95
-3.3702	25967.8		-3.3702	51069		-3.3702	2082.94
-3.36989	25968.3		-3.36989	51068.7		-3.36989	2081.76
-3.36959	25969.2		-3.36959	51068.7		-3.36959	2083.79
-3.36928	25972		-3.36928	51068.7		-3.36928	2085.43
-3.36898	25972.5		-3.36898	51069.1		-3.36898	2085.72
-3.36867	25969.9		-3.36867	51069.8		-3.36867	2084.48
-3.36836	25970.4		-3.36836	51070.2		-3.36836	2084.17
-3.36806	25971.9		-3.36806	51068.8		-3.36806	2083.38
-3.36775	25971.2		-3.36775	51069		-3.36775	2082.19
-3.36745	25970.1		-3.36745	51070.2		-3.36745	2082.72
-3.36714	25968.7		-3.36714	51070.8		-3.36714	2082.64
-3.36684	25967.4		-3.36684	51067.7		-3.36684	2080.15
-3.36653	25966.8		-3.36653	51066		-3.36653	2081.44
-3.36623	25968.8		-3.36623	51065.5		-3.36623	2083.03
-3.36592	25969.8		-3.36592	51065.2		-3.36592	2081.75
-3.36561	25970.3		-3.36561	51067.1		-3.36561	2081.34
-3.36531	25970.3		-3.36531	51067.5		-3.36531	2083.27
-3.365	25969.1		-3.365	51066.5		-3.365	2083.83
-3.3647	25966.8		-3.3647	51065.4		-3.3647	2085.15
-3.36439	25968.5		-3.36439	51066.6		-3.36439	2084.24
-3.36409	25971.2		-3.36409	51068.6		-3.36409	2085.27
-3.36378	25968.5		-3.36378	51069.5		-3.36378	2086.03
-3.36348	25968.7		-3.36348	51069.5		-3.36348	2084.33
-3.36317	25971		-3.36317	51068.6		-3.36317	2085.14
-3.36286	25972.7		-3.36286	51068.4		-3.36286	2085.21
-3.36256	25970.9		-3.36256	51068.3		-3.36256	2085.56
-3.36225	25970.6		-3.36225	51068.3		-3.36225	2083.5
-3.36195	25970.7		-3.36195	51069.8		-3.36195	2084.03
-3.36164	25970.6		-3.36164	51070.2		-3.36164	2085.7
-3.36134	25971.5		-3.36134	51070		-3.36134	2085.94
-3.36103	25972.8		-3.36103	51069.3		-3.36103	2086.07
-3.36073	25971.8		-3.36073	51069.3		-3.36073	2086.21
-3.36042	25973.4		-3.36042	51067.5		-3.36042	2085.95
-3.36011	25972.3		-3.36011	51066		-3.36011	2084.96
-3.35981	25972.2		-3.35981	51065.5		-3.35981	2083.71
-3.3595	25970.3		-3.3595	51065.6		-3.3595	2082.26
-3.3592	25969.8		-3.3592	51066.9		-3.3592	2083.2
-3.35889	25971.4		-3.35889	51067.4		-3.35889	2083.15
-3.35859	25970.6		-3.35859	51067.7		-3.35859	2083.96
-3.35828	25970		-3.35828	51068.7		-3.35828	2082.71
-3.35798	25971.2		-3.35798	51069.6		-3.35798	2083.65
-3.35767	25971.4		-3.35767	51069.7		-3.35767	2084.78
-3.35737	25973.7		-3.35737	51069.4		-3.35737	2083.43
-3.35706	25972.2		-3.35706	51069.3		-3.35706	2084
-3.35675	25970.5		-3.35675	51069		-3.35675	2084.63
-3.35645	25969		-3.35645	51069.5		-3.35645	2084.68
-3.35614	25967.6		-3.35614	51069		-3.35614	2085.96
-3.35584	25969.7		-3.35584	51068.6		-3.35584	2086.59
-3.35553	25968.7		-3.35553	51069		-3.35553	2085.75
-3.35523	25966		-3.35523	51069.5		-3.35523	2086.5
-3.35492	25965.5		-3.35492	51071		-3.35492	2087.56
-3.35462	25966.2		-3.35462	51069.7		-3.35462	2085.78
-3.35431	25966.4		-3.35431	51069		-3.35431	2084.36
-3.354	25966.6		-3.354	51069.7		-3.354	2085.71
-3.3537	25966.8		-3.3537	51068.4		-3.3537	2086
-3.35339	25968.4		-3.35339	51069		-3.35339	2085.17
-3.35309	25969.8		-3.35309	51070.5		-3.35309	2083.93
-3.35278	25968.3		-3.35278	51069.4		-3.35278	2084.73
-3.35248	25969.1		-3.35248	51069.7		-3.35248	2085.55
-3.35217	25969.7		-3.35217	51071		-3.35217	2084.27
-3.35187	25970.9		-3.35187	51070.3		-3.35187	2084.81
-3.35156	25971.9		-3.35156	51069		-3.35156	2083.07
-3.35125	25971.5		-3.35125	51068.4		-3.35125	2082.59
-3.35095	25969.2		-3.35095	51069.5		-3.35095	2083.53
-3.35064	25967.5		-3.35064	51069.8		-3.35064	2083.71
-3.35034	25968.4		-3.35034	51066.8		-3.35034	2084.44
-3.35003	25968.8		-3.35003	51066.1		-3.35003	2086.48
-3.34973	25967.6		-3.34973	51067.4		-3.34973	2087.34
-3.34942	25968.9		-3.34942	51068.1		-3.34942	2085.5
-3.34912	25971.6		-3.34912	51068.6		-3.34912	2083.5
-3.34881	25972.1		-3.34881	51068		-3.34881	2084.76
-3.3485	25971.4		-3.3485	51069		-3.3485	2086.34
-3.3482	25972.6		-3.3482	51069.3		-3.3482	2086.09
-3.34789	25973.9		-3.34789	51068.2		-3.34789	2085.04
-3.34759	25973.8		-3.34759	51067.6		-3.34759	2083.38
-3.34728	25972.2		-3.34728	51068.6		-3.34728	2082.49
-3.34698	25971.2		-3.34698	51070.4		-3.34698	2085.72
-3.34667	25970.8		-3.34667	51070.5		-3.34667	2086.87
-3.34637	25972.9		-3.34637	51069.6		-3.34637	2085.87
-3.34606	25974.9		-3.34606	51067.1		-3.34606	2085.47
-3.34575	25974.6		-3.34575	51067.1		-3.34575	2085.58
-3.34545	25972.5		-3.34545	51068		-3.34545	2085.28
-3.34514	25968.9		-3.34514	51068.3		-3.34514	2085.07
-3.34484	25969.3		-3.34484	51068		-3.34484	2084.23
-3.34453	25972.1		-3.34453	51068.6		-3.34453	2084.46
-3.34423	25974		-3.34423	51068.1		-3.34423	2082.17
-3.34392	25972.2		-3.34392	51066.4		-3.34392	2083.26
-3.34362	25970.9		-3.34362	51066.1		-3.34362	2083.11
-3.34331	25968		-3.34331	51068.5		-3.34331	2083.31
-3.343	25968		-3.343	51069.8		-3.343	2083.72
-3.3427	25967.7		-3.3427	51070.2		-3.3427	2083.62
-3.34239	25966.5		-3.34239	51070.9		-3.34239	2085.01
-3.34209	25968.3		-3.34209	51071.9		-3.34209	2086.21
-3.34178	25968.9		-3.34178	51071.4		-3.34178	2085.42
-3.34148	25967.4		-3.34148	51070.3		-3.34148	2085.56
-3.34117	25965.4		-3.34117	51068.5		-3.34117	2085.15
-3.34087	25964.9		-3.34087	51068.7		-3.34087	2085.46
-3.34056	25966.4		-3.34056	51069.7		-3.34056	2086.46
-3.34025	25965.8		-3.34025	51070.1		-3.34025	2085.04
-3.33995	25965.7		-3.33995	51069.9		-3.33995	2084.23
-3.33964	25967.7		-3.33964	51068.2		-3.33964	2085.28
-3.33934	25969.5		-3.33934	51066.7		-3.33934	2082.89
-3.33903	25966.3		-3.33903	51066.7		-3.33903	2082.85
-3.33873	25967.1		-3.33873	51068.4		-3.33873	2083.92
-3.33842	25970.9		-3.33842	51068.6		-3.33842	2083.57
-3.33812	25972.3		-3.33812	51067.6		-3.33812	2082.41
-3.33781	25972.8		-3.33781	51066.5		-3.33781	2082.14
-3.33751	25972.2		-3.33751	51067.4		-3.33751	2084.83
-3.3372	25972.4		-3.3372	51069.2		-3.3372	2085.52
-3.33689	25971.7		-3.33689	51067.6		-3.33689	2084.86
-3.33659	25969.1		-3.33659	51065.8		-3.33659	2084.82
-3.33628	25967.2		-3.33628	51067		-3.33628	2086.49
-3.33598	25971.3		-3.33598	51069.4		-3.33598	2085.25
-3.33567	25971.7		-3.33567	51069		-3.33567	2085.08
-3.33537	25969.6		-3.33537	51068.7		-3.33537	2084.21
-3.33506	25969.2		-3.33506	51068.9		-3.33506	2083.38
-3.33476	25970.3		-3.33476	51069.8		-3.33476	2082.49
-3.33445	25972.1		-3.33445	51069.4		-3.33445	2083.12
-3.33414	25972.4		-3.33414	51070.7		-3.33414	2085.57
-3.33384	25971.4		-3.33384	51070.4		-3.33384	2088.23
-3.33353	25967.3		-3.33353	51068.8		-3.33353	2088.67
-3.33323	25966.8		-3.33323	51069.6		-3.33323	2087.85
-3.33292	25969.4		-3.33292	51070.7		-3.33292	2087.24
-3.33262	25972.2		-3.33262	51071.8		-3.33262	2087.25
-3.33231	25972.7		-3.33231	51071.3		-3.33231	2087.01
-3.33201	25974.4		-3.33201	51069.3		-3.33201	2085.53
-3.3317	25972.7		-3.3317	51070.8		-3.3317	2083.29
-3.33139	25973.2		-3.33139	51070		-3.33139	2082.7
-3.33109	25972		-3.33109	51069		-3.33109	2083.83
-3.33078	25968.1		-3.33078	51069		-3.33078	2084.82
-3.33048	25965.6		-3.33048	51070.3		-3.33048	2082.79
-3.33017	25966.1		-3.33017	51071.7		-3.33017	2083.21
-3.32987	25969.3		-3.32987	51070.8		-3.32987	2084.7
-3.32956	25970.3		-3.32956	51070.4		-3.32956	2086.12
-3.32926	25972.2		-3.32926	51071.4		-3.32926	2087.72
-3.32895	25970.9		-3.32895	51071.9		-3.32895	2086.93
-3.32864	25968.9		-3.32864	51070.8		-3.32864	2084.75
-3.32834	25969.7		-3.32834	51068.6		-3.32834	2085.92
-3.32803	25968.4		-3.32803	51068.3		-3.32803	2085.37
-3.32773	25965.9		-3.32773	51070.1		-3.32773	2085.76
-3.32742	25968		-3.32742	51070.9		-3.32742	2085.49
-3.32712	25970.3		-3.32712	51071.4		-3.32712	2084.64
-3.32681	25972.1		-3.32681	51069.4		-3.32681	2087.35
-3.32651	25971.1		-3.32651	51068.9		-3.32651	2088.14
-3.3262	25969.4		-3.3262	51069.6		-3.3262	2086.91
-3.32589	25969.3		-3.32589	51070.1		-3.32589	2086.86
-3.32559	25971.8		-3.32559	51069.5		-3.32559	2086.39
-3.32528	25970.5		-3.32528	51067.7		-3.32528	2084.64
-3.32498	25966.5		-3.32498	51067.4		-3.32498	2086.1
-3.32467	25969		-3.32467	51067.5		-3.32467	2086.13
-3.32437	25969.9		-3.32437	51067.5		-3.32437	2087.09
-3.32406	25970.7		-3.32406	51069.1		-3.32406	2084.73
-3.32376	25969.3		-3.32376	51069.4		-3.32376	2085.88
-3.32345	25969.9		-3.32345	51069.1		-3.32345	2084.37
-3.32314	25968.9		-3.32314	51068.7		-3.32314	2083.72
-3.32284	25970.3		-3.32284	51067.8		-3.32284	2084.88
-3.32253	25970.5		-3.32253	51069.3		-3.32253	2086.04
-3.32223	25968.1		-3.32223	51070.2		-3.32223	2086.26
-3.32192	25967		-3.32192	51070		-3.32192	2084.65
-3.32162	25966.9		-3.32162	51070.4		-3.32162	2086.37
-3.32131	25968.3		-3.32131	51070		-3.32131	2087.52
-3.32101	25970.3		-3.32101	51070.3		-3.32101	2087.89
-3.3207	25971.4		-3.3207	51070.9		-3.3207	2087
-3.3204	25972		-3.3204	51070.9		-3.3204	2087.75
-3.32009	25973.6		-3.32009	51070.9		-3.32009	2087
-3.31978	25972.7		-3.31978	51069		-3.31978	2086.28
-3.31948	25969.3		-3.31948	51067.8		-3.31948	2086.85
-3.31917	25971.2		-3.31917	51067.5		-3.31917	2086.97
-3.31887	25972.9		-3.31887	51068.9		-3.31887	2085.49
-3.31856	25969.6		-3.31856	51069.8		-3.31856	2086.9
-3.31826	25969.4		-3.31826	51069.4		-3.31826	2085.56
-3.31795	25969.1		-3.31795	51069		-3.31795	2086.29
-3.31765	25969.4		-3.31765	51069.7		-3.31765	2087.52
-3.31734	25970.7		-3.31734	51071		-3.31734	2087.16
-3.31703	25970.8		-3.31703	51070.7		-3.31703	2087.44
-3.31673	25969.1		-3.31673	51070		-3.31673	2086.84
-3.31642	25970.2		-3.31642	51070		-3.31642	2087.87
-3.31612	25971.4		-3.31612	51070.8		-3.31612	2086.77
-3.31581	25972.4		-3.31581	51070		-3.31581	2087.27
-3.31551	25971.4		-3.31551	51070.5		-3.31551	2086.44
-3.3152	25967.9		-3.3152	51069.1		-3.3152	2084.66
-3.3149	25969.8		-3.3149	51067.5		-3.3149	2086.81
-3.31459	25969		-3.31459	51068.2		-3.31459	2087.7
-3.31428	25969.8		-3.31428	51068.9		-3.31428	2088.49
-3.31398	25971.1		-3.31398	51068.3		-3.31398	2086.39
-3.31367	25971.1		-3.31367	51068.1		-3.31367	2086.84
-3.31337	25971.5		-3.31337	51068.1		-3.31337	2085.68
-3.31306	25970.9		-3.31306	51068.1		-3.31306	2086.08
-3.31276	25972.1		-3.31276	51069.3		-3.31276	2087.06
-3.31245	25970.8		-3.31245	51070.3		-3.31245	2088
-3.31215	25968		-3.31215	51069.3		-3.31215	2086.07
-3.31184	25969.4		-3.31184	51069.2		-3.31184	2083.71
-3.31153	25970.8		-3.31153	51067.6		-3.31153	2084.58
-3.31123	25972		-3.31123	51067.7		-3.31123	2083.59
-3.31092	25971.6		-3.31092	51068.1		-3.31092	2083.29
-3.31062	25970.6		-3.31062	51068.1		-3.31062	2083.93
-3.31031	25971.5		-3.31031	51069.1		-3.31031	2084.56
-3.31001	25971.1		-3.31001	51069.4		-3.31001	2083.72
-3.3097	25970.5		-3.3097	51069.2		-3.3097	2082.53
-3.3094	25969.3		-3.3094	51069.8		-3.3094	2084.02
-3.30909	25969.3		-3.30909	51070.9		-3.30909	2084.86
-3.30878	25973.8		-3.30878	51070.8		-3.30878	2085.99
-3.30848	25973.6		-3.30848	51070		-3.30848	2087.74
-3.30817	25971		-3.30817	51068.9		-3.30817	2087.07
-3.30787	25972.1		-3.30787	51070.4		-3.30787	2086.13
-3.30756	25971.9		-3.30756	51070.1		-3.30756	2085.29
-3.30726	25972.3		-3.30726	51069.3		-3.30726	2085.35
-3.30695	25971.1		-3.30695	51068.6		-3.30695	2085.73
-3.30665	25968.6		-3.30665	51068		-3.30665	2086.45
-3.30634	25969		-3.30634	51068.1		-3.30634	2086.61
-3.30603	25967.3		-3.30603	51069.9		-3.30603	2086.32
-3.30573	25970.4		-3.30573	51071.3		-3.30573	2085.31
-3.30542	25971.1		-3.30542	51071.7		-3.30542	2083.3
-3.30512	25970.2		-3.30512	51071		-3.30512	2081.63
-3.30481	25969.6		-3.30481	51069.2		-3.30481	2083.84
-3.30451	25973.3		-3.30451	51070.6		-3.30451	2083.51
-3.3042	25973.2		-3.3042	51070.7		-3.3042	2083.53
-3.3039	25971.9		-3.3039	51069.8		-3.3039	2084.26
-3.30359	25970		-3.30359	51069.9		-3.30359	2083.17
-3.30328	25970.6		-3.30328	51068		-3.30328	2082.15
-3.30298	25972.7		-3.30298	51068.1		-3.30298	2082.07
-3.30267	25974.6		-3.30267	51068.9		-3.30267	2081.32
-3.30237	25971.8		-3.30237	51069.4		-3.30237	2082.06
-3.30206	25972		-3.30206	51071.5		-3.30206	2082.69
-3.30176	25971.8		-3.30176	51072.2		-3.30176	2081.28
-3.30145	25969.5		-3.30145	51070.1		-3.30145	2080.71
-3.30115	25969.6		-3.30115	51068.7		-3.30115	2083.35
-3.30084	25970.6		-3.30084	51067.5		-3.30084	2086.89
-3.30054	25969.8		-3.30054	51067.4		-3.30054	2086.95
-3.30023	25968.5		-3.30023	51068.9		-3.30023	2084.71
-3.29992	25968.7		-3.29992	51068.9		-3.29992	2082.39
-3.29962	25970.2		-3.29962	51069.3		-3.29962	2083.01
-3.29931	25971.4		-3.29931	51069.5		-3.29931	2083.76
-3.29901	25971.1		-3.29901	51068.6		-3.29901	2085.43
-3.2987	25970.8		-3.2987	51067.2		-3.2987	2086.53
-3.2984	25971.2		-3.2984	51068.3		-3.2984	2085.78
-3.29809	25970.2		-3.29809	51068.5		-3.29809	2084.71
-3.29779	25970		-3.29779	51066.6		-3.29779	2083.26
-3.29748	25970.9		-3.29748	51066.4		-3.29748	2084.49
-3.29717	25973.3		-3.29717	51067.7		-3.29717	2084.35
-3.29687	25974.6		-3.29687	51068.8		-3.29687	2083.16
-3.29656	25972.3		-3.29656	51071		-3.29656	2082.84
-3.29626	25973.9		-3.29626	51071.6		-3.29626	2083.89
-3.29595	25973.9		-3.29595	51072.8		-3.29595	2086.19
-3.29565	25974.5		-3.29565	51072.3		-3.29565	2087.94
-3.29534	25973.1		-3.29534	51072.4		-3.29534	2088.17
-3.29504	25971.4		-3.29504	51071.3		-3.29504	2086.23
-3.29473	25970.7		-3.29473	51071.2		-3.29473	2084.62
-3.29442	25970.5		-3.29442	51070.9		-3.29442	2083.46
-3.29412	25972.9		-3.29412	51070.1		-3.29412	2083.53
-3.29381	25975.2		-3.29381	51071.4		-3.29381	2085.25
-3.29351	25974.8		-3.29351	51071.8		-3.29351	2084.85
-3.2932	25971.8		-3.2932	51070.9		-3.2932	2082.92
-3.2929	25972.8		-3.2929	51069.4		-3.2929	2083.36
-3.29259	25972.2		-3.29259	51067.1		-3.29259	2083.1
-3.29229	25969.1		-3.29229	51066.4		-3.29229	2084.42
-3.29198	25970.9		-3.29198	51068.2		-3.29198	2084.74
-3.29167	25969.6		-3.29167	51070.6		-3.29167	2081.15
-3.29137	25968.3		-3.29137	51071.8		-3.29137	2082.02
-3.29106	25969.7		-3.29106	51072.6		-3.29106	2084.49
-3.29076	25970.5		-3.29076	51071.5		-3.29076	2083.98
-3.29045	25970.5		-3.29045	51070.3		-3.29045	2086.35
-3.29015	25971.7		-3.29015	51068.5		-3.29015	2087.53
-3.28984	25972		-3.28984	51067.7		-3.28984	2086.6
-3.28954	25971.6		-3.28954	51067.7		-3.28954	2085.57
-3.28923	25972.8		-3.28923	51068.8		-3.28923	2085.49
-3.28892	25975.3		-3.28892	51067.4		-3.28892	2082.98
-3.28862	25975.9		-3.28862	51065.2		-3.28862	2081.47
-3.28831	25976.3		-3.28831	51066.5		-3.28831	2080.18
-3.28801	25975.6		-3.28801	51068.7		-3.28801	2080.88
-3.2877	25975.9		-3.2877	51069.7		-3.2877	2083
-3.2874	25976.3		-3.2874	51069.1		-3.2874	2083.49
-3.28709	25975.1		-3.28709	51071.3		-3.28709	2083.34
-3.28679	25972.9		-3.28679	51072.8		-3.28679	2083.55
-3.28648	25972.1		-3.28648	51072.1		-3.28648	2080.75
-3.28617	25973		-3.28617	51071.6		-3.28617	2082.2
-3.28587	25970.7		-3.28587	51071.1		-3.28587	2082.59
-3.28556	25970.3		-3.28556	51069.9		-3.28556	2083.56
-3.28526	25974.8		-3.28526	51069.2		-3.28526	2084.57
-3.28495	25976		-3.28495	51070.2		-3.28495	2084.77
-3.28465	25976		-3.28465	51070.1		-3.28465	2083.65
-3.28434	25976.6		-3.28434	51069.8		-3.28434	2083.68
-3.28404	25974		-3.28404	51071.4		-3.28404	2086.89
-3.28373	25972.8		-3.28373	51070.9		-3.28373	2085.33
-3.28343	25971.6		-3.28343	51069.1		-3.28343	2085.16
-3.28312	25972.8		-3.28312	51070		-3.28312	2085.4
-3.28281	25975.6		-3.28281	51071.3		-3.28281	2084.45
-3.28251	25975.5		-3.28251	51074.2		-3.28251	2083.29
-3.2822	25972.7		-3.2822	51073		-3.2822	2084.49
-3.2819	25969.8		-3.2819	51071.3		-3.2819	2084.44
-3.28159	25969.8		-3.28159	51072.2		-3.28159	2084.6
-3.28129	25969.9		-3.28129	51073		-3.28129	2086.08
-3.28098	25971		-3.28098	51072.7		-3.28098	2085.82
-3.28068	25968		-3.28068	51071.6		-3.28068	2084.45
-3.28037	25965.9		-3.28037	51069.1		-3.28037	2085.26
-3.28006	25967.4		-3.28006	51067.4		-3.28006	2086.31
-3.27976	25969.4		-3.27976	51068.4		-3.27976	2085.98
-3.27945	25973.2		-3.27945	51069.3		-3.27945	2085.15
-3.27915	25973.5		-3.27915	51069		-3.27915	2084.77
-3.27884	25973.3		-3.27884	51069.3		-3.27884	2086.11
-3.27854	25972.2		-3.27854	51069.1		-3.27854	2086.3
-3.27823	25969.7		-3.27823	51068.7		-3.27823	2084.01
-3.27793	25974.1		-3.27793	51069		-3.27793	2084.14
-3.27762	25972.8		-3.27762	51068.9		-3.27762	2083.65
-3.27731	25967.6		-3.27731	51067.9		-3.27731	2086.45
-3.27701	25966.7		-3.27701	51068.2		-3.27701	2087.24
-3.2767	25968.3		-3.2767	51069.4		-3.2767	2086.17
-3.2764	25968.9		-3.2764	51069.2		-3.2764	2086.81
-3.27609	25967.5		-3.27609	51068.4		-3.27609	2086.49
-3.27579	25967.4		-3.27579	51068.2		-3.27579	2088.03
-3.27548	25963.6		-3.27548	51068.6		-3.27548	2084.7
-3.27518	25962.8		-3.27518	51067		-3.27518	2083.72
-3.27487	25965.1		-3.27487	51065.7		-3.27487	2085.17
-3.27456	25969		-3.27456	51066.2		-3.27456	2085.2
-3.27426	25970.3		-3.27426	51066.7		-3.27426	2083.48
-3.27395	25968.7		-3.27395	51066.6		-3.27395	2082.71
-3.27365	25972.4		-3.27365	51067		-3.27365	2084.11
-3.27334	25974.9		-3.27334	51069.6		-3.27334	2086.11
-3.27304	25972.9		-3.27304	51070.3		-3.27304	2085.98
-3.27273	25970.2		-3.27273	51068.3		-3.27273	2083.59
-3.27243	25969.1		-3.27243	51067		-3.27243	2081.2
-3.27212	25967		-3.27212	51068.3		-3.27212	2081.84
-3.27181	25968.4		-3.27181	51069.3		-3.27181	2083.29
-3.27151	25969.3		-3.27151	51068.3		-3.27151	2085.27
-3.2712	25967.9		-3.2712	51069.6		-3.2712	2085.81
-3.2709	25970		-3.2709	51071.5		-3.2709	2086.23
-3.27059	25970.3		-3.27059	51070.9		-3.27059	2086.72
-3.27029	25971.8		-3.27029	51072.2		-3.27029	2085
-3.26998	25974.1		-3.26998	51070.8		-3.26998	2084.05
-3.26968	25973.8		-3.26968	51069.7		-3.26968	2084.77
-3.26937	25969.9		-3.26937	51071.4		-3.26937	2084.26
-3.26906	25965.4		-3.26906	51071		-3.26906	2083.1
-3.26876	25968.1		-3.26876	51070.3		-3.26876	2082.29
-3.26845	25970.4		-3.26845	51070.6		-3.26845	2081.22
-3.26815	25968.9		-3.26815	51070		-3.26815	2083.28
-3.26784	25969.1		-3.26784	51069.9		-3.26784	2085.69
-3.26754	25968.5		-3.26754	51070.7		-3.26754	2085.35
-3.26723	25965.1		-3.26723	51070.3		-3.26723	2085.92
-3.26693	25964.5		-3.26693	51069.3		-3.26693	2086.6
-3.26662	25968.8		-3.26662	51069.1		-3.26662	2085.91
-3.26631	25970.1		-3.26631	51068.6		-3.26631	2084.69
-3.26601	25971.1		-3.26601	51069		-3.26601	2085.53
-3.2657	25970.5		-3.2657	51068.5		-3.2657	2083.95
-3.2654	25970.4		-3.2654	51068.6		-3.2654	2084.32
-3.26509	25972		-3.26509	51067.8		-3.26509	2085.23
-3.26479	25972.8		-3.26479	51068.3		-3.26479	2085.13
-3.26448	25972.9		-3.26448	51067.7		-3.26448	2086.43
-3.26418	25973.2		-3.26418	51068.4		-3.26418	2086.4
-3.26387	25969.4		-3.26387	51068.8		-3.26387	2086.76
-3.26357	25969.7		-3.26357	51068.4		-3.26357	2084.2
-3.26326	25971.8		-3.26326	51069.4		-3.26326	2085.58
-3.26295	25969.3		-3.26295	51070		-3.26295	2086.63
-3.26265	25970.4		-3.26265	51070.7		-3.26265	2084.73
-3.26234	25970.5		-3.26234	51070.4		-3.26234	2084.7
-3.26204	25972.5		-3.26204	51070.6		-3.26204	2085.75
-3.26173	25971.9		-3.26173	51071.4		-3.26173	2086.64
-3.26143	25972.6		-3.26143	51070.8		-3.26143	2086.8
-3.26112	25969		-3.26112	51070.6		-3.26112	2087.17
-3.26082	25965.5		-3.26082	51070.5		-3.26082	2084.51
-3.26051	25966.3		-3.26051	51069.9		-3.26051	2082.67
-3.2602	25968.3		-3.2602	51068.3		-3.2602	2085.11
-3.2599	25970.1		-3.2599	51069.6		-3.2599	2088.3
-3.25959	25971.4		-3.25959	51070.1		-3.25959	2087.28
-3.25929	25969.5		-3.25929	51068.5		-3.25929	2086.27
-3.25898	25967.4		-3.25898	51066.7		-3.25898	2085.24
-3.25868	25965.4		-3.25868	51066.9		-3.25868	2085.86
-3.25837	25967.9		-3.25837	51068.2		-3.25837	2085.29
-3.25807	25969.1		-3.25807	51070.3		-3.25807	2083.53
-3.25776	25968.3		-3.25776	51071.4		-3.25776	2084.73
-3.25745	25968.3		-3.25745	51069.8		-3.25745	2085.73
-3.25715	25971.7		-3.25715	51068.4		-3.25715	2084.1
-3.25684	25970.4		-3.25684	51068.7		-3.25684	2086.4
-3.25654	25967.4		-3.25654	51068.9		-3.25654	2087.81
-3.25623	25970		-3.25623	51068		-3.25623	2085.97
-3.25593	25974		-3.25593	51068.6		-3.25593	2084.3
-3.25562	25973.9		-3.25562	51069.4		-3.25562	2084.15
-3.25532	25973.9		-3.25532	51069.3		-3.25532	2087.13
-3.25501	25973.4		-3.25501	51069.5		-3.25501	2086.72
-3.2547	25972.1		-3.2547	51069.5		-3.2547	2087.37
-3.2544	25971.1		-3.2544	51069.6		-3.2544	2085.88
-3.25409	25970.6		-3.25409	51068.9		-3.25409	2086.51
-3.25379	25972.3		-3.25379	51070		-3.25379	2087.46
-3.25348	25971		-3.25348	51069		-3.25348	2085.59
-3.25318	25971.4		-3.25318	51067.2		-3.25318	2083.69
-3.25287	25970.7		-3.25287	51066.2		-3.25287	2083.88
-3.25257	25969.5		-3.25257	51067.9		-3.25257	2085.42
-3.25226	25969.4		-3.25226	51068.1		-3.25226	2084.9
-3.25195	25968.1		-3.25195	51069.1		-3.25195	2084.21
-3.25165	25966.8		-3.25165	51069.5		-3.25165	2085.77
-3.25134	25966.1		-3.25134	51068.8		-3.25134	2087.79
-3.25104	25967		-3.25104	51070.6		-3.25104	2086.84
-3.25073	25969.9		-3.25073	51070.8		-3.25073	2084.74
-3.25043	25971.9		-3.25043	51069.1		-3.25043	2083.46
-3.25012	25970.8		-3.25012	51069.2		-3.25012	2082.48
-3.24982	25972.8		-3.24982	51068.6		-3.24982	2082.89
-3.24951	25970.2		-3.24951	51068.4		-3.24951	2083.43
-3.2492	25969.1		-3.2492	51070.4		-3.2492	2081.02
-3.2489	25970.9		-3.2489	51072.2		-3.2489	2081.13
-3.24859	25971.8		-3.24859	51072.4		-3.24859	2080.36
-3.24829	25971.6		-3.24829	51071.1		-3.24829	2081.69
-3.24798	25971.6		-3.24798	51072.3		-3.24798	2082.18
-3.24768	25971.7		-3.24768	51072		-3.24768	2082.95
-3.24737	25972.9		-3.24737	51072.2		-3.24737	2084.69
-3.24707	25970.3		-3.24707	51073.4		-3.24707	2085.02
-3.24676	25967.7		-3.24676	51075.1		-3.24676	2085.2
-3.24645	25967		-3.24645	51073.6		-3.24645	2086.31
-3.24615	25966.8		-3.24615	51071.6		-3.24615	2088.21
-3.24584	25969		-3.24584	51070.7		-3.24584	2087.49
-3.24554	25969.8		-3.24554	51069.6		-3.24554	2085.49
-3.24523	25967.1		-3.24523	51068.9		-3.24523	2085.7
-3.24493	25964.2		-3.24493	51067.1		-3.24493	2083.67
-3.24462	25962.3		-3.24462	51068.4		-3.24462	2081.74
-3.24432	25963.5		-3.24432	51070.2		-3.24432	2080.89
-3.24401	25963.9		-3.24401	51068.5		-3.24401	2081.93
-3.24371	25964.1		-3.24371	51067.5		-3.24371	2082.95
-3.2434	25968.2		-3.2434	51067.9		-3.2434	2083.31
-3.24309	25970		-3.24309	51068.5		-3.24309	2084.16
-3.24279	25969		-3.24279	51068		-3.24279	2084.45
-3.24248	25968.1		-3.24248	51068.3		-3.24248	2084.63
-3.24218	25966.8		-3.24218	51069.7		-3.24218	2085.64
-3.24187	25966.9		-3.24187	51069.7		-3.24187	2086.83
-3.24157	25968.6		-3.24157	51069.7		-3.24157	2086.15
-3.24126	25967.6		-3.24126	51069.6		-3.24126	2084.28
-3.24096	25967.5		-3.24096	51070		-3.24096	2083.85
-3.24065	25968.4		-3.24065	51069.7		-3.24065	2083.18
-3.24034	25967.6		-3.24034	51068.9		-3.24034	2083.16
-3.24004	25969.2		-3.24004	51069.6		-3.24004	2083.3
-3.23973	25972.1		-3.23973	51070		-3.23973	2084.55
-3.23943	25972		-3.23943	51070.1		-3.23943	2085.17
-3.23912	25970.9		-3.23912	51069.4		-3.23912	2083.83
-3.23882	25971.4		-3.23882	51069		-3.23882	2085.19
-3.23851	25971.4		-3.23851	51069.9		-3.23851	2084.86
-3.23821	25973.3		-3.23821	51069.8		-3.23821	2082.86
-3.2379	25973.2		-3.2379	51067.2		-3.2379	2081.45
-3.23759	25973.2		-3.23759	51067.3		-3.23759	2082.49
-3.23729	25974.2		-3.23729	51068.4		-3.23729	2083.81
-3.23698	25973.9		-3.23698	51068.6		-3.23698	2086.1
-3.23668	25970.5		-3.23668	51069.5		-3.23668	2087.1
-3.23637	25972.1		-3.23637	51068.7		-3.23637	2088.39
-3.23607	25974.5		-3.23607	51068.5		-3.23607	2086.9
-3.23576	25975.9		-3.23576	51069.3		-3.23576	2085.29
-3.23546	25973.1		-3.23546	51069.6		-3.23546	2085.35
-3.23515	25967.9		-3.23515	51070.7		-3.23515	2084.62
-3.23484	25966.8		-3.23484	51071.2		-3.23484	2086.19
-3.23454	25967.1		-3.23454	51068.9		-3.23454	2088
-3.23423	25970.2		-3.23423	51069		-3.23423	2087.92
-3.23393	25973.1		-3.23393	51069		-3.23393	2086.98
-3.23362	25971.8		-3.23362	51067		-3.23362	2083.37
-3.23332	25970.9		-3.23332	51066.9		-3.23332	2084.54
-3.23301	25968.3		-3.23301	51069		-3.23301	2085.66
-3.23271	25966.4		-3.23271	51067.7		-3.23271	2083.96
-3.2324	25967.5		-3.2324	51067.6		-3.2324	2082.16
-3.23209	25967.8		-3.23209	51069		-3.23209	2084.44
-3.23179	25968.5		-3.23179	51070.2		-3.23179	2086.42
-3.23148	25970.1		-3.23148	51068.8		-3.23148	2085.73
-3.23118	25971.3		-3.23118	51068.6		-3.23118	2083.95
-3.23087	25974.6		-3.23087	51070.1		-3.23087	2085.45
-3.23057	25977.2		-3.23057	51070		-3.23057	2087.8
-3.23026	25973.5		-3.23026	51069.1		-3.23026	2087.72
-3.22996	25970.7		-3.22996	51068.6		-3.22996	2088.71
-3.22965	25971.1		-3.22965	51068.9		-3.22965	2089.41
-3.22934	25970.5		-3.22934	51069.5		-3.22934	2087.46
-3.22904	25968.7		-3.22904	51071		-3.22904	2088.82
-3.22873	25970.9		-3.22873	51072.5		-3.22873	2089.49
-3.22843	25969.6		-3.22843	51073.5		-3.22843	2087.12
-3.22812	25967.5		-3.22812	51070.4		-3.22812	2086.99
-3.22782	25968.2		-3.22782	51067.9		-3.22782	2086.17
-3.22751	25968.6		-3.22751	51067.8		-3.22751	2085.26
-3.22721	25967.2		-3.22721	51068.4		-3.22721	2085.56
-3.2269	25966.5		-3.2269	51070.6		-3.2269	2085.48
-3.2266	25966.7		-3.2266	51071.4		-3.2266	2083.13
-3.22629	25968.2		-3.22629	51071.7		-3.22629	2084.04
-3.22598	25968.3		-3.22598	51073.3		-3.22598	2086.58
-3.22568	25971		-3.22568	51073.3		-3.22568	2086.09
[truncated: 63,536 more rows]

## Sheet: Fig 4a
	4P-HTMC	4M-HTMC	4MP-HTMC
350	0	0.01279	0
349	0.001	0.0134	0.000424618
348	0.00202	0.01408	0.000852804
347	0.0028	0.01477	0.00125
346	0.00351	0.01517	0.00156
345	0.0042	0.01558	0.00186
344	0.00489	0.01599	0.00214
343	0.00561	0.01626	0.0024
342	0.00632	0.01665	0.0027
341	0.00705	0.01708	0.00307
340	0.00794	0.01744	0.00345
339	0.00876	0.01804	0.00386
338	0.00947	0.01859	0.0042
337	0.01042	0.0191	0.00463
336	0.01149	0.01977	0.00508
335	0.01248	0.02041	0.00563
334	0.01333	0.02117	0.00627
333	0.01447	0.022	0.00698
332	0.01567	0.02281	0.00778
331	0.01686	0.02351	0.00855
330	0.01812	0.02432	0.00941
329	0.01933	0.02524	0.01029
328	0.02077	0.02612	0.01119
327	0.02235	0.02698	0.01223
326	0.02379	0.02791	0.01328
325	0.02479	0.02861	0.01425
324	0.02529	0.02896	0.01527
323	0.02551	0.02941	0.01605
322	0.02709	0.03051	0.01666
321	0.02934	0.03206	0.01779
320	0.03148	0.03339	0.01909
319	0.03321	0.03465	0.02061
318	0.03475	0.03588	0.02255
317	0.03638	0.03692	0.0242
316	0.03762	0.03795	0.02565
315	0.03897	0.039	0.02717
314	0.04012	0.03984	0.02868
313	0.0413	0.04074	0.03003
312	0.04329	0.04224	0.03142
311	0.04593	0.04416	0.03315
310	0.04841	0.04608	0.03514
309	0.0507	0.04787	0.03749
308	0.0531	0.04975	0.04019
307	0.05552	0.05177	0.04284
306	0.05831	0.05417	0.04552
305	0.06148	0.05693	0.04839
304	0.06501	0.05992	0.05151
303	0.06899	0.06339	0.05501
302	0.0733	0.06735	0.05897
301	0.07817	0.07193	0.06338
300	0.08352	0.07722	0.06841
299	0.08971	0.08349	0.07414
298	0.09671	0.09061	0.08058
297	0.10481	0.09865	0.08798
296	0.11416	0.10778	0.0963
295	0.12454	0.11814	0.10566
294	0.13607	0.1297	0.11605
293	0.14867	0.1425	0.12751
292	0.16172	0.15624	0.14
291	0.17716	0.17184	0.15292
290	0.19639	0.18886	0.16732
289	0.2163	0.20468	0.18306
288	0.23451	0.2194	0.1991
287	0.25105	0.23364	0.2153
286	0.26585	0.24851	0.23095
285	0.28127	0.26456	0.24651
284	0.29772	0.28166	0.26323
283	0.31447	0.2995	0.28157
282	0.33139	0.31777	0.30155
281	0.34868	0.33585	0.32267
280	0.36576	0.35382	0.34433
279	0.38318	0.37238	0.36623
278	0.40102	0.39146	0.38841
277	0.41928	0.41148	0.41106
276	0.43874	0.43315	0.43477
275	0.46001	0.45685	0.46012
274	0.48277	0.48219	0.48738
273	0.50684	0.50895	0.51668
272	0.53193	0.53669	0.54792
271	0.55836	0.56562	0.58063
270	0.58656	0.59588	0.61134
269	0.61664	0.62697	0.64216
268	0.64866	0.65865	0.6746
267	0.68206	0.69233	0.70863
266	0.71649	0.7273	0.74386
265	0.75091	0.76271	0.77925
264	0.78423	0.79736	0.81365
263	0.81577	0.83024	0.84598
262	0.84555	0.86125	0.87515
261	0.87341	0.89017	0.90086
260	0.89952	0.91679	0.92324
259	0.92225	0.93993	0.94248
258	0.94229	0.95744	0.95882
257	0.95979	0.97223	0.97237
256	0.9745	0.9841	0.98331
255	0.98616	0.99277	0.99153
254	0.99447	0.99818	0.99711
253	0.99912	1	1
252	1	0.998	0.99986
251	0.99702	0.99238	0.9966
250	0.99063	0.98325	0.98986
249	0.9812	0.97104	0.97968
248	0.96899	0.95633	0.96618
247	0.95506	0.93963	0.94965
246	0.94007	0.91897	0.93055
245	0.92479	0.8965	0.90954
244	0.91037	0.87397	0.88718
243	0.8973	0.85247	0.8642
242	0.88599	0.83237	0.84146
241	0.87746	0.81435	0.81956
240	0.8723	0.79894	0.79931
239	0.87073	0.7861	0.78105
238	0.87322	0.77569	0.7651
237	0.87979	0.76796	0.75163
236	0.89056	0.76251	0.74057
			0.92171
			0.91373

## Sheet: Fig.4b
	4P-HTMC		4M-HTMC		4MP-HTMC
350	1492.58	350	976.04	350	2380.46
349	1877.52	349	584.08	349	2388.58
348	2049.36	348	363.68	348	2239.7
347	2079.82	347	301.24	347	1960.98
346	1962.1	346	304.12	346	1738.46
345	1723.7	345	527.7	345	1433.98
344	1586.2	344	729.58	344	1232.36
343	1405.22	343	823.02	343	1239.2
342	1250.6	342	856.62	342	1249.72
341	1049.8	341	825.2	341	1422.46
340	864.84	340	635.88	340	1620.48
339	784.56	339	433.94	339	1646.18
338	672	338	351.58	338	1573.38
337	743.58	337	323.26	337	1397.2
336	856.66	336	305.18	336	1127.8
335	1015.72	335	332.74	335	878.26
334	1250.44	334	244.72	334	708.84
333	1267.2	333	95.02	333	616.46
332	1066.46	332	71.64	332	603.58
331	750.7	331	129.64	331	743.18
330	451.04	330	289.36	330	930.62
329	310.42	329	532.16	329	1097.18
328	373.1	328	720.72	328	1215.46
327	615.34	327	757.38	327	1219.66
326	932.66	326	771.44	326	1132.68
325	1402.1	325	708.44	325	1004.32
324	1858.46	324	520.62	324	960.52
323	2150.72	323	434.08	323	940.04
322	2304.46	322	386.52	322	865.66
321	2365.48	321	380.32	321	767.42
320	2354.48	320	543.26	320	644.48
319	2364.5	319	604.8	319	490.4
318	2404.16	318	497.52	318	263.5
317	2259.74	317	265.3	317	-8.02
316	2171.5	316	109.72	316	-265.84
315	2117.1	315	59.96	315	-459.98
314	2074.56	314	45.52	314	-392.82
313	2149.74	313	194.6	313	-149.3
312	2219.16	312	184.52	312	263.68
311	2238.44	311	32.78	311	692.38
310	2167.58	310	-61.84	310	1052.14
309	2048.46	309	-344.34	309	1180.46
308	1827.12	308	-584.38	308	1000.78
307	1589.14	307	-744.56	307	658.9
306	1357.38	306	-633.56	306	291.36
305	1108.8	305	106.56	305	743.3
304	897.48	304	255.98	304	585.66
303	829.04	303	503.32	303	432.38
302	800.9	302	866.54	302	375.6
301	676.24	301	1327.94	301	334.44
300	317.9	300	1773.6	300	322.14
299	-266.54	299	2235.5	299	374.26
298	-1075.48	298	2765	298	473.26
297	-1905.22	297	3402.38	297	612.16
296	-2819.24	296	4070.22	296	764.72
295	-3632.82	295	4832.24	295	903.68
294	-4357.66	294	5674.86	294	980
293	-4855.48	293	6532.18	293	1093.92
292	-5209.28	292	7288.6	292	1206.92
291	-5470.72	291	7871.9	291	1240.72
290	-5871.98	290	8324.8	290	1234.08
289	-6347.24	289	8802.68	289	1173
288	-7017.72	288	9465.52	288	1089.6
287	-7928.64	287	10356.3	287	1049.92
286	-8956.36	286	11468.1	286	970.88
285	-10152	285	12817.4	285	885.3
284	-11539.2	284	14333.6	284	796.5
283	-12904.3	283	16041.5	283	745.64
282	-14532	282	17552.4	282	626.38
281	-16060.6	281	18934.8	281	480.56
280	-17785.6	280	20300.7	280	335.78
279	-19666.3	279	21652.4	279	59.4
278	-21778.5	278	23428.3	278	-239.9
277	-24505.9	277	25891.7	277	-583.74
276	-27470	276	29125.8	276	-960.04
275	-30903.2	275	32967.8	275	-1071.4
274	-35025.6	274	37477.2	274	-977.6
273	-39381.3	273	42567.6	273	-576.38
272	-44448.8	272	48088.5	272	-17.7
271	-49803.8	271	54472.4	271	623.74
270	-55608.8	270	61474.5	270	1261.44
269	-62125.3	269	68363.9	269	1702.48
268	-68584	268	75118.8	268	2023.42
267	-74885.9	267	81118.3	267	2132
266	-79972.9	266	85343.2	266	2136.86
265	-83042.8	265	86932.9	265	2051.6
264	-83948.6	264	86029.3	264	2018.44
263	-82064.2	263	81637.9	263	2022.38
262	-77717.5	262	74768.9	262	1804.56
261	-70937.3	261	66674.5	261	1541.04
260	-61947.1	260	58531.9	260	1117.94
259	-51944	259	49693.9	259	797.26
258	-40789.4	258	41322.4	258	704.1
257	-28786.1	257	31750.7	257	831.12
256	-16185.8	256	22248.7	256	1038.94
255	-2884.22	255	10831.4	255	1101.96
254	10621.1	254	-1620.24	254	1078.62
253	23592.2	253	-15561.2	253	785.42
252	35499.4	252	-30382.4	252	515.32
251	45752.3	251	-44045.6	251	274.38
250	53548.1	250	-54213.6	250	18.86
249	58856.3	249	-60949.2	249	163.5
248	61680.9	248	-64268.4	248	414.82
247	62375.3	247	-64732.7	247	921.4
246	60441.6	246	-62434.1	246	1543.98
245	56922.1	245	-59735.8	245	1924.36
244	52166.6	244	-55219.8	244	2147.2
243	46526.3	243	-50117.4	243	2084.96
242	40528.3	242	-44892.7	242	2224.24
241	34489.4	241	-39158.1	241	2252.54
240	28172.2	240	-32262.1	240	2014.1
239	22885	239	-25289.1	239	1736.24
238	18313.2	238	-19777.3	238	1200.88
237	14626.7	237	-14947.4	237	854.08
236	11524	236	-12071.2	236	564.14
235	8929.5	235	-10021.1	235	255.22

## Sheet: Fig. 4c
	4P-HTMC with Chiral shift reagent			4M-HTMC with Chiral shift reagent			4MP-HTMC with Chiral shift reagent			4MP-HTMC
-3.83614	70678.4		-3.83614	47209		-3.83614	22755.9		-4.13138	-292
-3.83584	70678.3		-3.83584	47208.9		-3.83584	22756		-4.13106	-291.664
-3.83553	70677.3		-3.83553	47207.9		-3.83553	22755.5		-4.13075	-292.998
-3.83523	70676		-3.83523	47207.6		-3.83523	22755.2		-4.13043	-293.139
-3.83492	70676.6		-3.83492	47207.7		-3.83492	22754.5		-4.13012	-290.82
-3.83461	70676.7		-3.83461	47207.9		-3.83461	22755.3		-4.1298	-291.21
-3.83431	70678.5		-3.83431	47209.1		-3.83431	22755.1		-4.12949	-292.884
-3.834	70678.4		-3.834	47209.7		-3.834	22756.6		-4.12917	-290.656
-3.8337	70678.3		-3.8337	47209		-3.8337	22756.4		-4.12886	-288.865
-3.83339	70678.9		-3.83339	47206.7		-3.83339	22754.6		-4.12854	-288.231
-3.83309	70680.5		-3.83309	47207.1		-3.83309	22754.1		-4.12823	-290.028
-3.83278	70680.5		-3.83278	47209		-3.83278	22754.8		-4.12792	-291.927
-3.83248	70679.5		-3.83248	47210.4		-3.83248	22755.1		-4.1276	-294.066
-3.83217	70677		-3.83217	47210.4		-3.83217	22756		-4.12729	-297.379
-3.83186	70677		-3.83186	47210.1		-3.83186	22754.8		-4.12697	-295.723
-3.83156	70677.5		-3.83156	47209		-3.83156	22753.5		-4.12666	-294.744
-3.83125	70677.9		-3.83125	47208.4		-3.83125	22754.2		-4.12634	-296.173
-3.83095	70677.9		-3.83095	47210.1		-3.83095	22755.1		-4.12603	-299.118
-3.83064	70676.7		-3.83064	47209.2		-3.83064	22754		-4.12571	-299.515
-3.83034	70677.4		-3.83034	47209		-3.83034	22753.3		-4.1254	-299.577
-3.83003	70677.7		-3.83003	47209.4		-3.83003	22754.5		-4.12508	-298.512
-3.82973	70676.4		-3.82973	47209.1		-3.82973	22753.9		-4.12477	-297.042
-3.82942	70676.3		-3.82942	47208.1		-3.82942	22752.9		-4.12445	-294.724
-3.82912	70675.1		-3.82912	47207.1		-3.82912	22752.3		-4.12414	-291.816
-3.82881	70675		-3.82881	47207.5		-3.82881	22752.6		-4.12382	-288.953
-3.8285	70678.4		-3.8285	47207.6		-3.8285	22753.6		-4.12351	-290.668
-3.8282	70678		-3.8282	47207.7		-3.8282	22754.8		-4.1232	-292.803
-3.82789	70676.7		-3.82789	47207.6		-3.82789	22755.1		-4.12288	-293.672
-3.82759	70675.8		-3.82759	47208.3		-3.82759	22754.9		-4.12257	-290.109
-3.82728	70674.8		-3.82728	47208		-3.82728	22754.2		-4.12225	-288.079
-3.82698	70674.3		-3.82698	47207.4		-3.82698	22754		-4.12194	-285.988
-3.82667	70673.1		-3.82667	47207.1		-3.82667	22754.5		-4.12162	-285.359
-3.82637	70673.1		-3.82637	47207.1		-3.82637	22754.3		-4.12131	-287.26
-3.82606	70673.6		-3.82606	47207.7		-3.82606	22754.4		-4.12099	-289.156
-3.82575	70673		-3.82575	47208.6		-3.82575	22753.5		-4.12068	-293.668
-3.82545	70672.5		-3.82545	47207.3		-3.82545	22750.3		-4.12036	-297.308
-3.82514	70675.2		-3.82514	47207.6		-3.82514	22751.4		-4.12005	-299.891
-3.82484	70675.3		-3.82484	47206.1		-3.82484	22752		-4.11973	-297.858
-3.82453	70674.6		-3.82453	47205.5		-3.82453	22751.2		-4.11942	-293.822
-3.82423	70675.7		-3.82423	47205.3		-3.82423	22753.1		-4.11911	-292.098
-3.82392	70676.7		-3.82392	47206.2		-3.82392	22753.2		-4.11879	-290.561
-3.82362	70676.8		-3.82362	47206.9		-3.82362	22752.6		-4.11848	-288.153
-3.82331	70675.5		-3.82331	47206.9		-3.82331	22752.5		-4.11816	-288.66
-3.823	70675.7		-3.823	47205.7		-3.823	22753.5		-4.11785	-288.352
-3.8227	70674.6		-3.8227	47205		-3.8227	22753		-4.11753	-286.948
-3.82239	70674.2		-3.82239	47205.7		-3.82239	22750.7		-4.11722	-284.204
-3.82209	70674.4		-3.82209	47205.6		-3.82209	22750.6		-4.1169	-283.345
-3.82178	70675.3		-3.82178	47204.9		-3.82178	22751.4		-4.11659	-284.997
-3.82148	70675		-3.82148	47205.9		-3.82148	22751.4		-4.11627	-287.621
-3.82117	70673.8		-3.82117	47206.6		-3.82117	22751.1		-4.11596	-287.114
-3.82087	70675.2		-3.82087	47206.9		-3.82087	22752.9		-4.11564	-287.897
-3.82056	70674.7		-3.82056	47208.2		-3.82056	22753.1		-4.11533	-290.076
-3.82025	70674.3		-3.82025	47208.3		-3.82025	22752.4		-4.11501	-288.297
-3.81995	70674.3		-3.81995	47207.7		-3.81995	22752.2		-4.1147	-286.67
-3.81964	70673.9		-3.81964	47205.7		-3.81964	22750.9		-4.11439	-288.255
-3.81934	70673.8		-3.81934	47204.6		-3.81934	22751.1		-4.11407	-289.126
-3.81903	70673.9		-3.81903	47205		-3.81903	22753.1		-4.11376	-287.443
-3.81873	70673.7		-3.81873	47205.7		-3.81873	22753.7		-4.11344	-284.673
-3.81842	70673.2		-3.81842	47206.2		-3.81842	22752.7		-4.11313	-281.514
-3.81812	70673.5		-3.81812	47207.2		-3.81812	22750.3		-4.11281	-283.334
-3.81781	70673.8		-3.81781	47206.1		-3.81781	22751.7		-4.1125	-285.869
-3.8175	70674.3		-3.8175	47205.3		-3.8175	22754.4		-4.11218	-288.65
-3.8172	70673.8		-3.8172	47205.8		-3.8172	22753.1		-4.11187	-289.399
-3.81689	70673.5		-3.81689	47207.2		-3.81689	22751.4		-4.11155	-287.86
-3.81659	70674.4		-3.81659	47205.1		-3.81659	22750.7		-4.11124	-286.004
-3.81628	70675.2		-3.81628	47202.9		-3.81628	22750.4		-4.11092	-285.179
-3.81598	70675.5		-3.81598	47202.5		-3.81598	22750.1		-4.11061	-284.869
-3.81567	70673.4		-3.81567	47202.5		-3.81567	22750.4		-4.1103	-283.8
-3.81537	70672		-3.81537	47203		-3.81537	22751		-4.10998	-284.998
-3.81506	70672.5		-3.81506	47204.7		-3.81506	22749.8		-4.10967	-286.659
-3.81475	70672.7		-3.81475	47205.4		-3.81475	22749.6		-4.10935	-290.322
-3.81445	70673.4		-3.81445	47205.1		-3.81445	22749.4		-4.10904	-290.416
-3.81414	70673.8		-3.81414	47205.5		-3.81414	22749.8		-4.10872	-288.01
-3.81384	70674.6		-3.81384	47205.5		-3.81384	22749.7		-4.10841	-290.478
-3.81353	70673.9		-3.81353	47203.4		-3.81353	22750.5		-4.10809	-294.003
-3.81323	70673.4		-3.81323	47201.8		-3.81323	22749.4		-4.10778	-291.43
-3.81292	70673.3		-3.81292	47201.3		-3.81292	22749.1		-4.10746	-289.743
-3.81262	70673.1		-3.81262	47200.8		-3.81262	22749.7		-4.10715	-287.057
-3.81231	70671.7		-3.81231	47200.6		-3.81231	22748.7		-4.10683	-283.316
-3.812	70671		-3.812	47201.8		-3.812	22748.5		-4.10652	-283.826
-3.8117	70672.2		-3.8117	47201.6		-3.8117	22746.1		-4.1062	-284.865
-3.81139	70672.8		-3.81139	47200.6		-3.81139	22745.8		-4.10589	-287.569
-3.81109	70672.8		-3.81109	47200.5		-3.81109	22747.9		-4.10558	-289.757
-3.81078	70671.5		-3.81078	47202.5		-3.81078	22749.7		-4.10526	-286.552
-3.81048	70672.1		-3.81048	47203.3		-3.81048	22750.7		-4.10495	-283.909
-3.81017	70672.8		-3.81017	47204.3		-3.81017	22750.9		-4.10463	-284.427
-3.80987	70672.8		-3.80987	47203.1		-3.80987	22749.3		-4.10432	-283.356
-3.80956	70672.9		-3.80956	47202.5		-3.80956	22747.1		-4.104	-283.328
-3.80926	70673		-3.80926	47202		-3.80926	22747.7		-4.10369	-285.934
-3.80895	70672.8		-3.80895	47203.5		-3.80895	22749.3		-4.10337	-287.215
-3.80864	70672.1		-3.80864	47201.8		-3.80864	22750.5		-4.10306	-286.777
-3.80834	70672.9		-3.80834	47201.6		-3.80834	22750.2		-4.10274	-286.696
-3.80803	70673.2		-3.80803	47201.9		-3.80803	22748.5		-4.10243	-289.434
-3.80773	70673		-3.80773	47201.2		-3.80773	22748.7		-4.10211	-289.084
-3.80742	70672		-3.80742	47201.1		-3.80742	22748.6		-4.1018	-286.487
-3.80712	70671.2		-3.80712	47202.5		-3.80712	22748.8		-4.10149	-286.08
-3.80681	70670.5		-3.80681	47202.8		-3.80681	22749.8		-4.10117	-283.41
-3.80651	70669.7		-3.80651	47202.7		-3.80651	22750		-4.10086	-281.135
-3.8062	70669.9		-3.8062	47201.5		-3.8062	22749.7		-4.10054	-281.963
-3.80589	70671.5		-3.80589	47201.4		-3.80589	22748.8		-4.10023	-282.055
-3.80559	70671.2		-3.80559	47201.7		-3.80559	22748.1		-4.09991	-280.643
-3.80528	70669.9		-3.80528	47203.2		-3.80528	22747.9		-4.0996	-283.953
-3.80498	70670.4		-3.80498	47205.3		-3.80498	22747.2		-4.09928	-286.036
-3.80467	70672.1		-3.80467	47203.7		-3.80467	22747.7		-4.09897	-284.463
-3.80437	70672.3		-3.80437	47203.7		-3.80437	22748.2		-4.09865	-282.57
-3.80406	70670.7		-3.80406	47202.6		-3.80406	22748.7		-4.09834	-281.897
-3.80376	70669.3		-3.80376	47201.4		-3.80376	22749		-4.09802	-278.908
-3.80345	70669.5		-3.80345	47200.9		-3.80345	22748.6		-4.09771	-276.898
-3.80314	70670.2		-3.80314	47201		-3.80314	22748.6		-4.0974	-277.845
-3.80284	70672.2		-3.80284	47200.5		-3.80284	22748.2		-4.09708	-281.029
-3.80253	70673.2		-3.80253	47200.7		-3.80253	22747		-4.09677	-280.59
-3.80223	70672.6		-3.80223	47201.2		-3.80223	22746.6		-4.09645	-281.912
-3.80192	70671.1		-3.80192	47200.2		-3.80192	22745.8		-4.09614	-283.14
-3.80162	70670.2		-3.80162	47201		-3.80162	22744.5		-4.09582	-281.995
-3.80131	70669.4		-3.80131	47200.9		-3.80131	22744.1		-4.09551	-283.162
-3.80101	70671.6		-3.80101	47199.3		-3.80101	22744.3		-4.09519	-284.09
-3.8007	70671.4		-3.8007	47199.3		-3.8007	22744.9		-4.09488	-284.027
-3.80039	70670.2		-3.80039	47200.1		-3.80039	22743.7		-4.09456	-282.277
-3.80009	70669.2		-3.80009	47200.3		-3.80009	22743.4		-4.09425	-280.295
-3.79978	70668.9		-3.79978	47200.5		-3.79978	22744.5		-4.09393	-277.472
-3.79948	70669.3		-3.79948	47201.7		-3.79948	22745.8		-4.09362	-276.252
-3.79917	70669.1		-3.79917	47201.6		-3.79917	22746.6		-4.0933	-276.073
-3.79887	70669.1		-3.79887	47200.4		-3.79887	22747		-4.09299	-278.856
-3.79856	70668.2		-3.79856	47199.8		-3.79856	22746.1		-4.09268	-281.123
-3.79826	70668.6		-3.79826	47199.9		-3.79826	22744.7		-4.09236	-282.713
-3.79795	70669.2		-3.79795	47200.7		-3.79795	22743.8		-4.09205	-282.697
-3.79764	70668.8		-3.79764	47200.6		-3.79764	22744.6		-4.09173	-281.004
-3.79734	70667.4		-3.79734	47200.2		-3.79734	22746.2		-4.09142	-278.443
-3.79703	70667.3		-3.79703	47198.7		-3.79703	22746.7		-4.0911	-274.959
-3.79673	70669		-3.79673	47200.2		-3.79673	22747.1		-4.09079	-273.331
-3.79642	70671		-3.79642	47201.3		-3.79642	22747.1		-4.09047	-275.431
-3.79612	70669.9		-3.79612	47199.3		-3.79612	22744.1		-4.09016	-276.739
-3.79581	70669		-3.79581	47200.7		-3.79581	22742.8		-4.08984	-278.074
-3.79551	70667.6		-3.79551	47201.7		-3.79551	22743.1		-4.08953	-277.002
-3.7952	70666.9		-3.7952	47199.5		-3.7952	22744.1		-4.08921	-277.424
-3.79489	70664.7		-3.79489	47198.9		-3.79489	22744.4		-4.0889	-277.277
-3.79459	70665.6		-3.79459	47198.3		-3.79459	22744.5		-4.08859	-276.95
-3.79428	70667.6		-3.79428	47197.9		-3.79428	22745.3		-4.08827	-275.927
-3.79398	70668.6		-3.79398	47197.2		-3.79398	22744.6		-4.08796	-278.039
-3.79367	70669.9		-3.79367	47196.5		-3.79367	22744.2		-4.08764	-279.235
-3.79337	70669.5		-3.79337	47197.9		-3.79337	22744.5		-4.08733	-277.091
-3.79306	70669		-3.79306	47199.3		-3.79306	22744.5		-4.08701	-279.864
-3.79276	70669.1		-3.79276	47199		-3.79276	22744.7		-4.0867	-281.602
-3.79245	70668.6		-3.79245	47198.6		-3.79245	22745.3		-4.08638	-281.332
-3.79215	70667.5		-3.79215	47198.6		-3.79215	22745.3		-4.08607	-277.835
-3.79184	70665.7		-3.79184	47199.2		-3.79184	22744.1		-4.08575	-274.303
-3.79153	70665.7		-3.79153	47199.4		-3.79153	22742.1		-4.08544	-276.22
-3.79123	70666.6		-3.79123	47199.5		-3.79123	22743.1		-4.08512	-281.244
-3.79092	70666.5		-3.79092	47198.2		-3.79092	22743.6		-4.08481	-282.937
-3.79062	70667.1		-3.79062	47197		-3.79062	22743.3		-4.08449	-280.577
-3.79031	70668.1		-3.79031	47195.6		-3.79031	22742.8		-4.08418	-278.91
-3.79001	70666.9		-3.79001	47196.3		-3.79001	22740.9		-4.08387	-278.956
-3.7897	70666.9		-3.7897	47197.6		-3.7897	22742		-4.08355	-277.817
-3.7894	70667.7		-3.7894	47197.9		-3.7894	22742.8		-4.08324	-274.875
-3.78909	70666.9		-3.78909	47198.3		-3.78909	22741.8		-4.08292	-275.536
-3.78878	70665.4		-3.78878	47198.2		-3.78878	22741		-4.08261	-274.532
-3.78848	70665.1		-3.78848	47199.2		-3.78848	22740.9		-4.08229	-272.518
-3.78817	70665.3		-3.78817	47198.1		-3.78817	22741.2		-4.08198	-274.847
-3.78787	70666.2		-3.78787	47196.9		-3.78787	22742.5		-4.08166	-275.792
-3.78756	70666		-3.78756	47197		-3.78756	22741.2		-4.08135	-275.528
-3.78726	70665.2		-3.78726	47196.8		-3.78726	22740.9		-4.08103	-274.754
-3.78695	70665.1		-3.78695	47197.6		-3.78695	22742		-4.08072	-268.817
-3.78665	70664.1		-3.78665	47198.2		-3.78665	22742		-4.0804	-267.423
-3.78634	70663.9		-3.78634	47197.8		-3.78634	22742.6		-4.08009	-273.831
-3.78603	70665.1		-3.78603	47198		-3.78603	22741.5		-4.07978	-276.222
-3.78573	70666		-3.78573	47197.6		-3.78573	22741.1		-4.07946	-274.037
-3.78542	70666.6		-3.78542	47196.5		-3.78542	22740.6		-4.07915	-272.221
-3.78512	70666.9		-3.78512	47194.2		-3.78512	22741.2		-4.07883	-273.825
-3.78481	70667.1		-3.78481	47192.3		-3.78481	22742.5		-4.07852	-273.871
-3.78451	70666.4		-3.78451	47193.1		-3.78451	22743.3		-4.0782	-273.029
-3.7842	70663.9		-3.7842	47193		-3.7842	22741.2		-4.07789	-273.034
-3.7839	70663		-3.7839	47193.6		-3.7839	22741.4		-4.07757	-273.548
-3.78359	70663.4		-3.78359	47193.2		-3.78359	22742.1		-4.07726	-273.584
-3.78328	70664.1		-3.78328	47194.7		-3.78328	22742.4		-4.07694	-271.974
-3.78298	70664		-3.78298	47195.8		-3.78298	22742.4		-4.07663	-270.666
-3.78267	70664.4		-3.78267	47195.9		-3.78267	22741.8		-4.07631	-269.8
-3.78237	70666.2		-3.78237	47196.8		-3.78237	22742.2		-4.076	-269.399
-3.78206	70665.7		-3.78206	47194.4		-3.78206	22743.5		-4.07568	-270.174
-3.78176	70665.1		-3.78176	47193.1		-3.78176	22742.2		-4.07537	-272.376
-3.78145	70663.3		-3.78145	47193.3		-3.78145	22741.6		-4.07506	-270.824
-3.78115	70662		-3.78115	47195.9		-3.78115	22742.1		-4.07474	-268.436
-3.78084	70662.4		-3.78084	47197		-3.78084	22740.6		-4.07443	-270.134
-3.78053	70663.2		-3.78053	47195.6		-3.78053	22739.8		-4.07411	-274.314
-3.78023	70663.4		-3.78023	47194.3		-3.78023	22739.9		-4.0738	-277.248
-3.77992	70661.8		-3.77992	47194.8		-3.77992	22739.7		-4.07348	-280.12
-3.77962	70662.6		-3.77962	47194.7		-3.77962	22737.1		-4.07317	-279.946
-3.77931	70662.4		-3.77931	47193.7		-3.77931	22738.2		-4.07285	-276.637
-3.77901	70661.3		-3.77901	47195.7		-3.77901	22739.6		-4.07254	-276.835
-3.7787	70661.4		-3.7787	47196.3		-3.7787	22741.3		-4.07222	-277.792
-3.7784	70661.2		-3.7784	47194		-3.7784	22741		-4.07191	-276.562
-3.77809	70660.5		-3.77809	47193.2		-3.77809	22739.8		-4.07159	-271.908
-3.77778	70659.7		-3.77778	47194.6		-3.77778	22740.5		-4.07128	-269.036
-3.77748	70661.1		-3.77748	47195.2		-3.77748	22740.2		-4.07097	-270.713
-3.77717	70660.8		-3.77717	47195.1		-3.77717	22742.2		-4.07065	-271.752
-3.77687	70659.2		-3.77687	47193.5		-3.77687	22742.4		-4.07034	-273.421
-3.77656	70659.6		-3.77656	47193.6		-3.77656	22739.6		-4.07002	-273.588
-3.77626	70659.6		-3.77626	47194.1		-3.77626	22739.1		-4.06971	-272.225
-3.77595	70661.5		-3.77595	47193.7		-3.77595	22739.9		-4.06939	-271.637
-3.77565	70663.9		-3.77565	47193.7		-3.77565	22738.1		-4.06908	-269.955
-3.77534	70664.1		-3.77534	47191.9		-3.77534	22736.7		-4.06876	-267.749
-3.77503	70664.6		-3.77503	47192.4		-3.77503	22737.8		-4.06845	-267.718
-3.77473	70665.2		-3.77473	47193.4		-3.77473	22738.1		-4.06813	-268.411
-3.77442	70665.7		-3.77442	47192		-3.77442	22739.4		-4.06782	-269.285
-3.77412	70664.8		-3.77412	47191.8		-3.77412	22740.1		-4.0675	-270.882
-3.77381	70663.8		-3.77381	47192		-3.77381	22739.9		-4.06719	-270.216
-3.77351	70662.6		-3.77351	47191.6		-3.77351	22740.2		-4.06687	-269.666
-3.7732	70662.4		-3.7732	47193		-3.7732	22739.4		-4.06656	-268.243
-3.7729	70662.4		-3.7729	47193.2		-3.7729	22739.9		-4.06625	-267.992
-3.77259	70662.6		-3.77259	47192.1		-3.77259	22739.7		-4.06593	-268.56
-3.77229	70662.4		-3.77229	47191.4		-3.77229	22737.3		-4.06562	-269.91
-3.77198	70662.7		-3.77198	47191.8		-3.77198	22738.4		-4.0653	-269.51
-3.77167	70663.8		-3.77167	47193.2		-3.77167	22740.2		-4.06499	-266.485
-3.77137	70662.2		-3.77137	47194.5		-3.77137	22740.8		-4.06467	-265.155
-3.77106	70660.8		-3.77106	47195.5		-3.77106	22739.8		-4.06436	-265.029
-3.77076	70660.6		-3.77076	47195.2		-3.77076	22738.6		-4.06404	-265.531
-3.77045	70660.1		-3.77045	47193.8		-3.77045	22739.1		-4.06373	-264.338
-3.77015	70661.2		-3.77015	47192.7		-3.77015	22740.8		-4.06341	-265.683
-3.76984	70661.3		-3.76984	47191.7		-3.76984	22739.4		-4.0631	-267.916
-3.76954	70660.3		-3.76954	47191.5		-3.76954	22737.2		-4.06278	-270.642
-3.76923	70660.3		-3.76923	47191.9		-3.76923	22736.3		-4.06247	-270.455
-3.76892	70659.5		-3.76892	47192.4		-3.76892	22737.3		-4.06216	-269.442
-3.76862	70659.2		-3.76862	47192.2		-3.76862	22738.4		-4.06184	-266.845
-3.76831	70657.6		-3.76831	47192.6		-3.76831	22738.6		-4.06153	-264.162
-3.76801	70658.2		-3.76801	47194.3		-3.76801	22738.4		-4.06121	-267.627
-3.7677	70659.6		-3.7677	47194.2		-3.7677	22738.8		-4.0609	-269.845
-3.7674	70659		-3.7674	47192.5		-3.7674	22738.7		-4.06058	-270.506
-3.76709	70658.4		-3.76709	47192.8		-3.76709	22737.8		-4.06027	-274.247
-3.76679	70659.8		-3.76679	47192		-3.76679	22737.9		-4.05995	-271.883
-3.76648	70660		-3.76648	47191.8		-3.76648	22737.3		-4.05964	-265.668
-3.76617	70661.4		-3.76617	47191.5		-3.76617	22736.4		-4.05932	-263.117
-3.76587	70662.2		-3.76587	47191.8		-3.76587	22737.7		-4.05901	-265.311
-3.76556	70661.6		-3.76556	47191.1		-3.76556	22738.3		-4.05869	-268.163
-3.76526	70662		-3.76526	47190		-3.76526	22736.4		-4.05838	-270.907
-3.76495	70661.3		-3.76495	47189.2		-3.76495	22735.6		-4.05806	-267.901
-3.76465	70660		-3.76465	47189.2		-3.76465	22736.6		-4.05775	-264.384
-3.76434	70659.9		-3.76434	47191		-3.76434	22737.1		-4.05744	-264.985
-3.76404	70662.8		-3.76404	47191.7		-3.76404	22736.7		-4.05712	-264.316
-3.76373	70665.1		-3.76373	47190.7		-3.76373	22735.8		-4.05681	-263.75
-3.76342	70662.2		-3.76342	47190.7		-3.76342	22734.7		-4.05649	-262.836
-3.76312	70659.5		-3.76312	47192.3		-3.76312	22736.7		-4.05618	-263.133
-3.76281	70657.8		-3.76281	47191.8		-3.76281	22737.2		-4.05586	-264.641
-3.76251	70658.9		-3.76251	47190.8		-3.76251	22737.6		-4.05555	-270.525
-3.7622	70658.5		-3.7622	47190.2		-3.7622	22738.5		-4.05523	-271.866
-3.7619	70659		-3.7619	47189.7		-3.7619	22738.5		-4.05492	-269.846
-3.76159	70659.7		-3.76159	47190.2		-3.76159	22737.1		-4.0546	-267.495
-3.76129	70659.5		-3.76129	47190.8		-3.76129	22736.8		-4.05429	-264.945
-3.76098	70659.2		-3.76098	47191		-3.76098	22737.5		-4.05397	-263.257
-3.76067	70658.8		-3.76067	47191.7		-3.76067	22738.5		-4.05366	-263.881
-3.76037	70659.5		-3.76037	47191.9		-3.76037	22735.3		-4.05335	-264.229
-3.76006	70657.8		-3.76006	47190.5		-3.76006	22732.4		-4.05303	-264.082
-3.75976	70657.8		-3.75976	47187.6		-3.75976	22732.7		-4.05272	-264.03
-3.75945	70657.2		-3.75945	47187.8		-3.75945	22732.9		-4.0524	-262.927
-3.75915	70657.4		-3.75915	47189.9		-3.75915	22733.8		-4.05209	-264.541
-3.75884	70657.7		-3.75884	47189.5		-3.75884	22734.2		-4.05177	-264.684
-3.75854	70658.3		-3.75854	47190.7		-3.75854	22733.9		-4.05146	-261.926
-3.75823	70656.9		-3.75823	47190		-3.75823	22734.5		-4.05114	-261.395
-3.75792	70656.5		-3.75792	47189.3		-3.75792	22734.2		-4.05083	-261.201
-3.75762	70657		-3.75762	47188.4		-3.75762	22733.3		-4.05051	-260.988
-3.75731	70657.8		-3.75731	47188.5		-3.75731	22735.2		-4.0502	-262.588
-3.75701	70659		-3.75701	47187.4		-3.75701	22736.9		-4.04988	-265.757
-3.7567	70658.7		-3.7567	47188.6		-3.7567	22737		-4.04957	-265.757
-3.7564	70657.5		-3.7564	47190		-3.7564	22736.4		-4.04925	-263.1
-3.75609	70656.7		-3.75609	47191.4		-3.75609	22737.6		-4.04894	-261.231
-3.75579	70658.2		-3.75579	47192.1		-3.75579	22739		-4.04863	-259.719
-3.75548	70657.8		-3.75548	47192.4		-3.75548	22739.2		-4.04831	-259.206
-3.75517	70660.1		-3.75517	47191.9		-3.75517	22736.4		-4.048	-261.697
-3.75487	70659.2		-3.75487	47191.5		-3.75487	22733.5		-4.04768	-265.767
-3.75456	70658.2		-3.75456	47192		-3.75456	22734.1		-4.04737	-265.465
-3.75426	70659.3		-3.75426	47190.8		-3.75426	22735.7		-4.04705	-260.724
-3.75395	70658.5		-3.75395	47189.2		-3.75395	22735.4		-4.04674	-258.281
-3.75365	70659.3		-3.75365	47188.7		-3.75365	22736		-4.04642	-259.161
-3.75334	70658.9		-3.75334	47189.5		-3.75334	22735.8		-4.04611	-261.608
-3.75304	70656.8		-3.75304	47189.8		-3.75304	22735.5		-4.04579	-260.789
-3.75273	70657.1		-3.75273	47187.1		-3.75273	22736		-4.04548	-258.373
-3.75243	70655.4		-3.75243	47187.2		-3.75243	22736		-4.04516	-259.475
-3.75212	70655.1		-3.75212	47186.4		-3.75212	22735.6		-4.04485	-259.35
-3.75181	70655.4		-3.75181	47185.5		-3.75181	22734.7		-4.04454	-260.268
-3.75151	70654.7		-3.75151	47187		-3.75151	22734.6		-4.04422	-260.17
-3.7512	70654.9		-3.7512	47188.8		-3.7512	22734.7		-4.04391	-257.946
-3.7509	70655.9		-3.7509	47190		-3.7509	22734.5		-4.04359	-255.502
-3.75059	70656.7		-3.75059	47189.6		-3.75059	22734.3		-4.04328	-256.856
-3.75029	70656.4		-3.75029	47189.4		-3.75029	22735.5		-4.04296	-257.652
-3.74998	70656.7		-3.74998	47188.5		-3.74998	22733.9		-4.04265	-256.201
-3.74968	70656.9		-3.74968	47187.7		-3.74968	22731.8		-4.04233	-255.387
-3.74937	70657.5		-3.74937	47187.7		-3.74937	22730.2		-4.04202	-255.544
-3.74906	70658		-3.74906	47186.8		-3.74906	22730.2		-4.0417	-255.567
-3.74876	70657.1		-3.74876	47186.4		-3.74876	22730.2		-4.04139	-258.427
-3.74845	70658.1		-3.74845	47184.8		-3.74845	22732.5		-4.04107	-260.079
-3.74815	70657.9		-3.74815	47185.6		-3.74815	22732.8		-4.04076	-258.386
-3.74784	70656.3		-3.74784	47187		-3.74784	22731.7		-4.04044	-258.15
-3.74754	70656.9		-3.74754	47186.8		-3.74754	22730.1		-4.04013	-260.316
-3.74723	70656.8		-3.74723	47186.3		-3.74723	22730.2		-4.03982	-260.412
-3.74693	70655.2		-3.74693	47185.7		-3.74693	22731.4		-4.0395	-261.975
-3.74662	70655.7		-3.74662	47185.1		-3.74662	22731.5		-4.03919	-264.125
-3.74631	70655.4		-3.74631	47187.3		-3.74631	22731.1		-4.03887	-262.97
-3.74601	70656.5		-3.74601	47187.3		-3.74601	22730.1		-4.03856	-260.936
-3.7457	70656		-3.7457	47185		-3.7457	22730		-4.03824	-256.771
-3.7454	70656.2		-3.7454	47184.5		-3.7454	22731.7		-4.03793	-253.934
-3.74509	70656.1		-3.74509	47184.3		-3.74509	22732.4		-4.03761	-257.054
-3.74479	70653.5		-3.74479	47184.6		-3.74479	22731.6		-4.0373	-259.063
-3.74448	70653.5		-3.74448	47186.6		-3.74448	22732		-4.03698	-255.012
-3.74418	70653.4		-3.74418	47189.1		-3.74418	22733		-4.03667	-252.444
-3.74387	70653.8		-3.74387	47189.1		-3.74387	22733.7		-4.03635	-254.492
-3.74356	70654.4		-3.74356	47189.1		-3.74356	22732.2		-4.03604	-256.454
-3.74326	70654.1		-3.74326	47185.9		-3.74326	22731.8		-4.03573	-256.65
-3.74295	70654.6		-3.74295	47183.3		-3.74295	22731		-4.03541	-255.379
-3.74265	70653.5		-3.74265	47184.2		-3.74265	22729		-4.0351	-255.307
-3.74234	70654		-3.74234	47184.6		-3.74234	22728		-4.03478	-257.443
-3.74204	70656		-3.74204	47184.6		-3.74204	22728.9		-4.03447	-261.309
-3.74173	70658		-3.74173	47184.7		-3.74173	22730.1		-4.03415	-263.077
-3.74143	70658.5		-3.74143	47184.8		-3.74143	22729.2		-4.03384	-264.037
-3.74112	70657.4		-3.74112	47185		-3.74112	22728.8		-4.03352	-264.117
-3.74081	70655		-3.74081	47185.8		-3.74081	22730.8		-4.03321	-260.878
-3.74051	70653.2		-3.74051	47186.9		-3.74051	22731.4		-4.03289	-262.517
-3.7402	70651		-3.7402	47186.5		-3.7402	22731.1		-4.03258	-264.71
-3.7399	70652.8		-3.7399	47186		-3.7399	22730.8		-4.03226	-263.372
-3.73959	70655		-3.73959	47184.2		-3.73959	22730.9		-4.03195	-261.77
-3.73929	70655.3		-3.73929	47183.8		-3.73929	22731		-4.03163	-262.444
-3.73898	70654.5		-3.73898	47185.8		-3.73898	22731.5		-4.03132	-264.946
-3.73868	70653.8		-3.73868	47186.4		-3.73868	22731.8		-4.03101	-264.355
-3.73837	70655.2		-3.73837	47186.1		-3.73837	22730.9		-4.03069	-262.914
-3.73806	70656.6		-3.73806	47184.3		-3.73806	22730.4		-4.03038	-262.764
-3.73776	70656		-3.73776	47182.4		-3.73776	22730.4		-4.03006	-263.616
-3.73745	70656		-3.73745	47182.1		-3.73745	22728.9		-4.02975	-265.883
-3.73715	70655.2		-3.73715	47183.2		-3.73715	22728.6		-4.02943	-261.453
-3.73684	70654.7		-3.73684	47184.3		-3.73684	22730		-4.02912	-255.149
-3.73654	70654.1		-3.73654	47184		-3.73654	22728.8		-4.0288	-252.933
-3.73623	70653.7		-3.73623	47184.4		-3.73623	22727.5		-4.02849	-252.686
-3.73593	70654.7		-3.73593	47186.4		-3.73593	22727.5		-4.02817	-253.428
-3.73562	70655.3		-3.73562	47187.4		-3.73562	22726.7		-4.02786	-255.424
-3.73532	70655.6		-3.73532	47189.1		-3.73532	22729.1		-4.02754	-257.596
-3.73501	70654.6		-3.73501	47188.2		-3.73501	22730.7		-4.02723	-260.429
-3.7347	70654.3		-3.7347	47186.3		-3.7347	22729.7		-4.02692	-259.908
-3.7344	70655.5		-3.7344	47185.7		-3.7344	22729		-4.0266	-256.429
-3.73409	70653.4		-3.73409	47186		-3.73409	22729.8		-4.02629	-252.619
-3.73379	70651.4		-3.73379	47186.9		-3.73379	22729		-4.02597	-252.131
-3.73348	70650.8		-3.73348	47186.9		-3.73348	22727.1		-4.02566	-254.618
-3.73318	70650		-3.73318	47185.9		-3.73318	22728.9		-4.02534	-255.959
-3.73287	70649.9		-3.73287	47185.4		-3.73287	22730.3		-4.02503	-254.468
-3.73257	70651.6		-3.73257	47185.6		-3.73257	22729.6		-4.02471	-252.024
-3.73226	70650.9		-3.73226	47183.7		-3.73226	22731.7		-4.0244	-252.068
-3.73195	70648.5		-3.73195	47183.3		-3.73195	22732		-4.02408	-252.81
-3.73165	70648.1		-3.73165	47185		-3.73165	22729.7		-4.02377	-253.253
-3.73134	70648.9		-3.73134	47185.4		-3.73134	22728.6		-4.02345	-254.926
-3.73104	70650.1		-3.73104	47185		-3.73104	22727.2		-4.02314	-253.665
-3.73073	70651.3		-3.73073	47185.1		-3.73073	22726		-4.02282	-251.887
-3.73043	70652.4		-3.73043	47185.2		-3.73043	22729		-4.02251	-249.599
-3.73012	70651.2		-3.73012	47184.4		-3.73012	22730.3		-4.0222	-249.24
-3.72982	70647.9		-3.72982	47183.5		-3.72982	22728.6		-4.02188	-251.071
-3.72951	70646.8		-3.72951	47183.2		-3.72951	22727.6		-4.02157	-251.565
-3.7292	70649.6		-3.7292	47184.2		-3.7292	22729.9		-4.02125	-252.24
-3.7289	70650.6		-3.7289	47184		-3.7289	22730.5		-4.02094	-252.123
-3.72859	70651		-3.72859	47184.2		-3.72859	22730.2		-4.02062	-250.212
-3.72829	70649.3		-3.72829	47183.7		-3.72829	22730		-4.02031	-253.745
-3.72798	70648.4		-3.72798	47185		-3.72798	22730.9		-4.01999	-259.284
-3.72768	70650.4		-3.72768	47184.7		-3.72768	22729.9		-4.01968	-257.212
-3.72737	70652.2		-3.72737	47182.7		-3.72737	22729		-4.01936	-253.404
-3.72707	70652.2		-3.72707	47182.5		-3.72707	22729.6		-4.01905	-249.868
-3.72676	70651.2		-3.72676	47181.5		-3.72676	22729		-4.01873	-245.272
-3.72645	70652.4		-3.72645	47181.4		-3.72645	22729.6		-4.01842	-243.719
-3.72615	70654.9		-3.72615	47182		-3.72615	22730.7		-4.01811	-244.079
-3.72584	70652.6		-3.72584	47182.2		-3.72584	22728.5		-4.01779	-243.007
-3.72554	70649.9		-3.72554	47183.4		-3.72554	22726.1		-4.01748	-241.602
-3.72523	70650.9		-3.72523	47185.5		-3.72523	22725.5		-4.01716	-242.326
-3.72493	70652.5		-3.72493	47183.7		-3.72493	22726		-4.01685	-247.24
-3.72462	70651.1		-3.72462	47180.2		-3.72462	22727.5		-4.01653	-251.272
-3.72432	70652.5		-3.72432	47180.5		-3.72432	22729.1		-4.01622	-251.95
-3.72401	70652.3		-3.72401	47181.3		-3.72401	22728.2		-4.0159	-251.837
-3.7237	70651.9		-3.7237	47181		-3.7237	22727		-4.01559	-249.38
-3.7234	70652.3		-3.7234	47181.3		-3.7234	22728.7		-4.01527	-248.164
-3.72309	70650.6		-3.72309	47182.4		-3.72309	22730.1		-4.01496	-246.82
-3.72279	70649.5		-3.72279	47183.3		-3.72279	22730.3		-4.01464	-242.777
-3.72248	70649.4		-3.72248	47183.6		-3.72248	22727.6		-4.01433	-245.208
-3.72218	70648.7		-3.72218	47180.5		-3.72218	22726.4		-4.01401	-247.205
-3.72187	70649.4		-3.72187	47179.8		-3.72187	22724.6		-4.0137	-247.995
-3.72157	70651		-3.72157	47181.2		-3.72157	22726.4		-4.01339	-249.467
-3.72126	70651.8		-3.72126	47182.6		-3.72126	22729.5		-4.01307	-250.579
-3.72095	70651.4		-3.72095	47181.9		-3.72095	22728.9		-4.01276	-251.384
-3.72065	70650.4		-3.72065	47180.9		-3.72065	22727.9		-4.01244	-250.198
-3.72034	70648.7		-3.72034	47180.1		-3.72034	22727.5		-4.01213	-246.211
-3.72004	70650.3		-3.72004	47181.5		-3.72004	22728.4		-4.01181	-248.511
-3.71973	70652.2		-3.71973	47182.2		-3.71973	22728.4		-4.0115	-254.462
-3.71943	70652.7		-3.71943	47182.5		-3.71943	22728.4		-4.01118	-257.211
-3.71912	70651.8		-3.71912	47183.5		-3.71912	22728.9		-4.01087	-257.273
-3.71882	70651.3		-3.71882	47183.3		-3.71882	22728.6		-4.01055	-254.314
-3.71851	70650.7		-3.71851	47183.2		-3.71851	22728.6		-4.01024	-253.546
-3.7182	70651.8		-3.7182	47180.6		-3.7182	22728.1		-4.00992	-256.465
-3.7179	70651		-3.7179	47180.3		-3.7179	22726.8		-4.00961	-256.124
-3.71759	70649.5		-3.71759	47180.3		-3.71759	22727		-4.0093	-251.324
-3.71729	70650.4		-3.71729	47181.5		-3.71729	22726.6		-4.00898	-253.222
-3.71698	70648.2		-3.71698	47179.6		-3.71698	22725.5		-4.00867	-255.644
-3.71668	70647.2		-3.71668	47179.6		-3.71668	22723.3		-4.00835	-254.712
-3.71637	70647.7		-3.71637	47180.8		-3.71637	22724		-4.00804	-253.136
-3.71607	70648.9		-3.71607	47179.7		-3.71607	22724.5		-4.00772	-250.71
-3.71576	70648.2		-3.71576	47179.3		-3.71576	22726		-4.00741	-248.304
-3.71546	70649.1		-3.71546	47180.7		-3.71546	22728.1		-4.00709	-247.302
-3.71515	70650.4		-3.71515	47179.9		-3.71515	22730.2		-4.00678	-243.848
-3.71484	70649.5		-3.71484	47177.5		-3.71484	22730.8		-4.00646	-240.83
-3.71454	70651.9		-3.71454	47176.8		-3.71454	22729.4		-4.00615	-242.346
-3.71423	70651.1		-3.71423	47178.3		-3.71423	22725.7		-4.00583	-241.76
-3.71393	70651		-3.71393	47181		-3.71393	22722.8		-4.00552	-240.135
-3.71362	70650.5		-3.71362	47182		-3.71362	22723.1		-4.0052	-240.729
-3.71332	70648		-3.71332	47180.6		-3.71332	22723.6		-4.00489	-242.936
-3.71301	70648.6		-3.71301	47179.9		-3.71301	22723.7		-4.00458	-244.594
-3.71271	70649.2		-3.71271	47181.6		-3.71271	22723.2		-4.00426	-243.99
-3.7124	70648.9		-3.7124	47180.8		-3.7124	22723.3		-4.00395	-246.526
-3.71209	70650.4		-3.71209	47180.1		-3.71209	22724.7		-4.00363	-246.312
-3.71179	70650.9		-3.71179	47180.2		-3.71179	22724.8		-4.00332	-241.562
-3.71148	70649.7		-3.71148	47180.9		-3.71148	22724		-4.003	-239.748
-3.71118	70650.3		-3.71118	47180.8		-3.71118	22725.6		-4.00269	-238.351
-3.71087	70649.8		-3.71087	47179.3		-3.71087	22724.9		-4.00237	-237.527
-3.71057	70649.3		-3.71057	47178.4		-3.71057	22723.6		-4.00206	-239.117
-3.71026	70650.1		-3.71026	47180		-3.71026	22725.2		-4.00174	-238.739
-3.70996	70650.4		-3.70996	47179.4		-3.70996	22727		-4.00143	-236.446
-3.70965	70649.2		-3.70965	47179.1		-3.70965	22725.6		-4.00111	-239.142
-3.70934	70649.3		-3.70934	47178.2		-3.70934	22725.1		-4.0008	-245.468
-3.70904	70649.9		-3.70904	47177		-3.70904	22724.9		-4.00049	-246.199
-3.70873	70651.7		-3.70873	47179.3		-3.70873	22724.5		-4.00017	-241.595
-3.70843	70650.5		-3.70843	47179.9		-3.70843	22723.9		-3.99986	-238.782
-3.70812	70649		-3.70812	47180.3		-3.70812	22724.1		-3.99954	-238.654
-3.70782	70647.6		-3.70782	47178.5		-3.70782	22724.2		-3.99923	-240.186
-3.70751	70647.1		-3.70751	47176.7		-3.70751	22722.2		-3.99891	-242.423
-3.70721	70648.9		-3.70721	47176.4		-3.70721	22723.3		-3.9986	-246.429
-3.7069	70648		-3.7069	47177.1		-3.7069	22725.9		-3.99828	-246.627
-3.70659	70647.8		-3.70659	47178.1		-3.70659	22725		-3.99797	-239.843
-3.70629	70647.3		-3.70629	47179.2		-3.70629	22724.8		-3.99765	-237.384
-3.70598	70648.1		-3.70598	47178.6		-3.70598	22725		-3.99734	-238.434
-3.70568	70648.3		-3.70568	47178		-3.70568	22726.2		-3.99702	-234.897
-3.70537	70646.8		-3.70537	47177.3		-3.70537	22726.2		-3.99671	-232.802
-3.70507	70648		-3.70507	47177		-3.70507	22726.4		-3.9964	-235.361
-3.70476	70647.7		-3.70476	47178		-3.70476	22725.9		-3.99608	-237.315
-3.70446	70645.9		-3.70446	47178.8		-3.70446	22724.8		-3.99577	-241.428
-3.70415	70646.7		-3.70415	47178.3		-3.70415	22725		-3.99545	-245.106
-3.70384	70646.1		-3.70384	47178.1		-3.70384	22723.8		-3.99514	-242.79
-3.70354	70646.2		-3.70354	47177		-3.70354	22723.1		-3.99482	-238.333
-3.70323	70647		-3.70323	47176.4		-3.70323	22723.1		-3.99451	-237.025
-3.70293	70647.6		-3.70293	47178		-3.70293	22721.3		-3.99419	-238.282
-3.70262	70647.1		-3.70262	47178.2		-3.70262	22721.6		-3.99388	-237.856
-3.70232	70647.6		-3.70232	47178.5		-3.70232	22722.1		-3.99356	-236.724
-3.70201	70647.1		-3.70201	47176.8		-3.70201	22723.5		-3.99325	-236.449
-3.70171	70646.6		-3.70171	47177.8		-3.70171	22725.4		-3.99293	-234.666
-3.7014	70647.2		-3.7014	47179.1		-3.7014	22726.4		-3.99262	-234.421
-3.70109	70647.3		-3.70109	47176.4		-3.70109	22726.3		-3.9923	-238.195
-3.70079	70648.1		-3.70079	47176.6		-3.70079	22726.4		-3.99199	-239.725
-3.70048	70646.1		-3.70048	47176.1		-3.70048	22725.9		-3.99168	-237.987
-3.70018	70645.3		-3.70018	47176.3		-3.70018	22724.3		-3.99136	-239.98
-3.69987	70645.5		-3.69987	47179.1		-3.69987	22723.5		-3.99105	-240.346
-3.69957	70645		-3.69957	47179.7		-3.69957	22723.6		-3.99073	-237.616
-3.69926	70645.4		-3.69926	47177.5		-3.69926	22721.9		-3.99042	-238.056
-3.69896	70645.8		-3.69896	47178.2		-3.69896	22719.9		-3.9901	-237.952
-3.69865	70646.4		-3.69865	47178.6		-3.69865	22719.6		-3.98979	-237.018
-3.69834	70646.8		-3.69834	47176.1		-3.69834	22720.4		-3.98947	-234.355
-3.69804	70646		-3.69804	47176.6		-3.69804	22721.3		-3.98916	-235.573
-3.69773	70645.6		-3.69773	47177.7		-3.69773	22720.6		-3.98884	-241.973
-3.69743	70645.3		-3.69743	47177.4		-3.69743	22720.5		-3.98853	-247.599
-3.69712	70646.2		-3.69712	47177.2		-3.69712	22720		-3.98821	-247.549
-3.69682	70646.5		-3.69682	47176.1		-3.69682	22718.7		-3.9879	-244.285
-3.69651	70643.9		-3.69651	47176.4		-3.69651	22718.5		-3.98759	-239.688
-3.69621	70642.9		-3.69621	47175.7		-3.69621	22720.3		-3.98727	-235.111
-3.6959	70643.3		-3.6959	47176.7		-3.6959	22721.6		-3.98696	-238.534
-3.6956	70644.5		-3.6956	47175.6		-3.6956	22722.9		-3.98664	-242.617
-3.69529	70644.6		-3.69529	47175		-3.69529	22721.3		-3.98633	-241.969
-3.69498	70645.6		-3.69498	47176.5		-3.69498	22722.5		-3.98601	-237.458
-3.69468	70644.4		-3.69468	47176.4		-3.69468	22724		-3.9857	-236.8
-3.69437	70644.8		-3.69437	47176.2		-3.69437	22724.3		-3.98538	-238.893
-3.69407	70645.2		-3.69407	47175.9		-3.69407	22724.3		-3.98507	-239.736
-3.69376	70646.2		-3.69376	47174.9		-3.69376	22723.4		-3.98475	-239.595
-3.69346	70646.9		-3.69346	47174.9		-3.69346	22722.2		-3.98444	-240.539
-3.69315	70646.6		-3.69315	47177.7		-3.69315	22720.2		-3.98412	-237.056
-3.69285	70646.1		-3.69285	47178.3		-3.69285	22718.9		-3.98381	-234.941
-3.69254	70646.5		-3.69254	47178.1		-3.69254	22719.9		-3.98349	-235.807
-3.69223	70646.6		-3.69223	47178.8		-3.69223	22722.6		-3.98318	-236.338
-3.69193	70644.9		-3.69193	47177.8		-3.69193	22722.3		-3.98287	-237.966
-3.69162	70643.4		-3.69162	47177		-3.69162	22721.6		-3.98255	-238.294
-3.69132	70644.6		-3.69132	47177.7		-3.69132	22721.3		-3.98224	-237.21
-3.69101	70645		-3.69101	47177.6		-3.69101	22721.1		-3.98192	-237.992
-3.69071	70644.7		-3.69071	47175.4		-3.69071	22720.3		-3.98161	-236.119
-3.6904	70644.5		-3.6904	47175.3		-3.6904	22721		-3.98129	-234.502
-3.6901	70641.6		-3.6901	47176.1		-3.6901	22722.8		-3.98098	-234.398
-3.68979	70639		-3.68979	47175.9		-3.68979	22722.7		-3.98066	-235.03
-3.68948	70640		-3.68948	47175.3		-3.68948	22719.7		-3.98035	-232.028
-3.68918	70640		-3.68918	47175.8		-3.68918	22718.1		-3.98003	-229.553
-3.68887	70641.4		-3.68887	47176.9		-3.68887	22719		-3.97972	-229.94
-3.68857	70643		-3.68857	47174.9		-3.68857	22722.3		-3.9794	-227.645
-3.68826	70642.9		-3.68826	47174.2		-3.68826	22721.9		-3.97909	-225.355
-3.68796	70642.1		-3.68796	47175		-3.68796	22720.7		-3.97878	-227.58
-3.68765	70640.9		-3.68765	47175.8		-3.68765	22720.2		-3.97846	-229.431
-3.68735	70641.6		-3.68735	47177.1		-3.68735	22721.1		-3.97815	-228.718
-3.68704	70643.3		-3.68704	47176.7		-3.68704	22721.9		-3.97783	-232.665
-3.68673	70644.3		-3.68673	47176.4		-3.68673	22721.8		-3.97752	-238.844
-3.68643	70646.6		-3.68643	47177.6		-3.68643	22721.5		-3.9772	-240.1
-3.68612	70646		-3.68612	47176.5		-3.68612	22722.1		-3.97689	-240.903
-3.68582	70643.8		-3.68582	47175.5		-3.68582	22724.5		-3.97657	-242.66
-3.68551	70644.4		-3.68551	47174.1		-3.68551	22724		-3.97626	-243.306
-3.68521	70643.4		-3.68521	47173.7		-3.68521	22722.1		-3.97594	-240.876
-3.6849	70641.5		-3.6849	47175.3		-3.6849	22722.7		-3.97563	-239.467
-3.6846	70642.6		-3.6846	47175.4		-3.6846	22721.3		-3.97531	-239.557
-3.68429	70642.7		-3.68429	47174.9		-3.68429	22721.7		-3.975	-238.34
-3.68398	70643.2		-3.68398	47176.1		-3.68398	22720.4		-3.97468	-238.859
-3.68368	70642.1		-3.68368	47176.8		-3.68368	22719.3		-3.97437	-240.128
-3.68337	70640.3		-3.68337	47178.1		-3.68337	22718.8		-3.97406	-239.199
-3.68307	70640		-3.68307	47177.3		-3.68307	22718.4		-3.97374	-240.874
-3.68276	70640.9		-3.68276	47176.1		-3.68276	22717		-3.97343	-242.104
-3.68246	70640.7		-3.68246	47174.8		-3.68246	22719		-3.97311	-239.764
-3.68215	70641.3		-3.68215	47174.3		-3.68215	22719.7		-3.9728	-238.945
-3.68185	70639.8		-3.68185	47175		-3.68185	22719		-3.97248	-236.154
-3.68154	70640.3		-3.68154	47174.4		-3.68154	22719.6		-3.97217	-235.359
-3.68123	70642.4		-3.68123	47173.8		-3.68123	22720		-3.97185	-237.1
-3.68093	70643.6		-3.68093	47174.7		-3.68093	22720.9		-3.97154	-238.672
-3.68062	70645.3		-3.68062	47176.4		-3.68062	22724.5		-3.97122	-237.258
-3.68032	70645.8		-3.68032	47175.6		-3.68032	22725.3		-3.97091	-237.788
-3.68001	70644.3		-3.68001	47175.2		-3.68001	22722.7		-3.97059	-236.063
-3.67971	70643.6		-3.67971	47175.4		-3.67971	22721.3		-3.97028	-235.236
-3.6794	70645.2		-3.6794	47175.4		-3.6794	22719.2		-3.96997	-237.807
-3.6791	70645		-3.6791	47175		-3.6791	22717.5		-3.96965	-237.572
-3.67879	70642.3		-3.67879	47173.8		-3.67879	22718.6		-3.96934	-242.682
-3.67849	70639.5		-3.67849	47175		-3.67849	22719.6		-3.96902	-243.516
-3.67818	70640.6		-3.67818	47174.4		-3.67818	22719		-3.96871	-236.2
-3.67787	70641		-3.67787	47175.9		-3.67787	22718.9		-3.96839	-231.231
-3.67757	70642.2		-3.67757	47176.8		-3.67757	22720.8		-3.96808	-232.298
-3.67726	70643.1		-3.67726	47174.6		-3.67726	22722.3		-3.96776	-232.737
-3.67696	70642.9		-3.67696	47173		-3.67696	22719.9		-3.96745	-231.545
-3.67665	70640.8		-3.67665	47171.8		-3.67665	22719.1		-3.96713	-227.263
-3.67635	70639		-3.67635	47172.9		-3.67635	22719.4		-3.96682	-225.438
-3.67604	70638.8		-3.67604	47173.9		-3.67604	22719.3		-3.9665	-224.699
-3.67574	70638.5		-3.67574	47174.4		-3.67574	22718.4		-3.96619	-225.071
-3.67543	70640.6		-3.67543	47174.9		-3.67543	22719.8		-3.96587	-228.298
-3.67512	70641.1		-3.67512	47174.7		-3.67512	22719.9		-3.96556	-229.554
-3.67482	70641.6		-3.67482	47173.5		-3.67482	22719		-3.96525	-232.347
-3.67451	70641.6		-3.67451	47173.2		-3.67451	22717.3		-3.96493	-234.927
-3.67421	70639.5		-3.67421	47173.7		-3.67421	22718.2		-3.96462	-238.985
-3.6739	70639.5		-3.6739	47173.4		-3.6739	22718.2		-3.9643	-242.13
-3.6736	70638.5		-3.6736	47173.1		-3.6736	22718.4		-3.96399	-237.083
-3.67329	70637.8		-3.67329	47173.2		-3.67329	22719		-3.96367	-231.303
-3.67299	70638		-3.67299	47173.1		-3.67299	22719		-3.96336	-231.564
-3.67268	70639.3		-3.67268	47173		-3.67268	22718.8		-3.96304	-233.423
-3.67237	70640.4		-3.67237	47173.3		-3.67237	22719.8		-3.96273	-234.814
-3.67207	70642.4		-3.67207	47173.4		-3.67207	22719.6		-3.96241	-235.782
-3.67176	70641.4		-3.67176	47173.3		-3.67176	22720.5		-3.9621	-235.118
-3.67146	70639.5		-3.67146	47171.6		-3.67146	22720.4		-3.96178	-234.445
-3.67115	70641.3		-3.67115	47171.5		-3.67115	22719		-3.96147	-236.439
-3.67085	70641.7		-3.67085	47173.5		-3.67085	22719		-3.96116	-236.794
-3.67054	70642.7		-3.67054	47174		-3.67054	22719.1		-3.96084	-235.422
-3.67024	70641.4		-3.67024	47175		-3.67024	22718.7		-3.96053	-232.373
-3.66993	70641.1		-3.66993	47174.6		-3.66993	22716.5		-3.96021	-227.774
-3.66962	70639.8		-3.66962	47172.7		-3.66962	22717.1		-3.9599	-224.764
-3.66932	70639.3		-3.66932	47173.4		-3.66932	22717.9		-3.95958	-225.6
-3.66901	70639.8		-3.66901	47173.1		-3.66901	22718.9		-3.95927	-228.204
-3.66871	70641.1		-3.66871	47172.6		-3.66871	22719		-3.95895	-229.939
-3.6684	70640.7		-3.6684	47172.7		-3.6684	22718.8		-3.95864	-231.184
-3.6681	70641.1		-3.6681	47171.1		-3.6681	22718.3		-3.95832	-232.387
-3.66779	70642.4		-3.66779	47172.1		-3.66779	22719.4		-3.95801	-232.392
-3.66749	70644.1		-3.66749	47172.6		-3.66749	22718		-3.95769	-231.989
-3.66718	70642.1		-3.66718	47171.1		-3.66718	22716.2		-3.95738	-230.832
-3.66687	70640.1		-3.66687	47172.8		-3.66687	22714.7		-3.95706	-225.648
-3.66657	70641.1		-3.66657	47172.9		-3.66657	22715.3		-3.95675	-220.372
-3.66626	70640.4		-3.66626	47172.6		-3.66626	22718.1		-3.95644	-217.455
-3.66596	70640.7		-3.66596	47172.6		-3.66596	22717.8		-3.95612	-216.558
-3.66565	70642.6		-3.66565	47174.1		-3.66565	22717		-3.95581	-219.301
-3.66535	70643.4		-3.66535	47173.8		-3.66535	22717.3		-3.95549	-220.203
-3.66504	70642.5		-3.66504	47172.7		-3.66504	22719.1		-3.95518	-220.833
-3.66474	70641.5		-3.66474	47172.8		-3.66474	22717.1		-3.95486	-222.904
-3.66443	70638.2		-3.66443	47170.7		-3.66443	22715.8		-3.95455	-223.221
-3.66412	70638.1		-3.66412	47169.7		-3.66412	22717.2		-3.95423	-227.168
-3.66382	70637.9		-3.66382	47167.9		-3.66382	22718.7		-3.95392	-229.6
-3.66351	70637.4		-3.66351	47167.7		-3.66351	22719.2		-3.9536	-228.314
-3.66321	70638		-3.66321	47168.8		-3.66321	22717.9		-3.95329	-231.71
-3.6629	70639.7		-3.6629	47170.9		-3.6629	22715.7		-3.95297	-233.746
-3.6626	70640.4		-3.6626	47170.2		-3.6626	22716.3		-3.95266	-231.802
-3.66229	70641.2		-3.66229	47168.6		-3.66229	22716.2		-3.95235	-230.364
-3.66199	70641.3		-3.66199	47168.7		-3.66199	22716.4		-3.95203	-234.226
-3.66168	70640.5		-3.66168	47170.8		-3.66168	22716.9		-3.95172	-236.416
-3.66137	70640.9		-3.66137	47172.5		-3.66137	22717.6		-3.9514	-236.45
-3.66107	70640.1		-3.66107	47172.5		-3.66107	22716		-3.95109	-233.333
-3.66076	70638.7		-3.66076	47171.1		-3.66076	22715.1		-3.95077	-231.49
-3.66046	70639.6		-3.66046	47171.3		-3.66046	22716.7		-3.95046	-229.458
-3.66015	70640.1		-3.66015	47173.1		-3.66015	22716.1		-3.95014	-227.235
-3.65985	70640.2		-3.65985	47173		-3.65985	22715.8		-3.94983	-223.174
-3.65954	70640.2		-3.65954	47172.7		-3.65954	22716.2		-3.94951	-223.459
-3.65924	70638.4		-3.65924	47172.5		-3.65924	22715.3		-3.9492	-227.815
-3.65893	70638.7		-3.65893	47172.9		-3.65893	22715.1		-3.94888	-229.558
-3.65863	70639.1		-3.65863	47173.5		-3.65863	22714.9		-3.94857	-229.019
-3.65832	70639.6		-3.65832	47173.5		-3.65832	22714.7		-3.94825	-227.892
-3.65801	70641.7		-3.65801	47172.9		-3.65801	22715.8		-3.94794	-223.993
-3.65771	70640.8		-3.65771	47172.4		-3.65771	22716.5		-3.94763	-222.417
-3.6574	70641.3		-3.6574	47173.3		-3.6574	22715.4		-3.94731	-225.052
-3.6571	70640		-3.6571	47174.2		-3.6571	22714.6		-3.947	-228.141
-3.65679	70638.8		-3.65679	47173.4		-3.65679	22715.1		-3.94668	-227.016
-3.65649	70638.4		-3.65649	47171.7		-3.65649	22714.4		-3.94637	-225.394
-3.65618	70638.6		-3.65618	47170.9		-3.65618	22714.2		-3.94605	-225.41
-3.65588	70639.3		-3.65588	47171.4		-3.65588	22714.5		-3.94574	-227.319
-3.65557	70639.8		-3.65557	47171.1		-3.65557	22714.1		-3.94542	-228.771
-3.65526	70639.8		-3.65526	47168.9		-3.65526	22713.2		-3.94511	-229.132
-3.65496	70638		-3.65496	47169.7		-3.65496	22714		-3.94479	-228.247
-3.65465	70637.3		-3.65465	47170.1		-3.65465	22714.9		-3.94448	-230.566
-3.65435	70637.2		-3.65435	47169		-3.65435	22716.1		-3.94416	-230.477
-3.65404	70637.5		-3.65404	47170.5		-3.65404	22717.2		-3.94385	-225.963
-3.65374	70638.5		-3.65374	47171.6		-3.65374	22717.7		-3.94354	-222.894
-3.65343	70641.4		-3.65343	47170.8		-3.65343	22719.5		-3.94322	-229.566
-3.65313	70641.9		-3.65313	47169.2		-3.65313	22719.1		-3.94291	-231.114
-3.65282	70640		-3.65282	47169.3		-3.65282	22718.4		-3.94259	-226.564
-3.65251	70639.2		-3.65251	47168		-3.65251	22715.5		-3.94228	-223.557
-3.65221	70638.2		-3.65221	47168.1		-3.65221	22715.8		-3.94196	-225.278
-3.6519	70639		-3.6519	47171.9		-3.6519	22716.4		-3.94165	-227.951
-3.6516	70639.4		-3.6516	47174.6		-3.6516	22715.6		-3.94133	-226.718
-3.65129	70639.1		-3.65129	47173.2		-3.65129	22715.5		-3.94102	-222.691
-3.65099	70637.4		-3.65099	47171.2		-3.65099	22714.5		-3.9407	-224.066
-3.65068	70637.9		-3.65068	47170.7		-3.65068	22714.9		-3.94039	-230.457
-3.65038	70639.1		-3.65038	47170.2		-3.65038	22715.4		-3.94007	-232.112
-3.65007	70639		-3.65007	47169.5		-3.65007	22714.6		-3.93976	-230.205
-3.64976	70639.4		-3.64976	47170.4		-3.64976	22715.9		-3.93944	-228.016
-3.64946	70639.1		-3.64946	47168.4		-3.64946	22714.8		-3.93913	-226.671
-3.64915	70639.7		-3.64915	47166.4		-3.64915	22714.4		-3.93882	-227.296
-3.64885	70638.1		-3.64885	47166.9		-3.64885	22713.6		-3.9385	-227.832
-3.64854	70636		-3.64854	47170.9		-3.64854	22714.3		-3.93819	-227.317
-3.64824	70636.8		-3.64824	47172.3		-3.64824	22717.2		-3.93787	-227.254
-3.64793	70638		-3.64793	47172.4		-3.64793	22718.7		-3.93756	-225.032
-3.64763	70638.3		-3.64763	47170.9		-3.64763	22718.7		-3.93724	-222.58
-3.64732	70636.6		-3.64732	47171		-3.64732	22717.2		-3.93693	-222.716
-3.64701	70636.5		-3.64701	47172.9		-3.64701	22716.7		-3.93661	-222.108
-3.64671	70637		-3.64671	47170.8		-3.64671	22716.4		-3.9363	-221.027
-3.6464	70636.6		-3.6464	47172.7		-3.6464	22713.7		-3.93598	-219.686
-3.6461	70637.3		-3.6461	47170.5		-3.6461	22714.2		-3.93567	-225.881
-3.64579	70638.6		-3.64579	47168.5		-3.64579	22715.7		-3.93535	-227.664
-3.64549	70639.5		-3.64549	47168.3		-3.64549	22716.8		-3.93504	-225.737
-3.64518	70640.3		-3.64518	47166.7		-3.64518	22716.4		-3.93473	-225.128
-3.64488	70637.2		-3.64488	47166.8		-3.64488	22715.1		-3.93441	-224.091
-3.64457	70635.9		-3.64457	47165.9		-3.64457	22714.1		-3.9341	-224.677
-3.64426	70637.2		-3.64426	47165.1		-3.64426	22713.2		-3.93378	-227.078
-3.64396	70638.8		-3.64396	47167.9		-3.64396	22713.5		-3.93347	-230.259
-3.64365	70637.9		-3.64365	47168.9		-3.64365	22713.8		-3.93315	-231.449
-3.64335	70638		-3.64335	47171		-3.64335	22715.3		-3.93284	-230.495
-3.64304	70638.4		-3.64304	47171.3		-3.64304	22716.1		-3.93252	-226.448
-3.64274	70638.5		-3.64274	47168.9		-3.64274	22717.3		-3.93221	-223.577
-3.64243	70636.3		-3.64243	47167.9		-3.64243	22716.7		-3.93189	-223.067
-3.64213	70637.2		-3.64213	47168.5		-3.64213	22714.9		-3.93158	-224.549
-3.64182	70637		-3.64182	47168.4		-3.64182	22714.8		-3.93126	-226.673
-3.64152	70635.5		-3.64152	47167.8		-3.64152	22714.9		-3.93095	-229.141
-3.64121	70635		-3.64121	47167.7		-3.64121	22713.7		-3.93063	-230.082
-3.6409	70634.8		-3.6409	47168.4		-3.6409	22714		-3.93032	-231.447
-3.6406	70635.1		-3.6406	47170.3		-3.6406	22713.7		-3.93001	-229.01
-3.64029	70636.2		-3.64029	47171		-3.64029	22712.6		-3.92969	-226.991
-3.63999	70637.2		-3.63999	47169.9		-3.63999	22712.3		-3.92938	-224.751
-3.63968	70637.3		-3.63968	47168.1		-3.63968	22712.7		-3.92906	-224.466
-3.63938	70637.1		-3.63938	47168		-3.63938	22713.3		-3.92875	-224.968
-3.63907	70638.2		-3.63907	47170.7		-3.63907	22712.3		-3.92843	-223.426
-3.63877	70638.6		-3.63877	47172.7		-3.63877	22712.6		-3.92812	-221.428
-3.63846	70637.3		-3.63846	47169.8		-3.63846	22714.2		-3.9278	-225.625
-3.63815	70635.1		-3.63815	47168.1		-3.63815	22714.2		-3.92749	-228.42
-3.63785	70634.5		-3.63785	47170		-3.63785	22714.5		-3.92717	-230.311
-3.63754	70635.8		-3.63754	47171.3		-3.63754	22713		-3.92686	-225.715
-3.63724	70636.6		-3.63724	47170.4		-3.63724	22713.7		-3.92654	-221.535
-3.63693	70637.4		-3.63693	47167.1		-3.63693	22714.8		-3.92623	-219.581
-3.63663	70637.9		-3.63663	47167.9		-3.63663	22715		-3.92592	-223.819
-3.63632	70638.3		-3.63632	47169.1		-3.63632	22713.3		-3.9256	-226.487
-3.63602	70637.6		-3.63602	47168.6		-3.63602	22713.5		-3.92529	-224.596
-3.63571	70636.9		-3.63571	47165.5		-3.63571	22715.3		-3.92497	-221.976
-3.6354	70638.4		-3.6354	47165.8		-3.6354	22715.4		-3.92466	-218.573
-3.6351	70637.5		-3.6351	47165.5		-3.6351	22714.6		-3.92434	-216.666
-3.63479	70637.2		-3.63479	47167		-3.63479	22711.5		-3.92403	-219.249
-3.63449	70638.7		-3.63449	47169.1		-3.63449	22711.4		-3.92371	-222.74
-3.63418	70639.2		-3.63418	47171.2		-3.63418	22712.8		-3.9234	-225.239
-3.63388	70638.7		-3.63388	47171.7		-3.63388	22714.6		-3.92308	-225.383
-3.63357	70639.9		-3.63357	47169.3		-3.63357	22713.2		-3.92277	-220.749
-3.63327	70640.1		-3.63327	47169		-3.63327	22712.7		-3.92245	-218.517
-3.63296	70640.6		-3.63296	47169.1		-3.63296	22714.7		-3.92214	-221.576
-3.63265	70640.7		-3.63265	47168.4		-3.63265	22715.5		-3.92182	-224.62
-3.63235	70639.1		-3.63235	47168.6		-3.63235	22715.6		-3.92151	-224.853
-3.63204	70637.3		-3.63204	47169.4		-3.63204	22715.5		-3.9212	-222.787
-3.63174	70636.5		-3.63174	47170.2		-3.63174	22715.7		-3.92088	-219.846
-3.63143	70634		-3.63143	47169.2		-3.63143	22714.1		-3.92057	-215.807
-3.63113	70633.5		-3.63113	47167.2		-3.63113	22713.6		-3.92025	-215.895
-3.63082	70632.8		-3.63082	47166.9		-3.63082	22713.5		-3.91994	-215.641
-3.63052	70631.5		-3.63052	47167.3		-3.63052	22713.2		-3.91962	-212.215
-3.63021	70631.7		-3.63021	47168.7		-3.63021	22713.7		-3.91931	-214.303
-3.6299	70633.5		-3.6299	47169.5		-3.6299	22714.3		-3.91899	-216.939
-3.6296	70634.3		-3.6296	47169.8		-3.6296	22716.1		-3.91868	-218.698
-3.62929	70632.7		-3.62929	47167.9		-3.62929	22718		-3.91836	-219.433
-3.62899	70632.1		-3.62899	47168.2		-3.62899	22716.7		-3.91805	-219.361
-3.62868	70634.8		-3.62868	47168.9		-3.62868	22715.1		-3.91773	-218.543
-3.62838	70635.1		-3.62838	47168.4		-3.62838	22715.5		-3.91742	-216.1
-3.62807	70634.1		-3.62807	47168.9		-3.62807	22712.9		-3.91711	-216.357
-3.62777	70634.6		-3.62777	47170.9		-3.62777	22712		-3.91679	-219.033
-3.62746	70635.2		-3.62746	47169.2		-3.62746	22712.3		-3.91648	-220.811
-3.62715	70635.2		-3.62715	47168.5		-3.62715	22712.6		-3.91616	-223.564
-3.62685	70634.4		-3.62685	47168.4		-3.62685	22711.8		-3.91585	-222.241
-3.62654	70636		-3.62654	47169.2		-3.62654	22711.4		-3.91553	-216.246
-3.62624	70636.6		-3.62624	47168.2		-3.62624	22713.5		-3.91522	-212.937
-3.62593	70636.4		-3.62593	47167.2		-3.62593	22714.8		-3.9149	-214.958
-3.62563	70637.5		-3.62563	47166.4		-3.62563	22716.6		-3.91459	-216.898
-3.62532	70636		-3.62532	47166.6		-3.62532	22717		-3.91427	-216.853
-3.62502	70633.8		-3.62502	47166.4		-3.62502	22714.7		-3.91396	-215.948
-3.62471	70634.3		-3.62471	47166.5		-3.62471	22714.1		-3.91364	-215.909
-3.6244	70634.9		-3.6244	47167.4		-3.6244	22713.9		-3.91333	-216.26
-3.6241	70633.4		-3.6241	47166.5		-3.6241	22712.3		-3.91301	-217.96
-3.62379	70629.9		-3.62379	47165.9		-3.62379	22712.9		-3.9127	-217.922
-3.62349	70631.5		-3.62349	47169.5		-3.62349	22713.8		-3.91239	-218.102
-3.62318	70633.4		-3.62318	47171.1		-3.62318	22713.8		-3.91207	-219.162
-3.62288	70634.6		-3.62288	47170.3		-3.62288	22713		-3.91176	-217.642
-3.62257	70635.3		-3.62257	47167.5		-3.62257	22713.7		-3.91144	-216.793
-3.62227	70634.8		-3.62227	47167.6		-3.62227	22711.7		-3.91113	-216.577
-3.62196	70635.9		-3.62196	47168.1		-3.62196	22711.5		-3.91081	-221.288
-3.62166	70636.7		-3.62166	47166.6		-3.62166	22711.4		-3.9105	-224.881
-3.62135	70635.9		-3.62135	47166.5		-3.62135	22711.7		-3.91018	-223.186
-3.62104	70636.5		-3.62104	47165.2		-3.62104	22712.2		-3.90987	-218.753
-3.62074	70634.2		-3.62074	47164.4		-3.62074	22711		-3.90955	-213.6
-3.62043	70632.5		-3.62043	47163.9		-3.62043	22710.7		-3.90924	-211.455
-3.62013	70632.3		-3.62013	47164.8		-3.62013	22709.2		-3.90892	-212.673
-3.61982	70633		-3.61982	47165.4		-3.61982	22710.6		-3.90861	-214.542
-3.61952	70633.2		-3.61952	47167.4		-3.61952	22712.3		-3.9083	-213.586
-3.61921	70633.1		-3.61921	47167.5		-3.61921	22713		-3.90798	-210.344
-3.61891	70632.4		-3.61891	47167.3		-3.61891	22710.8		-3.90767	-211.237
-3.6186	70633.4		-3.6186	47166.6		-3.6186	22709		-3.90735	-216.218
-3.61829	70634.9		-3.61829	47167.1		-3.61829	22707.3		-3.90704	-219.514
-3.61799	70634		-3.61799	47168.1		-3.61799	22709.1		-3.90672	-220.937
-3.61768	70633.9		-3.61768	47168.2		-3.61768	22711		-3.90641	-221.111
-3.61738	70636		-3.61738	47167.8		-3.61738	22709.7		-3.90609	-221.426
-3.61707	70636.2		-3.61707	47166.9		-3.61707	22710.4		-3.90578	-218.036
-3.61677	70633.7		-3.61677	47166		-3.61677	22712.7		-3.90546	-210.218
-3.61646	70633.3		-3.61646	47167		-3.61646	22711.7		-3.90515	-205.717
-3.61616	70634.8		-3.61616	47167.7		-3.61616	22710.2		-3.90483	-204.468
-3.61585	70636.4		-3.61585	47169.3		-3.61585	22710.7		-3.90452	-209.764
-3.61554	70636.3		-3.61554	47167.4		-3.61554	22712.6		-3.9042	-216.391
-3.61524	70636.6		-3.61524	47164.5		-3.61524	22711.9		-3.90389	-218.919
-3.61493	70637.1		-3.61493	47165.8		-3.61493	22713.1		-3.90358	-218.118
-3.61463	70637.5		-3.61463	47166.4		-3.61463	22713.8		-3.90326	-217.145
-3.61432	70636.3		-3.61432	47165.2		-3.61432	22712		-3.90295	-215.724
-3.61402	70635		-3.61402	47164.7		-3.61402	22709.3		-3.90263	-219.307
-3.61371	70633.1		-3.61371	47167		-3.61371	22708.5		-3.90232	-221.95
-3.61341	70634.1		-3.61341	47168.9		-3.61341	22709.3		-3.902	-221.575
-3.6131	70633.9		-3.6131	47166.2		-3.6131	22710.9		-3.90169	-222.732
-3.61279	70633		-3.61279	47165.4		-3.61279	22711.4		-3.90137	-223.179
-3.61249	70634.7		-3.61249	47165.9		-3.61249	22710.3		-3.90106	-218.92
-3.61218	70634.8		-3.61218	47165.7		-3.61218	22710.2		-3.90074	-217.606
-3.61188	70636.4		-3.61188	47163.4		-3.61188	22709.7		-3.90043	-220.311
-3.61157	70633.9		-3.61157	47163.7		-3.61157	22710		-3.90011	-223.164
-3.61127	70633.1		-3.61127	47166.1		-3.61127	22711.1		-3.8998	-224.57
-3.61096	70633.6		-3.61096	47165.5		-3.61096	22709.6		-3.89949	-221.861
-3.61066	70632.9		-3.61066	47165.9		-3.61066	22710.1		-3.89917	-220.554
-3.61035	70632		-3.61035	47165.5		-3.61035	22708.3		-3.89886	-219.471
-3.61004	70631.4		-3.61004	47165.8		-3.61004	22707.6		-3.89854	-221.892
-3.60974	70632.3		-3.60974	47166.1		-3.60974	22709.2		-3.89823	-222.469
-3.60943	70633		-3.60943	47165.8		-3.60943	22709.4		-3.89791	-218.218
-3.60913	70633		-3.60913	47166.9		-3.60913	22710		-3.8976	-213.927
-3.60882	70634.3		-3.60882	47167.3		-3.60882	22711.2		-3.89728	-208.5
-3.60852	70635.7		-3.60852	47167.6		-3.60852	22713.1		-3.89697	-209.697
-3.60821	70633.7		-3.60821	47168.2		-3.60821	22713.4		-3.89665	-210.656
-3.60791	70633.4		-3.60791	47166.8		-3.60791	22714.1		-3.89634	-209.086
-3.6076	70634.6		-3.6076	47167.9		-3.6076	22711.7		-3.89602	-209.738
-3.60729	70635		-3.60729	47167.1		-3.60729	22710		-3.89571	-214.303
-3.60699	70633.4		-3.60699	47167		-3.60699	22711.4		-3.8954	-218.008
-3.60668	70631.4		-3.60668	47167.6		-3.60668	22711.9		-3.89508	-219.721
-3.60638	70632.3		-3.60638	47166		-3.60638	22712.4		-3.89477	-220.526
-3.60607	70631.9		-3.60607	47165.1		-3.60607	22714.3		-3.89445	-219.28
-3.60577	70631.3		-3.60577	47163.7		-3.60577	22712.6		-3.89414	-215.055
-3.60546	70632.5		-3.60546	47164.9		-3.60546	22710.8		-3.89382	-212.572
-3.60516	70632.8		-3.60516	47165.1		-3.60516	22708.4		-3.89351	-216.994
-3.60485	70633.4		-3.60485	47165.5		-3.60485	22708.8		-3.89319	-222.515
-3.60454	70634.9		-3.60454	47165.9		-3.60454	22710.9		-3.89288	-220.739
-3.60424	70633.8		-3.60424	47165.6		-3.60424	22711.6		-3.89256	-211.907
-3.60393	70635.4		-3.60393	47164.2		-3.60393	22713.1		-3.89225	-204.153
-3.60363	70633.4		-3.60363	47164.3		-3.60363	22713.6		-3.89193	-203.759
-3.60332	70634.8		-3.60332	47166.4		-3.60332	22711.7		-3.89162	-208.913
-3.60302	70634		-3.60302	47166.4		-3.60302	22710.7		-3.8913	-212.018
-3.60271	70634		-3.60271	47165.5		-3.60271	22710		-3.89099	-217.326
-3.60241	70635		-3.60241	47165.9		-3.60241	22709.3		-3.89068	-214.828
-3.6021	70634		-3.6021	47166		-3.6021	22707.9		-3.89036	-209.299
-3.6018	70632.8		-3.6018	47165.5		-3.6018	22708.9		-3.89005	-206.162
-3.60149	70632.8		-3.60149	47165.1		-3.60149	22710		-3.88973	-204.703
-3.60118	70632.5		-3.60118	47165.5		-3.60118	22710.9		-3.88942	-206.582
-3.60088	70633.1		-3.60088	47165.2		-3.60088	22711.9		-3.8891	-210.732
-3.60057	70635.4		-3.60057	47164.3		-3.60057	22713.2		-3.88879	-213.899
-3.60027	70634.3		-3.60027	47162.4		-3.60027	22713.6		-3.88847	-220.898
-3.59996	70632.8		-3.59996	47162.5		-3.59996	22711		-3.88816	-228.073
-3.59966	70630.9		-3.59966	47164.8		-3.59966	22710.1		-3.88784	-226.326
-3.59935	70632		-3.59935	47167		-3.59935	22709.8		-3.88753	-218.17
-3.59905	70632.2		-3.59905	47167.6		-3.59905	22708.9		-3.88721	-212.712
-3.59874	70632.6		-3.59874	47167.5		-3.59874	22710.1		-3.8869	-214.691
-3.59843	70631.3		-3.59843	47166		-3.59843	22708.7		-3.88659	-217.744
-3.59813	70631		-3.59813	47164		-3.59813	22709.7		-3.88627	-216.821
-3.59782	70631		-3.59782	47164		-3.59782	22713		-3.88596	-216.124
-3.59752	70629.6		-3.59752	47163.3		-3.59752	22713		-3.88564	-218.728
-3.59721	70632		-3.59721	47162.5		-3.59721	22714.7		-3.88533	-217.433
-3.59691	70634		-3.59691	47164.5		-3.59691	22714.5		-3.88501	-211.473
-3.5966	70633.9		-3.5966	47165.8		-3.5966	22712.8		-3.8847	-206.75
-3.5963	70631.9		-3.5963	47167.4		-3.5963	22713.4		-3.88438	-203.611
-3.59599	70630.6		-3.59599	47166.4		-3.59599	22712.6		-3.88407	-202.458
-3.59568	70631.5		-3.59568	47165.9		-3.59568	22711.5		-3.88375	-204.795
-3.59538	70633.3		-3.59538	47165.8		-3.59538	22710.7		-3.88344	-212.541
-3.59507	70632.2		-3.59507	47166.2		-3.59507	22712.1		-3.88312	-219.841
-3.59477	70631.9		-3.59477	47163.2		-3.59477	22712.4		-3.88281	-220.915
-3.59446	70633.3		-3.59446	47162.3		-3.59446	22710		-3.88249	-217.944
-3.59416	70633.8		-3.59416	47163.4		-3.59416	22708.1		-3.88218	-215.474
-3.59385	70632.7		-3.59385	47163.9		-3.59385	22710.3		-3.88187	-216.789
-3.59355	70635.1		-3.59355	47164.9		-3.59355	22710.2		-3.88155	-221.263
-3.59324	70633.8		-3.59324	47164.8		-3.59324	22710.1		-3.88124	-222.325
-3.59293	70633.6		-3.59293	47164.8		-3.59293	22709.6		-3.88092	-217.588
-3.59263	70631.7		-3.59263	47165.3		-3.59263	22710.5		-3.88061	-215.277
-3.59232	70629.9		-3.59232	47162.8		-3.59232	22712.2		-3.88029	-212.429
-3.59202	70631.8		-3.59202	47162.5		-3.59202	22712.2		-3.87998	-213.989
-3.59171	70630.3		-3.59171	47165.3		-3.59171	22712.2		-3.87966	-215.865
-3.59141	70630		-3.59141	47166.4		-3.59141	22711.8		-3.87935	-213.075
-3.5911	70630.7		-3.5911	47165.3		-3.5911	22710.1		-3.87903	-211.392
-3.5908	70632.5		-3.5908	47162.3		-3.5908	22708.6		-3.87872	-207.236
-3.59049	70634.2		-3.59049	47162.5		-3.59049	22709.5		-3.8784	-204.379
-3.59018	70632		-3.59018	47166		-3.59018	22710.2		-3.87809	-205.105
-3.58988	70632.3		-3.58988	47167.1		-3.58988	22710.6		-3.87778	-204.874
-3.58957	70634.2		-3.58957	47166.5		-3.58957	22709.5		-3.87746	-205.235
-3.58927	70633.3		-3.58927	47164.7		-3.58927	22709.2		-3.87715	-209.31
-3.58896	70631.8		-3.58896	47165.3		-3.58896	22709.2		-3.87683	-216.343
-3.58866	70630.4		-3.58866	47164.8		-3.58866	22710		-3.87652	-217.788
-3.58835	70632		-3.58835	47163.5		-3.58835	22709.1		-3.8762	-214.325
-3.58805	70632.6		-3.58805	47166.1		-3.58805	22706.1		-3.87589	-214.278
-3.58774	70632.7		-3.58774	47165.3		-3.58774	22705.2		-3.87557	-212.697
-3.58743	70633		-3.58743	47162		-3.58743	22706.4		-3.87526	-208.467
-3.58713	70633.5		-3.58713	47161.9		-3.58713	22708.9		-3.87494	-207.845
-3.58682	70632.7		-3.58682	47163.6		-3.58682	22709.2		-3.87463	-209.066
-3.58652	70630.8		-3.58652	47165.5		-3.58652	22709.3		-3.87431	-209.251
-3.58621	70630.7		-3.58621	47165.9		-3.58621	22710.7		-3.874	-212.495
-3.58591	70631.5		-3.58591	47166.1		-3.58591	22712		-3.87368	-213.795
-3.5856	70632.6		-3.5856	47166.1		-3.5856	22710		-3.87337	-214.754
-3.5853	70632.8		-3.5853	47165		-3.5853	22708.8		-3.87306	-218.516
-3.58499	70633.7		-3.58499	47164.9		-3.58499	22708.4		-3.87274	-218.686
-3.58469	70634.6		-3.58469	47163.3		-3.58469	22708.6		-3.87243	-218.239
-3.58438	70634.6		-3.58438	47163.4		-3.58438	22707.7		-3.87211	-220.937
-3.58407	70634.1		-3.58407	47163.2		-3.58407	22707.2		-3.8718	-217.384
-3.58377	70635		-3.58377	47163.7		-3.58377	22708.5		-3.87148	-212.208
-3.58346	70635		-3.58346	47164.6		-3.58346	22709.5		-3.87117	-211.864
-3.58316	70633.4		-3.58316	47162.6		-3.58316	22708.5		-3.87085	-214.496
-3.58285	70632.4		-3.58285	47162.7		-3.58285	22710.4		-3.87054	-215.876
-3.58255	70632.1		-3.58255	47165.1		-3.58255	22710.5		-3.87022	-210.574
-3.58224	70633.5		-3.58224	47166.5		-3.58224	22711		-3.86991	-207.634
-3.58194	70634		-3.58194	47166		-3.58194	22711.1		-3.86959	-211.797
-3.58163	70633.6		-3.58163	47166.6		-3.58163	22711.8		-3.86928	-213.834
-3.58132	70632.9		-3.58132	47167.7		-3.58132	22711.7		-3.86897	-211.631
-3.58102	70631.9		-3.58102	47166.8		-3.58102	22709.4		-3.86865	-213.868
-3.58071	70630.6		-3.58071	47167.2		-3.58071	22707.8		-3.86834	-214.023
-3.58041	70628.9		-3.58041	47165.4		-3.58041	22706		-3.86802	-215.544
-3.5801	70628.8		-3.5801	47164.5		-3.5801	22706.9		-3.86771	-216.65
-3.5798	70631		-3.5798	47163.7		-3.5798	22709.2		-3.86739	-217.05
-3.57949	70630.7		-3.57949	47162.9		-3.57949	22709.1		-3.86708	-216.4
-3.57919	70631.6		-3.57919	47165.7		-3.57919	22709.2		-3.86676	-218.073
-3.57888	70633.1		-3.57888	47166		-3.57888	22709		-3.86645	-217.79
-3.57857	70631.8		-3.57857	47163.3		-3.57857	22709.8		-3.86613	-213.24
-3.57827	70629.1		-3.57827	47163.1		-3.57827	22708.4		-3.86582	-208.8
-3.57796	70629.8		-3.57796	47162.3		-3.57796	22707.7		-3.8655	-207.476
-3.57766	70630.5		-3.57766	47160.5		-3.57766	22707.3		-3.86519	-207.543
-3.57735	70628.4		-3.57735	47160.6		-3.57735	22707.9		-3.86487	-207.996
-3.57705	70628.2		-3.57705	47159.4		-3.57705	22707.4		-3.86456	-213.323
-3.57674	70630.4		-3.57674	47159.8		-3.57674	22706.8		-3.86425	-213.758
-3.57644	70632.1		-3.57644	47163.1		-3.57644	22707.7		-3.86393	-211.729
-3.57613	70633.4		-3.57613	47162.9		-3.57613	22707.3		-3.86362	-209.647
-3.57582	70633.1		-3.57582	47162.1		-3.57582	22708.7		-3.8633	-205.008
-3.57552	70631.9		-3.57552	47161.5		-3.57552	22709.1		-3.86299	-206.726
-3.57521	70631.4		-3.57521	47162		-3.57521	22708.4		-3.86267	-208.739
-3.57491	70630.7		-3.57491	47163.7		-3.57491	22709		-3.86236	-213.143
-3.5746	70632.9		-3.5746	47165.2		-3.5746	22711.7		-3.86204	-216.547
-3.5743	70632.9		-3.5743	47163.9		-3.5743	22711.2		-3.86173	-216.997
-3.57399	70632.8		-3.57399	47162.6		-3.57399	22709.9		-3.86141	-215.085
-3.57369	70629.6		-3.57369	47164.8		-3.57369	22708.2		-3.8611	-209.21
-3.57338	70630.2		-3.57338	47164.4		-3.57338	22706.7		-3.86078	-205.521
-3.57307	70630.7		-3.57307	47165.2		-3.57307	22706.7		-3.86047	-204.563
-3.57277	70629.9		-3.57277	47165.7		-3.57277	22708.2		-3.86016	-203.117
-3.57246	70628.7		-3.57246	47165		-3.57246	22710.3		-3.85984	-201.916
-3.57216	70629.7		-3.57216	47164		-3.57216	22709.5		-3.85953	-203.898
-3.57185	70631.8		-3.57185	47164.6		-3.57185	22709.2		-3.85921	-204.55
-3.57155	70634		-3.57155	47165		-3.57155	22711.5		-3.8589	-209.114
-3.57124	70635.4		-3.57124	47166		-3.57124	22711.3		-3.85858	-213.81
-3.57094	70634.1		-3.57094	47168.8		-3.57094	22710.4		-3.85827	-210.731
-3.57063	70632.6		-3.57063	47167.3		-3.57063	22710.3		-3.85795	-205.802
-3.57032	70633.4		-3.57032	47162.1		-3.57032	22709.4		-3.85764	-203.026
-3.57002	70634.5		-3.57002	47160.3		-3.57002	22710.1		-3.85732	-199.688
-3.56971	70632.5		-3.56971	47161.7		-3.56971	22710.4		-3.85701	-201.14
-3.56941	70631.3		-3.56941	47162.4		-3.56941	22710.1		-3.85669	-205.585
-3.5691	70631		-3.5691	47161		-3.5691	22707.5		-3.85638	-207.531
-3.5688	70630.8		-3.5688	47160.9		-3.5688	22708.4		-3.85606	-208.813
-3.56849	70629.4		-3.56849	47162.7		-3.56849	22711		-3.85575	-213.193
-3.56819	70631.1		-3.56819	47164.9		-3.56819	22711.2		-3.85544	-213.365
-3.56788	70633.4		-3.56788	47164		-3.56788	22710.9		-3.85512	-213.431
-3.56757	70631.8		-3.56757	47163.4		-3.56757	22711.3		-3.85481	-214.441
-3.56727	70630.3		-3.56727	47163.7		-3.56727	22711.5		-3.85449	-217.472
-3.56696	70630.9		-3.56696	47161.6		-3.56696	22710.5		-3.85418	-217.189
-3.56666	70633		-3.56666	47161.8		-3.56666	22709		-3.85386	-214.586
-3.56635	70635.9		-3.56635	47161.8		-3.56635	22708.9		-3.85355	-214.924
-3.56605	70635.1		-3.56605	47161.7		-3.56605	22710.4		-3.85323	-213.24
-3.56574	70633		-3.56574	47162.2		-3.56574	22710.3		-3.85292	-209.832
-3.56544	70632		-3.56544	47163.4		-3.56544	22709.4		-3.8526	-209.803
-3.56513	70630.2		-3.56513	47164.7		-3.56513	22708.1		-3.85229	-213.727
-3.56483	70631.2		-3.56483	47165		-3.56483	22709.6		-3.85197	-215.95
-3.56452	70630.9		-3.56452	47164.7		-3.56452	22709.8		-3.85166	-211.935
-3.56421	70630.8		-3.56421	47164		-3.56421	22708.3		-3.85135	-213.673
-3.56391	70632.3		-3.56391	47164.3		-3.56391	22710.3		-3.85103	-215.663
-3.5636	70630.1		-3.5636	47163.2		-3.5636	22711.2		-3.85072	-212.668
-3.5633	70628.9		-3.5633	47162.7		-3.5633	22710.3		-3.8504	-212.303
-3.56299	70628.8		-3.56299	47162.1		-3.56299	22709.2		-3.85009	-213.584
-3.56269	70629.2		-3.56269	47162.6		-3.56269	22708.5		-3.84977	-214.698
-3.56238	70628.2		-3.56238	47162.1		-3.56238	22709		-3.84946	-211.886
-3.56208	70627.5		-3.56208	47162.7		-3.56208	22710.8		-3.84914	-209.659
-3.56177	70628.6		-3.56177	47161.6		-3.56177	22710		-3.84883	-211.092
-3.56146	70632.6		-3.56146	47162.4		-3.56146	22709.6		-3.84851	-208.384
-3.56116	70632.5		-3.56116	47164.4		-3.56116	22711		-3.8482	-207.733
-3.56085	70631.4		-3.56085	47164.4		-3.56085	22709.5		-3.84788	-207.746
-3.56055	70630.3		-3.56055	47163.1		-3.56055	22707		-3.84757	-205.488
-3.56024	70628.2		-3.56024	47162.2		-3.56024	22706.1		-3.84725	-203.928
-3.55994	70628.2		-3.55994	47160.8		-3.55994	22707.6		-3.84694	-204.172
-3.55963	70628		-3.55963	47159.2		-3.55963	22707.1		-3.84663	-203.016
-3.55933	70627.4		-3.55933	47159.3		-3.55933	22707.3		-3.84631	-202.93
-3.55902	70629		-3.55902	47158.6		-3.55902	22707.8		-3.846	-197.594
-3.55871	70629.3		-3.55871	47160.3		-3.55871	22709.2		-3.84568	-193.96
-3.55841	70629.1		-3.55841	47160.4		-3.55841	22709.4		-3.84537	-195.165
-3.5581	70630.6		-3.5581	47162.4		-3.5581	22709.3		-3.84505	-202.267
-3.5578	70630.6		-3.5578	47163.5		-3.5578	22708.3		-3.84474	-206.957
-3.55749	70629.5		-3.55749	47161.9		-3.55749	22706.8		-3.84442	-205.835
-3.55719	70631.2		-3.55719	47163		-3.55719	22706.3		-3.84411	-205.645
-3.55688	70630.5		-3.55688	47162.4		-3.55688	22708.3		-3.84379	-204.957
-3.55658	70627.7		-3.55658	47163.8		-3.55658	22712.1		-3.84348	-206.875
-3.55627	70626.3		-3.55627	47164		-3.55627	22710.6		-3.84316	-206.904
-3.55596	70628.5		-3.55596	47163.6		-3.55596	22707.6		-3.84285	-203.729
-3.55566	70629.8		-3.55566	47161.9		-3.55566	22709.5		-3.84254	-204.931
-3.55535	70627.4		-3.55535	47160.7		-3.55535	22708.9		-3.84222	-208.043
-3.55505	70627.2		-3.55505	47160.2		-3.55505	22706.9		-3.84191	-208.269
-3.55474	70627.9		-3.55474	47161		-3.55474	22707.7		-3.84159	-208.954
-3.55444	70630.3		-3.55444	47161.5		-3.55444	22707.8		-3.84128	-211.487
-3.55413	70630.1		-3.55413	47163.5		-3.55413	22707.2		-3.84096	-208.61
-3.55383	70631.1		-3.55383	47163.4		-3.55383	22707.1		-3.84065	-209.474
-3.55352	70630.4		-3.55352	47161.5		-3.55352	22707.8		-3.84033	-209.708
-3.55321	70630.6		-3.55321	47161.6		-3.55321	22709.3		-3.84002	-209.398
-3.55291	70629.6		-3.55291	47162.7		-3.55291	22709.9		-3.8397	-207.576
-3.5526	70628.3		-3.5526	47162.8		-3.5526	22708.6		-3.83939	-200.024
-3.5523	70629.8		-3.5523	47162		-3.5523	22707.5		-3.83907	-200.431
-3.55199	70632.7		-3.55199	47161.1		-3.55199	22707.3		-3.83876	-203.717
-3.55169	70631.9		-3.55169	47161.6		-3.55169	22707.7		-3.83844	-209.286
-3.55138	70629.3		-3.55138	47162.6		-3.55138	22706.1		-3.83813	-211.146
-3.55108	70629.1		-3.55108	47163.6		-3.55108	22708.1		-3.83782	-209.74
-3.55077	70627.5		-3.55077	47162.3		-3.55077	22708.6		-3.8375	-208.71
-3.55046	70628.2		-3.55046	47161.3		-3.55046	22706.4		-3.83719	-206.594
-3.55016	70628.5		-3.55016	47163.5		-3.55016	22706.2		-3.83687	-208.395
-3.54985	70629.7		-3.54985	47164.5		-3.54985	22706.5		-3.83656	-209.935
-3.54955	70629.8		-3.54955	47164		-3.54955	22707.6		-3.83624	-209.433
-3.54924	70631.2		-3.54924	47162.5		-3.54924	22707.6		-3.83593	-207.494
-3.54894	70631		-3.54894	47162.6		-3.54894	22708.8		-3.83561	-203.554
-3.54863	70631.6		-3.54863	47164.1		-3.54863	22710.3		-3.8353	-206.103
-3.54833	70629.5		-3.54833	47165.4		-3.54833	22709.5		-3.83498	-211.291
-3.54802	70629.7		-3.54802	47163.5		-3.54802	22705		-3.83467	-213.033
-3.54771	70631.6		-3.54771	47162		-3.54771	22703.8		-3.83435	-211.756
-3.54741	70628.8		-3.54741	47160.9		-3.54741	22706.5		-3.83404	-213.04
-3.5471	70626.8		-3.5471	47162.1		-3.5471	22707.2		-3.83373	-212.262
-3.5468	70628.9		-3.5468	47162		-3.5468	22706.3		-3.83341	-207.627
-3.54649	70630.3		-3.54649	47162.4		-3.54649	22706.8		-3.8331	-208.506
-3.54619	70631		-3.54619	47162.3		-3.54619	22707.1		-3.83278	-208.059
-3.54588	70629.6		-3.54588	47159.6		-3.54588	22707.1		-3.83247	-207.788
-3.54558	70628.4		-3.54558	47162.6		-3.54558	22706		-3.83215	-209.1
-3.54527	70629.3		-3.54527	47164.6		-3.54527	22705.4		-3.83184	-211.559
-3.54497	70629.2		-3.54497	47163.2		-3.54497	22708.3		-3.83152	-208.908
-3.54466	70630.3		-3.54466	47162.8		-3.54466	22709.9		-3.83121	-207.778
-3.54435	70631.5		-3.54435	47162.9		-3.54435	22708		-3.83089	-210.345
-3.54405	70630.1		-3.54405	47161.2		-3.54405	22708.3		-3.83058	-211.063
-3.54374	70629.2		-3.54374	47161.6		-3.54374	22708.4		-3.83026	-209.079
-3.54344	70631.6		-3.54344	47162.4		-3.54344	22707.6		-3.82995	-209.417
-3.54313	70630.2		-3.54313	47160.4		-3.54313	22706.3		-3.82963	-210.957
-3.54283	70630		-3.54283	47159.4		-3.54283	22706.9		-3.82932	-210.478
-3.54252	70629.8		-3.54252	47160.1		-3.54252	22708.5		-3.82901	-211.109
-3.54222	70628.8		-3.54222	47160.3		-3.54222	22707.6		-3.82869	-209.919
-3.54191	70628.3		-3.54191	47159.8		-3.54191	22708.4		-3.82838	-207.248
-3.5416	70625.9		-3.5416	47162		-3.5416	22710.2		-3.82806	-209.829
-3.5413	70626.6		-3.5413	47161.1		-3.5413	22709.9		-3.82775	-207.837
-3.54099	70626.9		-3.54099	47161.8		-3.54099	22707.7		-3.82743	-203.315
-3.54069	70627		-3.54069	47164.2		-3.54069	22706.1		-3.82712	-204.36
-3.54038	70627.9		-3.54038	47162.8		-3.54038	22705.6		-3.8268	-208.96
-3.54008	70629		-3.54008	47160.3		-3.54008	22705		-3.82649	-213.365
-3.53977	70628.1		-3.53977	47160.3		-3.53977	22706.1		-3.82617	-211.663
-3.53947	70628.8		-3.53947	47159.3		-3.53947	22705.4		-3.82586	-209.005
-3.53916	70629.7		-3.53916	47161.1		-3.53916	22706.3		-3.82554	-207.807
-3.53885	70629.9		-3.53885	47162.2		-3.53885	22707.3		-3.82523	-208.74
-3.53855	70628		-3.53855	47162.8		-3.53855	22709.7		-3.82492	-210.365
-3.53824	70626.8		-3.53824	47163.6		-3.53824	22708.9		-3.8246	-209.489
-3.53794	70628.9		-3.53794	47165.4		-3.53794	22706.9		-3.82429	-210.184
-3.53763	70630.7		-3.53763	47165.6		-3.53763	22705.8		-3.82397	-210.447
-3.53733	70631.1		-3.53733	47165.3		-3.53733	22705.4		-3.82366	-210.463
-3.53702	70630.7		-3.53702	47163.4		-3.53702	22707.8		-3.82334	-211.181
-3.53672	70629.7		-3.53672	47161.8		-3.53672	22708.6		-3.82303	-209.097
-3.53641	70629		-3.53641	47159.4		-3.53641	22708.3		-3.82271	-206.329
-3.5361	70629.7		-3.5361	47159.3		-3.5361	22708.1		-3.8224	-203.637
-3.5358	70629.7		-3.5358	47160.7		-3.5358	22708.2		-3.82208	-203.863
-3.53549	70629.5		-3.53549	47162.6		-3.53549	22708.6		-3.82177	-204.179
-3.53519	70629.7		-3.53519	47162.5		-3.53519	22709.8		-3.82145	-200.985
-3.53488	70629.7		-3.53488	47159.5		-3.53488	22709.6		-3.82114	-200.262
-3.53458	70630.1		-3.53458	47160.8		-3.53458	22707.7		-3.82082	-203.78
-3.53427	70629.7		-3.53427	47162.9		-3.53427	22709.2		-3.82051	-207.151
-3.53397	70630		-3.53397	47163.2		-3.53397	22708.2		-3.8202	-209.721
-3.53366	70630.8		-3.53366	47163.6		-3.53366	22705.9		-3.81988	-209.801
-3.53335	70628.9		-3.53335	47163.9		-3.53335	22704.8		-3.81957	-211.149
-3.53305	70627.2		-3.53305	47163.7		-3.53305	22703.2		-3.81925	-210.603
-3.53274	70627.7		-3.53274	47160.9		-3.53274	22703.6		-3.81894	-212.302
-3.53244	70630.4		-3.53244	47161.3		-3.53244	22704.6		-3.81862	-213.269
-3.53213	70630.1		-3.53213	47163.9		-3.53213	22703.9		-3.81831	-209.475
-3.53183	70630.3		-3.53183	47165.2		-3.53183	22704.5		-3.81799	-205.732
-3.53152	70630.8		-3.53152	47166		-3.53152	22704.6		-3.81768	-204.145
-3.53122	70630.9		-3.53122	47163		-3.53122	22703.5		-3.81736	-204.295
-3.53091	70631.5		-3.53091	47157.9		-3.53091	22704.1		-3.81705	-205.163
-3.5306	70628.9		-3.5306	47159.1		-3.5306	22704.7		-3.81673	-204.23
-3.5303	70627.9		-3.5303	47160.9		-3.5303	22704.7		-3.81642	-201.003
-3.52999	70629.8		-3.52999	47163.3		-3.52999	22706.5		-3.81611	-201.754
-3.52969	70629.7		-3.52969	47164.1		-3.52969	22707.4		-3.81579	-204.324
-3.52938	70630.8		-3.52938	47162.8		-3.52938	22706.5		-3.81548	-206.972
-3.52908	70630.4		-3.52908	47160.4		-3.52908	22705.1		-3.81516	-209.886
-3.52877	70630.7		-3.52877	47160.1		-3.52877	22702.9		-3.81485	-209.827
-3.52847	70628.9		-3.52847	47161.1		-3.52847	22702.3		-3.81453	-205.477
-3.52816	70628		-3.52816	47162.1		-3.52816	22701.8		-3.81422	-201.655
-3.52786	70629.5		-3.52786	47161.9		-3.52786	22703		-3.8139	-205.212
-3.52755	70629.1		-3.52755	47160.5		-3.52755	22705.8		-3.81359	-206.141
-3.52724	70628.5		-3.52724	47161.4		-3.52724	22707.2		-3.81327	-203.072
-3.52694	70627.8		-3.52694	47162.3		-3.52694	22708.1		-3.81296	-198.375
-3.52663	70627		-3.52663	47164.5		-3.52663	22710.3		-3.81264	-198.416
-3.52633	70627.1		-3.52633	47164		-3.52633	22708.6		-3.81233	-198.047
-3.52602	70627.3		-3.52602	47164.6		-3.52602	22705.7		-3.81201	-199.586
-3.52572	70624.9		-3.52572	47164.4		-3.52572	22703.1		-3.8117	-199.497
-3.52541	70627		-3.52541	47163.1		-3.52541	22702.8		-3.81139	-199.245
-3.52511	70628.7		-3.52511	47162.7		-3.52511	22702.3		-3.81107	-198.728
-3.5248	70626.8		-3.5248	47161.9		-3.5248	22703		-3.81076	-201.932
-3.52449	70626		-3.52449	47163.1		-3.52449	22704		-3.81044	-203.677
-3.52419	70628.3		-3.52419	47162.8		-3.52419	22705.7		-3.81013	-204.948
-3.52388	70628.3		-3.52388	47162.9		-3.52388	22705.4		-3.80981	-206.404
-3.52358	70625.8		-3.52358	47163.2		-3.52358	22703		-3.8095	-202.665
-3.52327	70627.3		-3.52327	47162.3		-3.52327	22703		-3.80918	-196.312
-3.52297	70627.1		-3.52297	47163.6		-3.52297	22705.4		-3.80887	-197.2
-3.52266	70625.9		-3.52266	47164.1		-3.52266	22707		-3.80855	-202.918
-3.52236	70627.5		-3.52236	47162.7		-3.52236	22709		-3.80824	-203.976
-3.52205	70627.9		-3.52205	47162.3		-3.52205	22708.2		-3.80792	-206.657
-3.52174	70627.6		-3.52174	47162.7		-3.52174	22705.7		-3.80761	-208.327
-3.52144	70628.3		-3.52144	47161.4		-3.52144	22707.3		-3.8073	-209.488
-3.52113	70629.1		-3.52113	47161.9		-3.52113	22707.3		-3.80698	-213.92
-3.52083	70628.9		-3.52083	47162.2		-3.52083	22706.3		-3.80667	-214.073
-3.52052	70627.6		-3.52052	47161.8		-3.52052	22707		-3.80635	-211.865
-3.52022	70627.9		-3.52022	47163.4		-3.52022	22708.2		-3.80604	-209.723
-3.51991	70629.2		-3.51991	47162.5		-3.51991	22707.3		-3.80572	-204.784
-3.51961	70629.7		-3.51961	47161.9		-3.51961	22706.8		-3.80541	-204.582
-3.5193	70629.5		-3.5193	47161.9		-3.5193	22707.2		-3.80509	-206.069
-3.51899	70628.5		-3.51899	47160.7		-3.51899	22708.5		-3.80478	-203.938
-3.51869	70629.6		-3.51869	47160.3		-3.51869	22708.9		-3.80446	-204.32
-3.51838	70629.7		-3.51838	47160.1		-3.51838	22705.7		-3.80415	-204.09
-3.51808	70627.7		-3.51808	47161		-3.51808	22705.3		-3.80383	-201.583
-3.51777	70628		-3.51777	47161.7		-3.51777	22705		-3.80352	-200.183
-3.51747	70629.4		-3.51747	47163.5		-3.51747	22703.8		-3.8032	-198.083
-3.51716	70627.5		-3.51716	47164		-3.51716	22704.6		-3.80289	-203.368
-3.51686	70625.6		-3.51686	47163.3		-3.51686	22704.7		-3.80258	-203.262
-3.51655	70626.4		-3.51655	47162.9		-3.51655	22704.2		-3.80226	-203.33
-3.51624	70626.3		-3.51624	47162.6		-3.51624	22705.3		-3.80195	-204.493
-3.51594	70627.3		-3.51594	47162.4		-3.51594	22707.9		-3.80163	-201.45
-3.51563	70626.4		-3.51563	47164.9		-3.51563	22707		-3.80132	-204.511
-3.51533	70626.7		-3.51533	47165.5		-3.51533	22707		-3.801	-206.623
-3.51502	70627.4		-3.51502	47164.4		-3.51502	22705.4		-3.80069	-205.519
-3.51472	70625		-3.51472	47162.7		-3.51472	22705		-3.80037	-202.453
-3.51441	70624.3		-3.51441	47164.1		-3.51441	22704.4		-3.80006	-198.685
-3.51411	70625.4		-3.51411	47161.8		-3.51411	22704.3		-3.79974	-199.916
-3.5138	70623.8		-3.5138	47160.8		-3.5138	22701.9		-3.79943	-203.519
-3.51349	70624.9		-3.51349	47163.2		-3.51349	22701.4		-3.79911	-207.051
-3.51319	70627.1		-3.51319	47162		-3.51319	22703.5		-3.7988	-209.86
-3.51288	70629.2		-3.51288	47162.7		-3.51288	22704.1		-3.79849	-212.449
-3.51258	70630.3		-3.51258	47163.6		-3.51258	22704.4		-3.79817	-211.531
-3.51227	70629.6		-3.51227	47163.2		-3.51227	22701.8		-3.79786	-209.857
-3.51197	70628.6		-3.51197	47162.7		-3.51197	22700.8		-3.79754	-208.233
-3.51166	70628.1		-3.51166	47162.5		-3.51166	22703.2		-3.79723	-208.013
-3.51136	70629.4		-3.51136	47162.6		-3.51136	22704.5		-3.79691	-208.025
-3.51105	70628.6		-3.51105	47163.4		-3.51105	22705.9		-3.7966	-203.582
-3.51074	70628.4		-3.51074	47163.7		-3.51074	22704.7		-3.79628	-198.549
-3.51044	70628.9		-3.51044	47162.6		-3.51044	22704.3		-3.79597	-199.447
-3.51013	70628.8		-3.51013	47163.7		-3.51013	22705.6		-3.79565	-203.099
-3.50983	70627.9		-3.50983	47162.8		-3.50983	22707		-3.79534	-200.102
-3.50952	70627.6		-3.50952	47160.7		-3.50952	22703.7		-3.79502	-194.793
-3.50922	70629.4		-3.50922	47160.4		-3.50922	22705.2		-3.79471	-193.557
-3.50891	70629.3		-3.50891	47161.5		-3.50891	22707.6		-3.7944	-196.693
-3.50861	70626.4		-3.50861	47163.3		-3.50861	22706.2		-3.79408	-197.564
-3.5083	70626		-3.5083	47160.9		-3.5083	22705.1		-3.79377	-199.533
-3.508	70626		-3.508	47161.9		-3.508	22705.1		-3.79345	-202.069
-3.50769	70625.6		-3.50769	47162.4		-3.50769	22707		-3.79314	-205.917
-3.50738	70626.2		-3.50738	47160.2		-3.50738	22709.4		-3.79282	-206.672
-3.50708	70626.5		-3.50708	47158.8		-3.50708	22708.5		-3.79251	-202.546
-3.50677	70627.6		-3.50677	47159.8		-3.50677	22706.9		-3.79219	-205.985
-3.50647	70628		-3.50647	47161.6		-3.50647	22704.6		-3.79188	-211.01
-3.50616	70627		-3.50616	47160.4		-3.50616	22705.9		-3.79156	-210.031
-3.50586	70627.4		-3.50586	47160.4		-3.50586	22705.8		-3.79125	-209.902
-3.50555	70627.8		-3.50555	47158.9		-3.50555	22706.6		-3.79093	-210.037
-3.50525	70628.5		-3.50525	47158.3		-3.50525	22705.9		-3.79062	-211.46
-3.50494	70630.2		-3.50494	47162.5		-3.50494	22705.2		-3.7903	-214.211
-3.50463	70630		-3.50463	47161.9		-3.50463	22705.9		-3.78999	-213.181
-3.50433	70629.4		-3.50433	47161.4		-3.50433	22707.1		-3.78968	-208.099
-3.50402	70630.5		-3.50402	47158		-3.50402	22706		-3.78936	-213.323
-3.50372	70631		-3.50372	47156.2		-3.50372	22703.1		-3.78905	-217.796
-3.50341	70629		-3.50341	47158.5		-3.50341	22701.7		-3.78873	-220.761
-3.50311	70627.2		-3.50311	47160.8		-3.50311	22703		-3.78842	-215.762
-3.5028	70627.9		-3.5028	47162		-3.5028	22705.8		-3.7881	-202.924
-3.5025	70629.2		-3.5025	47161.6		-3.5025	22707.8		-3.78779	-198.94
-3.50219	70627.5		-3.50219	47160.7		-3.50219	22707.2		-3.78747	-198.38
-3.50188	70627.9		-3.50188	47161.6		-3.50188	22707.3		-3.78716	-198.997
-3.50158	70627.5		-3.50158	47162.8		-3.50158	22707.2		-3.78684	-201.616
-3.50127	70629		-3.50127	47162.3		-3.50127	22707.5		-3.78653	-206.36
-3.50097	70629.7		-3.50097	47161		-3.50097	22705.3		-3.78621	-205.33
-3.50066	70626.3		-3.50066	47160.1		-3.50066	22707.7		-3.7859	-201.915
-3.50036	70626.7		-3.50036	47160.2		-3.50036	22709.4		-3.78559	-201.258
-3.50005	70627.9		-3.50005	47160.3		-3.50005	22707.4		-3.78527	-202.476
-3.49975	70629.8		-3.49975	47161.5		-3.49975	22707.4		-3.78496	-202.072
-3.49944	70631.6		-3.49944	47162.1		-3.49944	22708.2		-3.78464	-204.692
-3.49913	70630.5		-3.49913	47161.7		-3.49913	22707.4		-3.78433	-208.944
-3.49883	70627.7		-3.49883	47159.9		-3.49883	22705.4		-3.78401	-208.47
-3.49852	70627.7		-3.49852	47162.6		-3.49852	22704.8		-3.7837	-207.544
-3.49822	70628.1		-3.49822	47163.9		-3.49822	22704.5		-3.78338	-206.32
-3.49791	70629.3		-3.49791	47163.9		-3.49791	22703.7		-3.78307	-207.574
-3.49761	70627		-3.49761	47165.4		-3.49761	22703.8		-3.78275	-212.541
-3.4973	70625.9		-3.4973	47164.1		-3.4973	22706.4		-3.78244	-217.766
-3.497	70624.4		-3.497	47162.2		-3.497	22704.4		-3.78212	-219.686
-3.49669	70623.1		-3.49669	47161.3		-3.49669	22703.6		-3.78181	-215.287
-3.49638	70623.4		-3.49638	47160.9		-3.49638	22706.5		-3.78149	-209.561
-3.49608	70624.5		-3.49608	47159.9		-3.49608	22706.9		-3.78118	-203.31
-3.49577	70626.3		-3.49577	47159.1		-3.49577	22706.3		-3.78087	-196.964
-3.49547	70627		-3.49547	47158.5		-3.49547	22706.1		-3.78055	-196.765
-3.49516	70625.7		-3.49516	47159.4		-3.49516	22706.6		-3.78024	-199.553
-3.49486	70625.5		-3.49486	47160.5		-3.49486	22707.5		-3.77992	-200.145
-3.49455	70625.6		-3.49455	47160.2		-3.49455	22709.7		-3.77961	-199.626
-3.49425	70627.3		-3.49425	47160.6		-3.49425	22708.3		-3.77929	-200.312
-3.49394	70626.2		-3.49394	47162.6		-3.49394	22704.9		-3.77898	-197.962
-3.49363	70625.4		-3.49363	47163.6		-3.49363	22704.1		-3.77866	-197.05
-3.49333	70626.4		-3.49333	47160.7		-3.49333	22703.6		-3.77835	-198.579
-3.49302	70627.3		-3.49302	47161.2		-3.49302	22703.6		-3.77803	-199.11
-3.49272	70628.6		-3.49272	47163.1		-3.49272	22703.2		-3.77772	-195.705
-3.49241	70631.3		-3.49241	47161.5		-3.49241	22704.1		-3.7774	-194.85
-3.49211	70631.4		-3.49211	47160.5		-3.49211	22706.3		-3.77709	-199.385
-3.4918	70629.8		-3.4918	47160.8		-3.4918	22706.9		-3.77678	-201.423
-3.4915	70631.5		-3.4915	47162.5		-3.4915	22707.4		-3.77646	-202.626
-3.49119	70630.1		-3.49119	47163.6		-3.49119	22707.5		-3.77615	-204.261
-3.49089	70629.2		-3.49089	47164.6		-3.49089	22706.8		-3.77583	-206.567
-3.49058	70627.9		-3.49058	47161.5		-3.49058	22707.7		-3.77552	-206.575
-3.49027	70627.1		-3.49027	47161		-3.49027	22705.9		-3.7752	-207.017
-3.48997	70626.3		-3.48997	47161.2		-3.48997	22706		-3.77489	-208.758
-3.48966	70626		-3.48966	47160		-3.48966	22705.7		-3.77457	-208.483
-3.48936	70627.5		-3.48936	47160.2		-3.48936	22705.5		-3.77426	-207.595
-3.48905	70627.8		-3.48905	47159.8		-3.48905	22704.7		-3.77394	-204.96
-3.48875	70627.9		-3.48875	47161.4		-3.48875	22704.8		-3.77363	-208.059
-3.48844	70628.2		-3.48844	47162.8		-3.48844	22707.4		-3.77331	-210.765
-3.48814	70629.8		-3.48814	47159.9		-3.48814	22708.7		-3.773	-210.057
-3.48783	70631.2		-3.48783	47159.7		-3.48783	22705.8		-3.77268	-209.714
-3.48752	70628.4		-3.48752	47161.5		-3.48752	22705.5		-3.77237	-207.408
-3.48722	70627.8		-3.48722	47161.1		-3.48722	22705.8		-3.77206	-205.877
-3.48691	70629.1		-3.48691	47160.7		-3.48691	22704.6		-3.77174	-204.711
-3.48661	70628.4		-3.48661	47158.7		-3.48661	22704		-3.77143	-204.28
-3.4863	70628		-3.4863	47157.5		-3.4863	22707.3		-3.77111	-203.313
-3.486	70626.3		-3.486	47159.9		-3.486	22706.7		-3.7708	-200.978
-3.48569	70627.3		-3.48569	47160.9		-3.48569	22705.7		-3.77048	-201.948
-3.48539	70628.6		-3.48539	47160.7		-3.48539	22706.4		-3.77017	-202.425
-3.48508	70630.3		-3.48508	47160.8		-3.48508	22706.1		-3.76985	-206.317
-3.48477	70628.4		-3.48477	47159.8		-3.48477	22704.7		-3.76954	-207.41
-3.48447	70626.7		-3.48447	47159.3		-3.48447	22703.1		-3.76922	-210.144
-3.48416	70627.5		-3.48416	47159.5		-3.48416	22704.2		-3.76891	-214.92
-3.48386	70627.4		-3.48386	47160.7		-3.48386	22706.2		-3.76859	-214.492
-3.48355	70626.8		-3.48355	47161.7		-3.48355	22707.3		-3.76828	-212.081
-3.48325	70629.1		-3.48325	47159.3		-3.48325	22706.6		-3.76797	-211.831
-3.48294	70630.5		-3.48294	47159.2		-3.48294	22707		-3.76765	-213.449
-3.48264	70630		-3.48264	47160.5		-3.48264	22707.6		-3.76734	-209.516
-3.48233	70628.4		-3.48233	47163.7		-3.48233	22707.1		-3.76702	-207.571
-3.48202	70629.2		-3.48202	47164.8		-3.48202	22709.6		-3.76671	-206.753
-3.48172	70630.3		-3.48172	47164.3		-3.48172	22710.5		-3.76639	-210.642
-3.48141	70631.3		-3.48141	47162.3		-3.48141	22709.4		-3.76608	-212.27
-3.48111	70630		-3.48111	47160		-3.48111	22706.3		-3.76576	-212.992
-3.4808	70628.9		-3.4808	47160.3		-3.4808	22706.4		-3.76545	-209.661
-3.4805	70629.2		-3.4805	47162.1		-3.4805	22707		-3.76513	-206.153
-3.48019	70628.3		-3.48019	47162.3		-3.48019	22707		-3.76482	-206.374
-3.47989	70628.4		-3.47989	47161.8		-3.47989	22707.4		-3.7645	-208.542
-3.47958	70628.2		-3.47958	47163.9		-3.47958	22706.1		-3.76419	-208.586
-3.47927	70629.7		-3.47927	47162.7		-3.47927	22704.4		-3.76387	-204.953
-3.47897	70627.8		-3.47897	47161.2		-3.47897	22704.3		-3.76356	-201.132
-3.47866	70626.8		-3.47866	47161.2		-3.47866	22705.5		-3.76325	-203.958
-3.47836	70627.6		-3.47836	47162.9		-3.47836	22705.9		-3.76293	-205.04
-3.47805	70629.8		-3.47805	47162.6		-3.47805	22707.4		-3.76262	-205.496
-3.47775	70629.8		-3.47775	47162.2		-3.47775	22708.5		-3.7623	-209.494
-3.47744	70627.6		-3.47744	47161.3		-3.47744	22706.5		-3.76199	-209.631
-3.47714	70627.4		-3.47714	47161.9		-3.47714	22705.2		-3.76167	-205.117
-3.47683	70630.5		-3.47683	47160.6		-3.47683	22704		-3.76136	-204.125
-3.47652	70628.6		-3.47652	47161.2		-3.47652	22702.2		-3.76104	-205.2
-3.47622	70627.5		-3.47622	47163.4		-3.47622	22703.5		-3.76073	-207.411
-3.47591	70629.6		-3.47591	47162.9		-3.47591	22705		-3.76041	-207.54
-3.47561	70630.3		-3.47561	47163.3		-3.47561	22705.1		-3.7601	-203.999
-3.4753	70628.1		-3.4753	47163.3		-3.4753	22703.4		-3.75978	-203.138
-3.475	70627.5		-3.475	47162.9		-3.475	22704.2		-3.75947	-205.136
-3.47469	70629.1		-3.47469	47164.6		-3.47469	22705.3		-3.75916	-207.339
-3.47439	70627.5		-3.47439	47164.7		-3.47439	22705.3		-3.75884	-202.631
-3.47408	70627.4		-3.47408	47162.8		-3.47408	22706.2		-3.75853	-197.014
-3.47377	70626.2		-3.47377	47163.7		-3.47377	22706.3		-3.75821	-193.391
-3.47347	70627.8		-3.47347	47162.7		-3.47347	22706.4		-3.7579	-189.269
-3.47316	70629.1		-3.47316	47161.8		-3.47316	22706.2		-3.75758	-190.143
-3.47286	70629.5		-3.47286	47162.1		-3.47286	22707.3		-3.75727	-193.592
-3.47255	70628.3		-3.47255	47160.3		-3.47255	22704		-3.75695	-195.109
-3.47225	70627.8		-3.47225	47160.5		-3.47225	22703.4		-3.75664	-197.988
-3.47194	70628.2		-3.47194	47161.3		-3.47194	22703.1		-3.75632	-200.909
-3.47164	70627.7		-3.47164	47160.6		-3.47164	22703.5		-3.75601	-199.248
-3.47133	70627.5		-3.47133	47161.3		-3.47133	22703.5		-3.75569	-194.829
-3.47103	70627.2		-3.47103	47160.8		-3.47103	22704.6		-3.75538	-195.122
-3.47072	70627.2		-3.47072	47161.1		-3.47072	22707.1		-3.75506	-195.956
-3.47041	70627.8		-3.47041	47160.9		-3.47041	22705.1		-3.75475	-197.874
-3.47011	70627.4		-3.47011	47159.7		-3.47011	22703.6		-3.75444	-205.206
-3.4698	70626		-3.4698	47160		-3.4698	22704.7		-3.75412	-205.585
-3.4695	70626.8		-3.4695	47160.7		-3.4695	22706.7		-3.75381	-205.247
-3.46919	70627.2		-3.46919	47160.2		-3.46919	22709.1		-3.75349	-204.062
-3.46889	70626.9		-3.46889	47159.4		-3.46889	22709.6		-3.75318	-205.768
-3.46858	70628		-3.46858	47161.8		-3.46858	22705.4		-3.75286	-205.569
-3.46828	70629.1		-3.46828	47163.9		-3.46828	22703.4		-3.75255	-205.224
-3.46797	70628		-3.46797	47161.8		-3.46797	22703.2		-3.75223	-205.895
-3.46766	70627.9		-3.46766	47160.1		-3.46766	22702.6		-3.75192	-205.588
-3.46736	70630.1		-3.46736	47159.2		-3.46736	22704.7		-3.7516	-205.773
-3.46705	70628.2		-3.46705	47158.4		-3.46705	22706.8		-3.75129	-209.615
-3.46675	70626.7		-3.46675	47160.4		-3.46675	22709.2		-3.75097	-211.35
-3.46644	70629.1		-3.46644	47160.2		-3.46644	22708		-3.75066	-208.011
-3.46614	70629.8		-3.46614	47161.8		-3.46614	22707.9		-3.75035	-203.646
-3.46583	70628.8		-3.46583	47165.8		-3.46583	22709.6		-3.75003	-203.457
-3.46553	70627.5		-3.46553	47165.2		-3.46553	22709.1		-3.74972	-207.55
-3.46522	70627.2		-3.46522	47164.6		-3.46522	22708.1		-3.7494	-207.043
-3.46491	70626.5		-3.46491	47162		-3.46491	22708.1		-3.74909	-208.817
-3.46461	70626.6		-3.46461	47162.3		-3.46461	22707.2		-3.74877	-207.874
-3.4643	70629.6		-3.4643	47163.6		-3.4643	22706.9		-3.74846	-205.634
-3.464	70629.3		-3.464	47162.9		-3.464	22707.4		-3.74814	-205.174
-3.46369	70626.6		-3.46369	47162.3		-3.46369	22707.6		-3.74783	-205.339
-3.46339	70625.2		-3.46339	47162.4		-3.46339	22707.9		-3.74751	-204.237
-3.46308	70626.1		-3.46308	47161.8		-3.46308	22706.5		-3.7472	-203.67
-3.46278	70627.7		-3.46278	47161.8		-3.46278	22707.1		-3.74688	-204.576
-3.46247	70628.3		-3.46247	47160.9		-3.46247	22707.2		-3.74657	-206.44
-3.46216	70628.9		-3.46216	47159		-3.46216	22707		-3.74625	-204.487
-3.46186	70629.7		-3.46186	47158.4		-3.46186	22707.1		-3.74594	-205.059
-3.46155	70625.5		-3.46155	47157.9		-3.46155	22705.8		-3.74563	-205.6
-3.46125	70627.4		-3.46125	47158.2		-3.46125	22707.8		-3.74531	-204.375
-3.46094	70627.7		-3.46094	47159.4		-3.46094	22707.4		-3.745	-203.487
-3.46064	70625.3		-3.46064	47160.5		-3.46064	22703.7		-3.74468	-203.741
-3.46033	70625.9		-3.46033	47163.2		-3.46033	22703.1		-3.74437	-208.005
-3.46003	70626.3		-3.46003	47165.3		-3.46003	22702.4		-3.74405	-209.983
-3.45972	70628.7		-3.45972	47164.3		-3.45972	22700.8		-3.74374	-207.03
-3.45941	70630.6		-3.45941	47163.7		-3.45941	22703.1		-3.74342	-208.146
-3.45911	70628.1		-3.45911	47161.8		-3.45911	22706.3		-3.74311	-211.624
-3.4588	70628		-3.4588	47161.3		-3.4588	22707.9		-3.74279	-209.463
-3.4585	70625.8		-3.4585	47162.6		-3.4585	22706.7		-3.74248	-205.148
-3.45819	70626		-3.45819	47163.3		-3.45819	22706.8		-3.74216	-203.379
-3.45789	70628.1		-3.45789	47163		-3.45789	22705.6		-3.74185	-201.801
-3.45758	70629		-3.45758	47164.3		-3.45758	22705.2		-3.74154	-199.77
-3.45728	70627.7		-3.45728	47164.8		-3.45728	22705.3		-3.74122	-200.814
-3.45697	70628.7		-3.45697	47162.2		-3.45697	22704.7		-3.74091	-204.173
-3.45666	70629		-3.45666	47161.9		-3.45666	22705.9		-3.74059	-206.838
-3.45636	70626.8		-3.45636	47163		-3.45636	22707.8		-3.74028	-205.899
-3.45605	70626.4		-3.45605	47164		-3.45605	22707.9		-3.73996	-203.628
-3.45575	70628.9		-3.45575	47165.1		-3.45575	22709.2		-3.73965	-199.53
-3.45544	70629.3		-3.45544	47161.3		-3.45544	22708.4		-3.73933	-196.223
-3.45514	70628.4		-3.45514	47158		-3.45514	22706.8		-3.73902	-198.533
-3.45483	70629.4		-3.45483	47158.9		-3.45483	22708.6		-3.7387	-200.139
-3.45453	70628.4		-3.45453	47161		-3.45453	22706.8		-3.73839	-203.643
-3.45422	70628.4		-3.45422	47162		-3.45422	22707.2		-3.73807	-207.904
-3.45391	70628.6		-3.45391	47162.2		-3.45391	22706.4		-3.73776	-209.18
-3.45361	70628.8		-3.45361	47161.7		-3.45361	22705.9		-3.73744	-210.664
-3.4533	70626.1		-3.4533	47161.9		-3.4533	22707.3		-3.73713	-214.592
-3.453	70624.4		-3.453	47160.9		-3.453	22707.7		-3.73682	-214.852
-3.45269	70626.5		-3.45269	47160.1		-3.45269	22706.2		-3.7365	-210.177
-3.45239	70629.2		-3.45239	47159.2		-3.45239	22707.7		-3.73619	-201.569
-3.45208	70628.7		-3.45208	47159.8		-3.45208	22708.8		-3.73587	-199.855
-3.45178	70628.5		-3.45178	47159.4		-3.45178	22709.2		-3.73556	-201.65
-3.45147	70628.3		-3.45147	47159.3		-3.45147	22709.3		-3.73524	-205.195
-3.45117	70627.8		-3.45117	47161.3		-3.45117	22708.2		-3.73493	-207.035
-3.45086	70630.3		-3.45086	47162.3		-3.45086	22706.4		-3.73461	-207.087
-3.45055	70632.2		-3.45055	47163.5		-3.45055	22706.6		-3.7343	-206.67
-3.45025	70631.1		-3.45025	47164.1		-3.45025	22706.6		-3.73398	-209.1
-3.44994	70629.4		-3.44994	47161.6		-3.44994	22704.6		-3.73367	-208.631
-3.44964	70627.9		-3.44964	47161.9		-3.44964	22703.2		-3.73335	-207.304
-3.44933	70630.7		-3.44933	47162.6		-3.44933	22703.7		-3.73304	-209.168
-3.44903	70628.3		-3.44903	47162.5		-3.44903	22705.3		-3.73273	-203.703
-3.44872	70625.7		-3.44872	47162.2		-3.44872	22706.4		-3.73241	-198.644
-3.44842	70624.7		-3.44842	47162.8		-3.44842	22707.8		-3.7321	-198.662
-3.44811	70624.5		-3.44811	47160.3		-3.44811	22708.2		-3.73178	-196.778
-3.4478	70627.6		-3.4478	47157.7		-3.4478	22709.2		-3.73147	-194.712
-3.4475	70628.4		-3.4475	47159.8		-3.4475	22708.9		-3.73115	-197.106
-3.44719	70627.8		-3.44719	47161		-3.44719	22708.2		-3.73084	-200.102
-3.44689	70628.5		-3.44689	47160.5		-3.44689	22706.8		-3.73052	-206.102
-3.44658	70628.2		-3.44658	47158.1		-3.44658	22706.8		-3.73021	-209.922
-3.44628	70629		-3.44628	47159.9		-3.44628	22707.4		-3.72989	-210.296
-3.44597	70626.7		-3.44597	47160.9		-3.44597	22706		-3.72958	-204.047
-3.44567	70626.1		-3.44567	47159.7		-3.44567	22704.2		-3.72926	-199.496
-3.44536	70626.8		-3.44536	47159.8		-3.44536	22705.1		-3.72895	-199.332
-3.44505	70628.3		-3.44505	47158.8		-3.44505	22705.3		-3.72863	-201.739
-3.44475	70628.8		-3.44475	47161		-3.44475	22705.7		-3.72832	-199.657
-3.44444	70628.4		-3.44444	47162.6		-3.44444	22705.9		-3.72801	-192.938
-3.44414	70627.7		-3.44414	47162.6		-3.44414	22704.7		-3.72769	-190.479
-3.44383	70628.3		-3.44383	47162.6		-3.44383	22704.9		-3.72738	-189.055
-3.44353	70629.9		-3.44353	47163.2		-3.44353	22703.1		-3.72706	-192.23
-3.44322	70630.3		-3.44322	47162.7		-3.44322	22703.8		-3.72675	-200.586
-3.44292	70627.8		-3.44292	47161		-3.44292	22703.4		-3.72643	-205.468
-3.44261	70625.9		-3.44261	47161		-3.44261	22702.8		-3.72612	-208.541
-3.4423	70625.7		-3.4423	47161.2		-3.4423	22703.2		-3.7258	-208.493
-3.442	70628		-3.442	47161.8		-3.442	22705.6		-3.72549	-203.661
-3.44169	70626.5		-3.44169	47160.8		-3.44169	22706.1		-3.72517	-200.739
-3.44139	70625.5		-3.44139	47160.8		-3.44139	22705.8		-3.72486	-201.715
-3.44108	70626.3		-3.44108	47160.9		-3.44108	22706		-3.72454	-202.359
-3.44078	70627		-3.44078	47160		-3.44078	22705.4		-3.72423	-201.629
-3.44047	70627.4		-3.44047	47159.9		-3.44047	22705.8		-3.72392	-204.86
-3.44017	70628.6		-3.44017	47162.2		-3.44017	22703.9		-3.7236	-208.077
-3.43986	70629.6		-3.43986	47159.9		-3.43986	22706.5		-3.72329	-208.612
-3.43955	70629		-3.43955	47156.9		-3.43955	22704.7		-3.72297	-203.598
-3.43925	70629.1		-3.43925	47157.2		-3.43925	22702.9		-3.72266	-202.875
-3.43894	70629		-3.43894	47158.5		-3.43894	22703.1		-3.72234	-204.129
-3.43864	70629.6		-3.43864	47160.6		-3.43864	22704.6		-3.72203	-203.404
-3.43833	70629.3		-3.43833	47161		-3.43833	22704.8		-3.72171	-204.274
-3.43803	70628.1		-3.43803	47161.2		-3.43803	22704.8		-3.7214	-203.066
-3.43772	70630.3		-3.43772	47161.5		-3.43772	22705		-3.72108	-203.035
-3.43742	70631.1		-3.43742	47161.5		-3.43742	22704.4		-3.72077	-205.427
-3.43711	70628.3		-3.43711	47161.6		-3.43711	22705.9		-3.72045	-205.113
-3.4368	70628.3		-3.4368	47161.2		-3.4368	22706.9		-3.72014	-205.284
-3.4365	70628.9		-3.4365	47160		-3.4365	22705.8		-3.71982	-209.713
-3.43619	70626.1		-3.43619	47159.2		-3.43619	22704.2		-3.71951	-214.984
-3.43589	70627.1		-3.43589	47161.6		-3.43589	22705.5		-3.7192	-207.414
-3.43558	70630.3		-3.43558	47162.9		-3.43558	22706.9		-3.71888	-198.723
-3.43528	70630.9		-3.43528	47162.2		-3.43528	22707.7		-3.71857	-198.431
-3.43497	70629.2		-3.43497	47163.6		-3.43497	22708.7		-3.71825	-201.891
-3.43467	70627.7		-3.43467	47165.7		-3.43467	22707.6		-3.71794	-201.718
-3.43436	70629.1		-3.43436	47164.4		-3.43436	22704.3		-3.71762	-201.779
-3.43406	70627.5		-3.43406	47162.2		-3.43406	22702.8		-3.71731	-205.131
-3.43375	70627.3		-3.43375	47161.7		-3.43375	22704.6		-3.71699	-208.741
-3.43344	70628.4		-3.43344	47163.6		-3.43344	22706.1		-3.71668	-205.837
-3.43314	70628		-3.43314	47164		-3.43314	22706.4		-3.71636	-200.572
-3.43283	70629		-3.43283	47161.7		-3.43283	22707.9		-3.71605	-195.801
-3.43253	70629.8		-3.43253	47159.6		-3.43253	22709		-3.71573	-191.362
-3.43222	70629.1		-3.43222	47159		-3.43222	22708.8		-3.71542	-191.158
-3.43192	70626.4		-3.43192	47160.2		-3.43192	22708.3		-3.71511	-197.139
-3.43161	70626.5		-3.43161	47160		-3.43161	22708.3		-3.71479	-199.177
-3.43131	70626		-3.43131	47160.1		-3.43131	22709.5		-3.71448	-198.796
-3.431	70626.8		-3.431	47159.6		-3.431	22708.7		-3.71416	-201.608
-3.43069	70627.1		-3.43069	47159.8		-3.43069	22707.9		-3.71385	-206.338
-3.43039	70626.9		-3.43039	47159.4		-3.43039	22706.7		-3.71353	-205.847
-3.43008	70627.3		-3.43008	47161.6		-3.43008	22706.8		-3.71322	-206.703
-3.42978	70630.1		-3.42978	47161.7		-3.42978	22707.4		-3.7129	-208.684
-3.42947	70631		-3.42947	47159.4		-3.42947	22709.1		-3.71259	-204.879
-3.42917	70630.6		-3.42917	47160.5		-3.42917	22710.5		-3.71227	-202.996
-3.42886	70630		-3.42886	47160.4		-3.42886	22708.1		-3.71196	-202.097
-3.42856	70629.8		-3.42856	47160.5		-3.42856	22704.6		-3.71164	-199.967
-3.42825	70630		-3.42825	47161.4		-3.42825	22705.5		-3.71133	-199.196
-3.42794	70628.7		-3.42794	47163		-3.42794	22706		-3.71101	-203.236
-3.42764	70627.5		-3.42764	47160.8		-3.42764	22706.1		-3.7107	-206.114
-3.42733	70630		-3.42733	47159.7		-3.42733	22707.4		-3.71039	-205.962
-3.42703	70631.2		-3.42703	47160.1		-3.42703	22707.7		-3.71007	-203.947
-3.42672	70629.5		-3.42672	47159.8		-3.42672	22707.2		-3.70976	-199.058
-3.42642	70627.8		-3.42642	47159.1		-3.42642	22708.2		-3.70944	-197.089
-3.42611	70627		-3.42611	47158.4		-3.42611	22708.5		-3.70913	-200.551
-3.42581	70626.9		-3.42581	47159.2		-3.42581	22707.9		-3.70881	-206.512
-3.4255	70628.9		-3.4255	47160.7		-3.4255	22707		-3.7085	-202.797
-3.42519	70629.6		-3.42519	47160.9		-3.42519	22705.4		-3.70818	-198.142
-3.42489	70630.7		-3.42489	47159.7		-3.42489	22703.4		-3.70787	-199.281
-3.42458	70628.2		-3.42458	47158.7		-3.42458	22704.2		-3.70755	-200.922
-3.42428	70626.3		-3.42428	47161.3		-3.42428	22707.2		-3.70724	-204.333
-3.42397	70627.9		-3.42397	47163.5		-3.42397	22708		-3.70692	-207.323
-3.42367	70628.2		-3.42367	47162.8		-3.42367	22708.9		-3.70661	-208.767
-3.42336	70626.8		-3.42336	47163.5		-3.42336	22708.5		-3.7063	-207.089
-3.42306	70625.9		-3.42306	47163		-3.42306	22706.5		-3.70598	-205.947
-3.42275	70626.5		-3.42275	47160.9		-3.42275	22705.3		-3.70567	-203.601
-3.42244	70627		-3.42244	47159.8		-3.42244	22704.5		-3.70535	-205.42
-3.42214	70629		-3.42214	47160.2		-3.42214	22705.3		-3.70504	-211.571
-3.42183	70631.2		-3.42183	47160.3		-3.42183	22704.3		-3.70472	-212.133
-3.42153	70632.1		-3.42153	47159.9		-3.42153	22704.7		-3.70441	-212.186
-3.42122	70631		-3.42122	47160.2		-3.42122	22704.6		-3.70409	-210.643
-3.42092	70631.9		-3.42092	47161.9		-3.42092	22705.6		-3.70378	-203.447
-3.42061	70631.9		-3.42061	47161.7		-3.42061	22705.1		-3.70346	-203.934
-3.42031	70631.4		-3.42031	47160.9		-3.42031	22705.2		-3.70315	-199.435
-3.42	70630.8		-3.42	47160.7		-3.42	22707.5		-3.70283	-192.378
-3.41969	70632.5		-3.41969	47160.3		-3.41969	22707.5		-3.70252	-195.98
-3.41939	70633.5		-3.41939	47159.6		-3.41939	22705.9		-3.7022	-202.093
-3.41908	70632.3		-3.41908	47160.5		-3.41908	22705.8		-3.70189	-202.423
-3.41878	70631.3		-3.41878	47159.2		-3.41878	22706.7		-3.70158	-203.4
-3.41847	70632.7		-3.41847	47159		-3.41847	22707.8		-3.70126	-202.961
-3.41817	70632.5		-3.41817	47160.8		-3.41817	22706.9		-3.70095	-198.848
-3.41786	70631		-3.41786	47162		-3.41786	22706.8		-3.70063	-196.999
-3.41756	70629.5		-3.41756	47163.2		-3.41756	22705		-3.70032	-199.456
-3.41725	70631		-3.41725	47160.3		-3.41725	22703.7		-3.7	-202.603
-3.41694	70629.4		-3.41694	47160.1		-3.41694	22705.4		-3.69969	-208.46
-3.41664	70628.4		-3.41664	47160.8		-3.41664	22706		-3.69937	-208.479
-3.41633	70631.2		-3.41633	47161.6		-3.41633	22708.8		-3.69906	-207.677
-3.41603	70630.4		-3.41603	47159.8		-3.41603	22708.5		-3.69874	-208.91
-3.41572	70628.3		-3.41572	47159.3		-3.41572	22705.9		-3.69843	-205.041
-3.41542	70625.3		-3.41542	47160.6		-3.41542	22705.8		-3.69811	-201.719
-3.41511	70626.7		-3.41511	47161.7		-3.41511	22706		-3.6978	-202.942
-3.41481	70628.6		-3.41481	47159.3		-3.41481	22708.1		-3.69749	-200.279
-3.4145	70629.6		-3.4145	47160		-3.4145	22705.8		-3.69717	-199.672
-3.4142	70628.9		-3.4142	47161.7		-3.4142	22703		-3.69686	-203.808
-3.41389	70629.5		-3.41389	47162.3		-3.41389	22702.1		-3.69654	-207.172
-3.41358	70628.9		-3.41358	47163.3		-3.41358	22700.9		-3.69623	-206.661
-3.41328	70630.4		-3.41328	47165		-3.41328	22701		-3.69591	-204.397
-3.41297	70628.8		-3.41297	47164.9		-3.41297	22701.9		-3.6956	-202.033
-3.41267	70628		-3.41267	47162.3		-3.41267	22703.5		-3.69528	-198.536
-3.41236	70630		-3.41236	47162.3		-3.41236	22703.4		-3.69497	-198.421
-3.41206	70629.5		-3.41206	47163.5		-3.41206	22703.2		-3.69465	-203.283
-3.41175	70630.5		-3.41175	47162.5		-3.41175	22704.4		-3.69434	-204.74
-3.41145	70630.8		-3.41145	47162.9		-3.41145	22705.1		-3.69402	-204.959
-3.41114	70629.5		-3.41114	47163		-3.41114	22702.5		-3.69371	-205.539
-3.41083	70629.2		-3.41083	47161.8		-3.41083	22702.4		-3.6934	-204.222
-3.41053	70629		-3.41053	47161.6		-3.41053	22704.5		-3.69308	-201.943
-3.41022	70627		-3.41022	47162.3		-3.41022	22705.2		-3.69277	-202.868
-3.40992	70625.8		-3.40992	47159.9		-3.40992	22707.3		-3.69245	-199.973
-3.40961	70625.6		-3.40961	47158.3		-3.40961	22708.5		-3.69214	-197.228
-3.40931	70625.7		-3.40931	47159.6		-3.40931	22708		-3.69182	-202.028
-3.409	70624		-3.409	47160		-3.409	22707.8		-3.69151	-207.625
-3.4087	70624.6		-3.4087	47160.2		-3.4087	22705.5		-3.69119	-208.389
-3.40839	70625.3		-3.40839	47162.3		-3.40839	22705.8		-3.69088	-203.002
-3.40808	70627.1		-3.40808	47162		-3.40808	22707.4		-3.69056	-197.621
-3.40778	70626.4		-3.40778	47161.2		-3.40778	22706.5		-3.69025	-194.376
-3.40747	70627.4		-3.40747	47162		-3.40747	22704.3		-3.68993	-196.181
-3.40717	70627.9		-3.40717	47162.3		-3.40717	22705.3		-3.68962	-199.217
-3.40686	70627		-3.40686	47162.7		-3.40686	22706.6		-3.6893	-197.427
-3.40656	70626		-3.40656	47159		-3.40656	22705.3		-3.68899	-197.301
-3.40625	70626.7		-3.40625	47158.2		-3.40625	22704.3		-3.68868	-199.122
-3.40595	70627.7		-3.40595	47159		-3.40595	22703.6		-3.68836	-201.05
-3.40564	70627.8		-3.40564	47159.4		-3.40564	22704.5		-3.68805	-205.92
-3.40533	70629.2		-3.40533	47160.2		-3.40533	22705.3		-3.68773	-210.135
-3.40503	70629.9		-3.40503	47161.4		-3.40503	22705.4		-3.68742	-206.047
-3.40472	70629.7		-3.40472	47160.3		-3.40472	22705.8		-3.6871	-202.463
-3.40442	70630.3		-3.40442	47159.7		-3.40442	22706.8		-3.68679	-201.805
-3.40411	70628.7		-3.40411	47160.3		-3.40411	22706.4		-3.68647	-203.814
-3.40381	70628.9		-3.40381	47160.4		-3.40381	22706.7		-3.68616	-202.685
-3.4035	70628.6		-3.4035	47161.3		-3.4035	22707.1		-3.68584	-203.217
-3.4032	70627.1		-3.4032	47160.4		-3.4032	22706.2		-3.68553	-202.327
-3.40289	70626.9		-3.40289	47160.6		-3.40289	22709.2		-3.68521	-201.769
-3.40258	70628.2		-3.40258	47159.8		-3.40258	22711		-3.6849	-204.629
-3.40228	70629.4		-3.40228	47159.1		-3.40228	22707.9		-3.68459	-206.062
-3.40197	70629		-3.40197	47160.2		-3.40197	22706.6		-3.68427	-204.31
-3.40167	70629.7		-3.40167	47161.9		-3.40167	22708.1		-3.68396	-199.692
-3.40136	70630.4		-3.40136	47162.1		-3.40136	22709		-3.68364	-200.019
-3.40106	70629.4		-3.40106	47162.8		-3.40106	22708.7		-3.68333	-200.694
-3.40075	70627.2		-3.40075	47161.1		-3.40075	22708.3		-3.68301	-203.064
-3.40045	70627.7		-3.40045	47159.2		-3.40045	22705.7		-3.6827	-207.002
-3.40014	70627.2		-3.40014	47159.4		-3.40014	22706.4		-3.68238	-206.451
-3.39983	70627.2		-3.39983	47160		-3.39983	22709		-3.68207	-205.091
-3.39953	70628		-3.39953	47160.2		-3.39953	22708.9		-3.68175	-206.424
-3.39922	70628.9		-3.39922	47162.2		-3.39922	22706.6		-3.68144	-207.546
-3.39892	70628.7		-3.39892	47161.3		-3.39892	22704.7		-3.68112	-207.538
-3.39861	70627		-3.39861	47161.1		-3.39861	22705.1		-3.68081	-205.49
-3.39831	70626.1		-3.39831	47161.1		-3.39831	22708.1		-3.68049	-204.908
-3.398	70627.2		-3.398	47157.6		-3.398	22708.5		-3.68018	-206.148
-3.3977	70629.3		-3.3977	47155		-3.3977	22704.3		-3.67987	-200.168
-3.39739	70629.8		-3.39739	47159		-3.39739	22705		-3.67955	-197.747
-3.39708	70627.5		-3.39708	47161.5		-3.39708	22706.4		-3.67924	-203.635
-3.39678	70625.7		-3.39678	47159.7		-3.39678	22706.4		-3.67892	-205.966
-3.39647	70626.9		-3.39647	47159.6		-3.39647	22705.3		-3.67861	-209.309
-3.39617	70627.1		-3.39617	47160.6		-3.39617	22705.6		-3.67829	-208.951
-3.39586	70625.6		-3.39586	47162.2		-3.39586	22706		-3.67798	-208.394
-3.39556	70624.3		-3.39556	47160.9		-3.39556	22707.8		-3.67766	-211.152
-3.39525	70624.5		-3.39525	47159.9		-3.39525	22710		-3.67735	-213.047
-3.39495	70627.5		-3.39495	47160.8		-3.39495	22708		-3.67703	-208.936
-3.39464	70628.2		-3.39464	47159.4		-3.39464	22706.2		-3.67672	-206.035
-3.39434	70625.7		-3.39434	47160.7		-3.39434	22707.7		-3.6764	-203.6
-3.39403	70625.7		-3.39403	47162.8		-3.39403	22708.8		-3.67609	-201.626
-3.39372	70629.3		-3.39372	47163.2		-3.39372	22709		-3.67578	-206.571
-3.39342	70631.7		-3.39342	47162.5		-3.39342	22710.4		-3.67546	-209.234
-3.39311	70631.1		-3.39311	47162.3		-3.39311	22710.4		-3.67515	-207.603
-3.39281	70628.1		-3.39281	47162.4		-3.39281	22706.7		-3.67483	-205.198
-3.3925	70627.1		-3.3925	47160.9		-3.3925	22704.7		-3.67452	-206.171
-3.3922	70627.1		-3.3922	47161.8		-3.3922	22702.9		-3.6742	-206.401
-3.39189	70627.1		-3.39189	47160.5		-3.39189	22703.5		-3.67389	-204.368
-3.39159	70627.7		-3.39159	47160		-3.39159	22706.5		-3.67357	-202.237
-3.39128	70628.2		-3.39128	47160.2		-3.39128	22706.5		-3.67326	-203.852
-3.39097	70627.5		-3.39097	47161.5		-3.39097	22704.5		-3.67294	-206.699
-3.39067	70627.4		-3.39067	47163.5		-3.39067	22705		-3.67263	-202.939
-3.39036	70627		-3.39036	47164.1		-3.39036	22706.6		-3.67231	-199.164
-3.39006	70627.7		-3.39006	47162.9		-3.39006	22707		-3.672	-198.966
-3.38975	70627		-3.38975	47162.7		-3.38975	22706.6		-3.67168	-197.674
-3.38945	70625.9		-3.38945	47161.4		-3.38945	22706.1		-3.67137	-197.422
-3.38914	70627.1		-3.38914	47159.9		-3.38914	22706		-3.67106	-201.118
-3.38884	70627.9		-3.38884	47158.3		-3.38884	22707.3		-3.67074	-205.052
-3.38853	70626.5		-3.38853	47157.3		-3.38853	22707.5		-3.67043	-205.798
-3.38822	70626.6		-3.38822	47161.1		-3.38822	22708.3		-3.67011	-206.27
-3.38792	70628.7		-3.38792	47161.9		-3.38792	22708.8		-3.6698	-204.855
-3.38761	70628.5		-3.38761	47160.7		-3.38761	22707.6		-3.66948	-200.349
-3.38731	70626.6		-3.38731	47160.3		-3.38731	22706.9		-3.66917	-201.018
-3.387	70626		-3.387	47158.8		-3.387	22705.8		-3.66885	-202.027
-3.3867	70626.5		-3.3867	47157.4		-3.3867	22705.5		-3.66854	-200.931
-3.38639	70629.7		-3.38639	47158		-3.38639	22703.8		-3.66822	-205.237
-3.38609	70631		-3.38609	47160.1		-3.38609	22704.3		-3.66791	-212.067
-3.38578	70629.7		-3.38578	47158.7		-3.38578	22703.4		-3.66759	-214.993
-3.38547	70628.3		-3.38547	47159.4		-3.38547	22702.7		-3.66728	-209.687
-3.38517	70626.5		-3.38517	47161.1		-3.38517	22703.2		-3.66697	-204.45
-3.38486	70628		-3.38486	47160.7		-3.38486	22704.9		-3.66665	-204.714
-3.38456	70629.4		-3.38456	47161.2		-3.38456	22702		-3.66634	-204.038
-3.38425	70629.3		-3.38425	47161.2		-3.38425	22702		-3.66602	-202.284
-3.38395	70628.8		-3.38395	47160.3		-3.38395	22703.6		-3.66571	-201.981
-3.38364	70629.2		-3.38364	47160		-3.38364	22704.1		-3.66539	-200.523
-3.38334	70627.5		-3.38334	47160.1		-3.38334	22706.5		-3.66508	-195.449
-3.38303	70627.2		-3.38303	47160.9		-3.38303	22707.4		-3.66476	-194.132
-3.38272	70627.6		-3.38272	47160.6		-3.38272	22705.9		-3.66445	-196.397
-3.38242	70626.1		-3.38242	47163		-3.38242	22705.8		-3.66413	-197.599
-3.38211	70626.2		-3.38211	47162.1		-3.38211	22705.4		-3.66382	-196.789
-3.38181	70626.4		-3.38181	47160.9		-3.38181	22706		-3.6635	-196.336
-3.3815	70624.2		-3.3815	47160.4		-3.3815	22708.2		-3.66319	-192.272
-3.3812	70627.2		-3.3812	47159.2		-3.3812	22707		-3.66287	-192.302
-3.38089	70627.4		-3.38089	47160.9		-3.38089	22708.1		-3.66256	-191.175
-3.38059	70625.6		-3.38059	47160.5		-3.38059	22704.3		-3.66225	-193.845
-3.38028	70626.9		-3.38028	47160.6		-3.38028	22704.3		-3.66193	-200.351
-3.37997	70628		-3.37997	47161.5		-3.37997	22705.3		-3.66162	-204.058
-3.37967	70627.4		-3.37967	47161.6		-3.37967	22705.5		-3.6613	-203.486
-3.37936	70628.2		-3.37936	47160.9		-3.37936	22705		-3.66099	-200.515
-3.37906	70628.5		-3.37906	47160.4		-3.37906	22703.4		-3.66067	-197.886
-3.37875	70629.7		-3.37875	47160		-3.37875	22702.9		-3.66036	-201.053
-3.37845	70628.4		-3.37845	47159.1		-3.37845	22704.1		-3.66004	-201.201
-3.37814	70628.7		-3.37814	47158.4		-3.37814	22705.6		-3.65973	-201.307
-3.37784	70627.8		-3.37784	47158.2		-3.37784	22705.7		-3.65941	-201.679
-3.37753	70625.3		-3.37753	47161.7		-3.37753	22707.2		-3.6591	-205.918
-3.37723	70623.6		-3.37723	47162.6		-3.37723	22708.2		-3.65878	-209.906
-3.37692	70625.4		-3.37692	47161.8		-3.37692	22707.2		-3.65847	-209.481
-3.37661	70625.9		-3.37661	47159.7		-3.37661	22704.3		-3.65816	-207.48
-3.37631	70624.8		-3.37631	47159.2		-3.37631	22702		-3.65784	-205.889
-3.376	70627.3		-3.376	47161		-3.376	22704.1		-3.65753	-204.334
-3.3757	70626.8		-3.3757	47161.6		-3.3757	22704.2		-3.65721	-202.611
-3.37539	70624		-3.37539	47162.8		-3.37539	22703.6		-3.6569	-202.302
-3.37509	70626.1		-3.37509	47160.4		-3.37509	22702.3		-3.65658	-201.96
-3.37478	70627.4		-3.37478	47158.4		-3.37478	22702		-3.65627	-203.535
-3.37448	70626.6		-3.37448	47159.6		-3.37448	22702.6		-3.65595	-205.764
-3.37417	70628.4		-3.37417	47160.5		-3.37417	22704.5		-3.65564	-200.631
-3.37386	70629.8		-3.37386	47161.6		-3.37386	22704		-3.65532	-198.275
-3.37356	70628.3		-3.37356	47160.5		-3.37356	22704.5		-3.65501	-204.418
-3.37325	70626		-3.37325	47159		-3.37325	22704.7		-3.65469	-207.977
-3.37295	70626.3		-3.37295	47161.6		-3.37295	22706		-3.65438	-202.563
-3.37264	70628.4		-3.37264	47164.4		-3.37264	22705.4		-3.65406	-195.408
-3.37234	70630.4		-3.37234	47163.4		-3.37234	22703		-3.65375	-196.99
-3.37203	70631.2		-3.37203	47160.6		-3.37203	22702.5		-3.65344	-197.492
-3.37173	70630.9		-3.37173	47157.5		-3.37173	22704.7		-3.65312	-194.173
-3.37142	70629.3		-3.37142	47158		-3.37142	22706.3		-3.65281	-194.794
-3.37111	70629.6		-3.37111	47159.8		-3.37111	22704.9		-3.65249	-198.297
-3.37081	70628.9		-3.37081	47160.5		-3.37081	22703.3		-3.65218	-202.956
-3.3705	70628.4		-3.3705	47161.4		-3.3705	22705.1		-3.65186	-203.73
-3.3702	70627.3		-3.3702	47161.7		-3.3702	22705.1		-3.65155	-203.775
-3.36989	70627.2		-3.36989	47160.7		-3.36989	22705.6		-3.65123	-204.109
-3.36959	70627.2		-3.36959	47163.2		-3.36959	22706.3		-3.65092	-201.584
-3.36928	70628.8		-3.36928	47162.7		-3.36928	22705.5		-3.6506	-201.178
-3.36898	70629.4		-3.36898	47160.9		-3.36898	22706.8		-3.65029	-204.184
-3.36867	70628.7		-3.36867	47160.4		-3.36867	22707.7		-3.64997	-206.307
-3.36836	70629.7		-3.36836	47158.4		-3.36836	22707.4		-3.64966	-203.29
-3.36806	70630.1		-3.36806	47156.4		-3.36806	22708.1		-3.64935	-200.078
-3.36775	70627.7		-3.36775	47158.8		-3.36775	22705.7		-3.64903	-199.299
-3.36745	70625.7		-3.36745	47161.6		-3.36745	22705.1		-3.64872	-201.028
-3.36714	70625.3		-3.36714	47162.8		-3.36714	22704.1		-3.6484	-201.425
-3.36684	70625.1		-3.36684	47165.2		-3.36684	22705.6		-3.64809	-198.643
-3.36653	70625.3		-3.36653	47164.3		-3.36653	22706.2		-3.64777	-196.576
-3.36623	70627.4		-3.36623	47162.9		-3.36623	22705.5		-3.64746	-196.558
-3.36592	70630.8		-3.36592	47160.7		-3.36592	22705.1		-3.64714	-200.374
-3.36561	70630.7		-3.36561	47162.6		-3.36561	22703.5		-3.64683	-201.687
-3.36531	70628.6		-3.36531	47165.4		-3.36531	22706.4		-3.64651	-200.534
-3.365	70628.3		-3.365	47164.3		-3.365	22708.9		-3.6462	-201.493
-3.3647	70630		-3.3647	47161.2		-3.3647	22708.4		-3.64588	-201.306
-3.36439	70629.4		-3.36439	47159.9		-3.36439	22704.8		-3.64557	-200.55
-3.36409	70628.1		-3.36409	47162.1		-3.36409	22705		-3.64525	-203.236
-3.36378	70627.7		-3.36378	47159.5		-3.36378	22705.3		-3.64494	-205.116
-3.36348	70627.5		-3.36348	47156.8		-3.36348	22707.6		-3.64463	-202.388
-3.36317	70627.1		-3.36317	47157		-3.36317	22707		-3.64431	-202.55
-3.36286	70629.4		-3.36286	47160.9		-3.36286	22708		-3.644	-198.731
-3.36256	70630.6		-3.36256	47160.2		-3.36256	22706.3		-3.64368	-198.83
-3.36225	70629.2		-3.36225	47158.7		-3.36225	22703.7		-3.64337	-202.99
-3.36195	70628.6		-3.36195	47161.3		-3.36195	22706		-3.64305	-203.856
-3.36164	70628.9		-3.36164	47162.2		-3.36164	22705.6		-3.64274	-201.046
-3.36134	70628.9		-3.36134	47162		-3.36134	22705.3		-3.64242	-200.24
-3.36103	70627.9		-3.36103	47163		-3.36103	22702.7		-3.64211	-203.94
-3.36073	70627.4		-3.36073	47160.8		-3.36073	22703		-3.64179	-205.014
-3.36042	70625.9		-3.36042	47159.6		-3.36042	22704.1		-3.64148	-204.045
-3.36011	70626.7		-3.36011	47160.1		-3.36011	22705		-3.64116	-204.807
-3.35981	70629.1		-3.35981	47160.3		-3.35981	22704.7		-3.64085	-208.304
-3.3595	70631.6		-3.3595	47160.9		-3.3595	22705.3		-3.64054	-211.842
-3.3592	70629.5		-3.3592	47162.2		-3.3592	22704.7		-3.64022	-216.099
-3.35889	70628		-3.35889	47161.5		-3.35889	22705.9		-3.63991	-216.449
-3.35859	70629		-3.35859	47159.1		-3.35859	22705.1		-3.63959	-212.653
-3.35828	70627.3		-3.35828	47159.9		-3.35828	22703.9		-3.63928	-211.386
-3.35798	70628.5		-3.35798	47163.7		-3.35798	22704.2		-3.63896	-209.017
-3.35767	70628.9		-3.35767	47164.4		-3.35767	22706.3		-3.63865	-209.711
-3.35737	70629.1		-3.35737	47163.8		-3.35737	22707		-3.63833	-210.123
-3.35706	70629.8		-3.35706	47163.6		-3.35706	22704.1		-3.63802	-206.734
-3.35675	70628.1		-3.35675	47162.4		-3.35675	22703.8		-3.6377	-203.236
-3.35645	70628.4		-3.35645	47161.6		-3.35645	22706.5		-3.63739	-203.368
-3.35614	70628.4		-3.35614	47161.9		-3.35614	22706.7		-3.63707	-207.323
-3.35584	70626.8		-3.35584	47160.9		-3.35584	22705.9		-3.63676	-206.913
-3.35553	70629.3		-3.35553	47162.4		-3.35553	22704.3		-3.63644	-205.233
-3.35523	70630.8		-3.35523	47162.7		-3.35523	22703.9		-3.63613	-203.58
-3.35492	70629.3		-3.35492	47161.9		-3.35492	22706.5		-3.63582	-200.508
-3.35462	70630.1		-3.35462	47162.8		-3.35462	22706.5		-3.6355	-200.992
-3.35431	70629.8		-3.35431	47162.8		-3.35431	22707		-3.63519	-198.846
-3.354	70629.7		-3.354	47161.7		-3.354	22708.8		-3.63487	-198.952
-3.3537	70628.4		-3.3537	47163.9		-3.3537	22707.1		-3.63456	-200.971
-3.35339	70626.8		-3.35339	47163.3		-3.35339	22706.1		-3.63424	-205.35
-3.35309	70627.2		-3.35309	47163.2		-3.35309	22705		-3.63393	-206.371
-3.35278	70627.7		-3.35278	47161.8		-3.35278	22704.7		-3.63361	-201.248
-3.35248	70628.3		-3.35248	47161.5		-3.35248	22703.1		-3.6333	-197.871
-3.35217	70628.7		-3.35217	47160.2		-3.35217	22703		-3.63298	-197.413
-3.35187	70628.5		-3.35187	47159.5		-3.35187	22705.1		-3.63267	-198.542
-3.35156	70627.6		-3.35156	47160.2		-3.35156	22705.4		-3.63235	-201.109
-3.35125	70628		-3.35125	47160.3		-3.35125	22706.4		-3.63204	-205.176
-3.35095	70627.4		-3.35095	47159.6		-3.35095	22707.6		-3.63173	-203.942
-3.35064	70626.6		-3.35064	47159.1		-3.35064	22706.1		-3.63141	-198.602
-3.35034	70628.3		-3.35034	47158.2		-3.35034	22704.5		-3.6311	-196.929
-3.35003	70629.7		-3.35003	47158.9		-3.35003	22704.3		-3.63078	-199.833
-3.34973	70630.2		-3.34973	47160.7		-3.34973	22704.4		-3.63047	-201.743
-3.34942	70629.7		-3.34942	47161.4		-3.34942	22704.8		-3.63015	-204.517
-3.34912	70630.8		-3.34912	47161.6		-3.34912	22704.5		-3.62984	-206.577
-3.34881	70630.1		-3.34881	47163.9		-3.34881	22704.5		-3.62952	-207.773
-3.3485	70628.8		-3.3485	47164.8		-3.3485	22707		-3.62921	-208.196
-3.3482	70629.3		-3.3482	47163.3		-3.3482	22707.7		-3.62889	-206.714
-3.34789	70629.7		-3.34789	47162.9		-3.34789	22709.3		-3.62858	-203.86
-3.34759	70631.8		-3.34759	47161.9		-3.34759	22709.2		-3.62826	-202.753
-3.34728	70632.5		-3.34728	47160.9		-3.34728	22707.1		-3.62795	-204.145
-3.34698	70630.4		-3.34698	47160.4		-3.34698	22708.1		-3.62763	-204.5
-3.34667	70629		-3.34667	47161.7		-3.34667	22709.3		-3.62732	-207.663
-3.34637	70627.4		-3.34637	47161.5		-3.34637	22709.9		-3.62701	-208.396
-3.34606	70626.1		-3.34606	47160.7		-3.34606	22708.7		-3.62669	-209.496
-3.34575	70626.4		-3.34575	47161.7		-3.34575	22707.1		-3.62638	-209.733
-3.34545	70625.4		-3.34545	47162.8		-3.34545	22707.3		-3.62606	-207.199
-3.34514	70626.5		-3.34514	47161.7		-3.34514	22706.8		-3.62575	-202.826
-3.34484	70628.5		-3.34484	47162.8		-3.34484	22704.6		-3.62543	-198.249
-3.34453	70630.1		-3.34453	47161.8		-3.34453	22705.9		-3.62512	-195.833
-3.34423	70631.7		-3.34423	47159.7		-3.34423	22705.1		-3.6248	-197.505
-3.34392	70630.2		-3.34392	47160.6		-3.34392	22702.7		-3.62449	-202.079
-3.34362	70627.7		-3.34362	47163.1		-3.34362	22704.4		-3.62417	-203.019
-3.34331	70627.7		-3.34331	47163.7		-3.34331	22705.3		-3.62386	-198.925
-3.343	70629.1		-3.343	47163.1		-3.343	22705.5		-3.62354	-192.819
-3.3427	70626.9		-3.3427	47163.6		-3.3427	22706.9		-3.62323	-189.968
-3.34239	70628		-3.34239	47162.4		-3.34239	22710.6		-3.62292	-190.03
-3.34209	70629.9		-3.34209	47160.8		-3.34209	22709.9		-3.6226	-192.661
-3.34178	70630.5		-3.34178	47159.7		-3.34178	22705.6		-3.62229	-194.959
-3.34148	70629		-3.34148	47161.2		-3.34148	22706.4		-3.62197	-198.331
-3.34117	70627.2		-3.34117	47161.3		-3.34117	22706.8		-3.62166	-200.551
-3.34087	70627.6		-3.34087	47162.1		-3.34087	22705.2		-3.62134	-199.017
-3.34056	70629.4		-3.34056	47163.5		-3.34056	22704.2		-3.62103	-199.772
-3.34025	70628.9		-3.34025	47163.2		-3.34025	22704.7		-3.62071	-201.409
-3.33995	70628.1		-3.33995	47161.7		-3.33995	22707.4		-3.6204	-200.696
-3.33964	70627.3		-3.33964	47160.8		-3.33964	22706		-3.62008	-201.493
-3.33934	70626.5		-3.33934	47160.6		-3.33934	22705.5		-3.61977	-204.866
-3.33903	70629.7		-3.33903	47161.1		-3.33903	22706.5		-3.61945	-208.164
-3.33873	70628.4		-3.33873	47160.6		-3.33873	22704.4		-3.61914	-209.61
-3.33842	70626.1		-3.33842	47160.1		-3.33842	22704.1		-3.61882	-205.651
-3.33812	70628.5		-3.33812	47163.3		-3.33812	22706.4		-3.61851	-202.779
-3.33781	70628.2		-3.33781	47164		-3.33781	22707.2		-3.6182	-200.877
-3.33751	70630.2		-3.33751	47164.1		-3.33751	22708.2		-3.61788	-203.77
-3.3372	70632.4		-3.3372	47163.6		-3.3372	22706.5		-3.61757	-210.975
-3.33689	70632.4		-3.33689	47161.7		-3.33689	22706.8		-3.61725	-210.689
-3.33659	70630.6		-3.33659	47161.8		-3.33659	22707.5		-3.61694	-200.079
-3.33628	70629.2		-3.33628	47161.4		-3.33628	22708.4		-3.61662	-196.865
-3.33598	70628.4		-3.33598	47163		-3.33598	22707.3		-3.61631	-196.641
-3.33567	70627.6		-3.33567	47162.3		-3.33567	22706.2		-3.61599	-195.578
-3.33537	70627.2		-3.33537	47161.4		-3.33537	22708.1		-3.61568	-198.276
-3.33506	70628.3		-3.33506	47160.7		-3.33506	22709.3		-3.61536	-199.96
-3.33476	70628.3		-3.33476	47160.5		-3.33476	22708.4		-3.61505	-198.363
-3.33445	70628.6		-3.33445	47159.4		-3.33445	22707.8		-3.61473	-196.093
-3.33414	70627.8		-3.33414	47158.5		-3.33414	22708		-3.61442	-196.012
-3.33384	70627.2		-3.33384	47158.5		-3.33384	22708.3		-3.61411	-194.568
-3.33353	70626.5		-3.33353	47158.1		-3.33353	22706.3		-3.61379	-194.648
-3.33323	70627.5		-3.33323	47159.2		-3.33323	22705.7		-3.61348	-193.624
-3.33292	70628.3		-3.33292	47159.9		-3.33292	22707.2		-3.61316	-193.967
-3.33262	70628.5		-3.33262	47159.3		-3.33262	22708.1		-3.61285	-197.166
-3.33231	70629.2		-3.33231	47159.3		-3.33231	22706.9		-3.61253	-199.958
-3.33201	70629.1		-3.33201	47160.4		-3.33201	22705.6		-3.61222	-204.596
-3.3317	70630.1		-3.3317	47161		-3.3317	22707		-3.6119	-207.659
-3.33139	70629.2		-3.33139	47161.5		-3.33139	22707.3		-3.61159	-208.572
-3.33109	70628		-3.33109	47159.5		-3.33109	22706.9		-3.61127	-209.476
-3.33078	70628		-3.33078	47158.1		-3.33078	22707.8		-3.61096	-211.625
-3.33048	70626.5		-3.33048	47158.4		-3.33048	22707.9		-3.61064	-212.762
-3.33017	70628		-3.33017	47157.5		-3.33017	22705.4		-3.61033	-208.914
-3.32987	70627.9		-3.32987	47158.2		-3.32987	22704.4		-3.61001	-202.939
-3.32956	70627.2		-3.32956	47159.8		-3.32956	22705.8		-3.6097	-199.039
-3.32926	70626.5		-3.32926	47159.9		-3.32926	22705.7		-3.60939	-201.799
-3.32895	70624.9		-3.32895	47161.2		-3.32895	22705.3		-3.60907	-203.582
-3.32864	70624.2		-3.32864	47163		-3.32864	22703.4		-3.60876	-200.778
-3.32834	70626.1		-3.32834	47163.5		-3.32834	22702.4		-3.60844	-197.403
-3.32803	70628		-3.32803	47163.5		-3.32803	22702.5		-3.60813	-200.029
-3.32773	70628.4		-3.32773	47163.6		-3.32773	22705.5		-3.60781	-199.4
-3.32742	70628.3		-3.32742	47163.8		-3.32742	22706.6		-3.6075	-201.697
-3.32712	70626.8		-3.32712	47164.4		-3.32712	22706.5		-3.60718	-201.515
-3.32681	70625.4		-3.32681	47165.7		-3.32681	22706.3		-3.60687	-198.589
-3.32651	70627.6		-3.32651	47163.4		-3.32651	22708.5		-3.60655	-194.277
-3.3262	70629.1		-3.3262	47162.1		-3.3262	22710.6		-3.60624	-192.509
-3.32589	70629.3		-3.32589	47163.3		-3.32589	22710.7		-3.60592	-197.352
-3.32559	70629.9		-3.32559	47163		-3.32559	22710.2		-3.60561	-201.092
-3.32528	70628.4		-3.32528	47162.7		-3.32528	22709.1		-3.6053	-203.532
-3.32498	70630.5		-3.32498	47164.1		-3.32498	22705.5		-3.60498	-205.662
-3.32467	70632.9		-3.32467	47163.9		-3.32467	22705.7		-3.60467	-208.127
-3.32437	70632.6		-3.32437	47161.7		-3.32437	22707.9		-3.60435	-205.911
-3.32406	70630.5		-3.32406	47160.7		-3.32406	22707.6		-3.60404	-203.318
-3.32376	70629.6		-3.32376	47161.7		-3.32376	22706.5		-3.60372	-200.411
-3.32345	70628.1		-3.32345	47161.8		-3.32345	22704.7		-3.60341	-199.392
-3.32314	70627.3		-3.32314	47162.6		-3.32314	22705.1		-3.60309	-198.242
-3.32284	70627.6		-3.32284	47163.5		-3.32284	22706.4		-3.60278	-195.696
-3.32253	70627		-3.32253	47163.6		-3.32253	22706.3		-3.60246	-200.364
-3.32223	70626.4		-3.32223	47165.4		-3.32223	22705		-3.60215	-205.824
-3.32192	70627.2		-3.32192	47163.2		-3.32192	22704.3		-3.60183	-201.595
-3.32162	70627.7		-3.32162	47162		-3.32162	22704.9		-3.60152	-199.92
-3.32131	70627.4		-3.32131	47163.4		-3.32131	22705.1		-3.6012	-201.036
-3.32101	70628.1		-3.32101	47164.1		-3.32101	22704.6		-3.60089	-202.253
-3.3207	70632.2		-3.3207	47163.9		-3.3207	22706		-3.60058	-203.228
-3.3204	70631.5		-3.3204	47167		-3.3204	22707.9		-3.60026	-204.078
-3.32009	70629.4		-3.32009	47165.8		-3.32009	22707.2		-3.59995	-204.637
-3.31978	70629.5		-3.31978	47163.8		-3.31978	22708.5		-3.59963	-206.37
-3.31948	70629.9		-3.31948	47161.1		-3.31948	22710.8		-3.59932	-205.208
-3.31917	70629.1		-3.31917	47162.3		-3.31917	22709.7		-3.599	-200.441
-3.31887	70627.4		-3.31887	47161.1		-3.31887	22708.2		-3.59869	-198.076
-3.31856	70630.5		-3.31856	47161.6		-3.31856	22706.4		-3.59837	-198.715
-3.31826	70633.1		-3.31826	47163.7		-3.31826	22706.1		-3.59806	-201.403
-3.31795	70632		-3.31795	47162.8		-3.31795	22705.4		-3.59774	-202.108
-3.31765	70630.2		-3.31765	47163		-3.31765	22706		-3.59743	-203.284
-3.31734	70630.3		-3.31734	47162.9		-3.31734	22705.2		-3.59711	-205.578
-3.31703	70630.8		-3.31703	47162.1		-3.31703	22704.4		-3.5968	-206.404
-3.31673	70628.9		-3.31673	47163.4		-3.31673	22703.4		-3.59649	-208.054
-3.31642	70628.1		-3.31642	47162		-3.31642	22704.2		-3.59617	-208.455
-3.31612	70628		-3.31612	47164.2		-3.31612	22704.6		-3.59586	-210.761
-3.31581	70626.5		-3.31581	47168.4		-3.31581	22705.2		-3.59554	-213.401
-3.31551	70627.4		-3.31551	47167.2		-3.31551	22704.6		-3.59523	-215.333
-3.3152	70627.1		-3.3152	47165.1		-3.3152	22703.7		-3.59491	-212.764
-3.3149	70627.6		-3.3149	47166.3		-3.3149	22702.1		-3.5946	-207.321
-3.31459	70629.4		-3.31459	47164.9		-3.31459	22703		-3.59428	-206.046
-3.31428	70630.6		-3.31428	47162.8		-3.31428	22704.9		-3.59397	-201.915
-3.31398	70632.6		-3.31398	47161.8		-3.31398	22709.3		-3.59365	-196.85
-3.31367	70631.7		-3.31367	47162.2		-3.31367	22709.1		-3.59334	-194.203
-3.31337	70627.8		-3.31337	47163.4		-3.31337	22710		-3.59302	-197.361
-3.31306	70628.4		-3.31306	47164.4		-3.31306	22709.1		-3.59271	-202.571
-3.31276	70629.4		-3.31276	47165.1		-3.31276	22707.1		-3.5924	-204.596
-3.31245	70628.6		-3.31245	47166.1		-3.31245	22707.2		-3.59208	-200.848
-3.31215	70628.6		-3.31215	47164.3		-3.31215	22707.8		-3.59177	-197.158
-3.31184	70625.6		-3.31184	47162.4		-3.31184	22711		-3.59145	-199.736
-3.31153	70624.5		-3.31153	47160.3		-3.31153	22711.1		-3.59114	-202.621
-3.31123	70626.3		-3.31123	47162		-3.31123	22710.5		-3.59082	-200.299
-3.31092	70628		-3.31092	47161		-3.31092	22709		-3.59051	-197.22
-3.31062	70628.7		-3.31062	47160.2		-3.31062	22706.8		-3.59019	-197.4
-3.31031	70629.6		-3.31031	47161.6		-3.31031	22704.6		-3.58988	-199.773
-3.31001	70628		-3.31001	47162.5		-3.31001	22706.2		-3.58956	-203.491
-3.3097	70627.4		-3.3097	47161.7		-3.3097	22705.7		-3.58925	-208.23
-3.3094	70630.1		-3.3094	47160.8		-3.3094	22706.4		-3.58893	-213.143
-3.30909	70631.7		-3.30909	47161.7		-3.30909	22707.1		-3.58862	-211.519
-3.30878	70629.4		-3.30878	47163		-3.30878	22704.8		-3.5883	-207.655
-3.30848	70628.2		-3.30848	47161.9		-3.30848	22705.1		-3.58799	-203.007
-3.30817	70627.9		-3.30817	47162.3		-3.30817	22706.6		-3.58768	-206.604
-3.30787	70628.8		-3.30787	47163.1		-3.30787	22707.2		-3.58736	-211.574
-3.30756	70631.2		-3.30756	47163		-3.30756	22707.3		-3.58705	-215.133
-3.30726	70629.9		-3.30726	47162.4		-3.30726	22707		-3.58673	-217.765
-3.30695	70628		-3.30695	47160.7		-3.30695	22707.3		-3.58642	-216.169
-3.30665	70625.4		-3.30665	47157.4		-3.30665	22708.2		-3.5861	-210.466
-3.30634	70625.9		-3.30634	47160		-3.30634	22709.1		-3.58579	-203.504
-3.30603	70627.5		-3.30603	47160.7		-3.30603	22707.2		-3.58547	-206.172
-3.30573	70626.3		-3.30573	47159.3		-3.30573	22707		-3.58516	-211.147
-3.30542	70628.2		-3.30542	47160.1		-3.30542	22707.6		-3.58484	-213.093
-3.30512	70627		-3.30512	47159.6		-3.30512	22706.3		-3.58453	-209.109
-3.30481	70626.2		-3.30481	47160.2		-3.30481	22706.5		-3.58421	-203.831
-3.30451	70627.8		-3.30451	47162.6		-3.30451	22706.2		-3.5839	-201.57
-3.3042	70627		-3.3042	47164.7		-3.3042	22706.3		-3.58359	-203.15
-3.3039	70626.5		-3.3039	47163.8		-3.3039	22705.7		-3.58327	-206.267
-3.30359	70625.6		-3.30359	47163.7		-3.30359	22704.4		-3.58296	-207.553
-3.30328	70626.5		-3.30328	47162.5		-3.30328	22706.2		-3.58264	-210.047
-3.30298	70629.6		-3.30298	47160.7		-3.30298	22709.4		-3.58233	-209.046
-3.30267	70630.3		-3.30267	47161		-3.30267	22709.2		-3.58201	-206.221
-3.30237	70631.4		-3.30237	47162.7		-3.30237	22707		-3.5817	-206.46
-3.30206	70631.2		-3.30206	47163.4		-3.30206	22708		-3.58138	-206.153
-3.30176	70632.5		-3.30176	47163.6		-3.30176	22708		-3.58107	-207.777
-3.30145	70632.3		-3.30145	47162.2		-3.30145	22705.8		-3.58075	-205.926
-3.30115	70632		-3.30115	47161.2		-3.30115	22706.7		-3.58044	-200.304
-3.30084	70631		-3.30084	47160.8		-3.30084	22705.7		-3.58012	-195.826
-3.30054	70627.9		-3.30054	47159.5		-3.30054	22705		-3.57981	-193.321
-3.30023	70627.7		-3.30023	47157.9		-3.30023	22705.9		-3.57949	-193.85
-3.29992	70629.1		-3.29992	47157.5		-3.29992	22707.2		-3.57918	-197.934
-3.29962	70628.5		-3.29962	47158.6		-3.29962	22706.2		-3.57887	-202.812
-3.29931	70628.4		-3.29931	47160.2		-3.29931	22706.3		-3.57855	-202.259
-3.29901	70627.9		-3.29901	47161.3		-3.29901	22706.5		-3.57824	-203.445
-3.2987	70627.8		-3.2987	47160.1		-3.2987	22706.7		-3.57792	-206.417
-3.2984	70628.8		-3.2984	47161.1		-3.2984	22706.2		-3.57761	-208.533
-3.29809	70628.4		-3.29809	47162.6		-3.29809	22705.1		-3.57729	-208.656
-3.29779	70627.6		-3.29779	47162		-3.29779	22706.4		-3.57698	-204.701
-3.29748	70627.9		-3.29748	47162.9		-3.29748	22706.3		-3.57666	-204.605
-3.29717	70628		-3.29717	47165.3		-3.29717	22704.6		-3.57635	-206.008
-3.29687	70627.9		-3.29687	47167		-3.29687	22702.5		-3.57603	-208.589
-3.29656	70628.3		-3.29656	47167		-3.29656	22702.7		-3.57572	-210.055
-3.29626	70629.6		-3.29626	47166.9		-3.29626	22702.5		-3.5754	-209.402
-3.29595	70630.7		-3.29595	47165		-3.29595	22703.7		-3.57509	-209.992
-3.29565	70631.8		-3.29565	47164		-3.29565	22704.3		-3.57478	-209.305
-3.29534	70629.9		-3.29534	47161.6		-3.29534	22704.5		-3.57446	-210.834
-3.29504	70629.9		-3.29504	47160.3		-3.29504	22705.8		-3.57415	-209.75
-3.29473	70629.3		-3.29473	47162.3		-3.29473	22704.2		-3.57383	-205.989
-3.29442	70628.8		-3.29442	47163.3		-3.29442	22704.4		-3.57352	-201.315
-3.29412	70629		-3.29412	47163.5		-3.29412	22704.7		-3.5732	-200.037
-3.29381	70628.9		-3.29381	47163.9		-3.29381	22705.2		-3.57289	-200.769
-3.29351	70629.9		-3.29351	47164.1		-3.29351	22705.7		-3.57257	-203.037
-3.2932	70630.7		-3.2932	47164		-3.2932	22706.9		-3.57226	-201.259
-3.2929	70628		-3.2929	47163.4		-3.2929	22707.2		-3.57194	-201.951
-3.29259	70628.9		-3.29259	47163.1		-3.29259	22708		-3.57163	-200.962
-3.29229	70631.2		-3.29229	47165.9		-3.29229	22707.1		-3.57131	-196.814
-3.29198	70629.6		-3.29198	47166.4		-3.29198	22706.4		-3.571	-199.526
-3.29167	70629.4		-3.29167	47165.3		-3.29167	22707.4		-3.57068	-202.223
-3.29137	70630.2		-3.29137	47163.3		-3.29137	22707.4		-3.57037	-202.027
-3.29106	70631.2		-3.29106	47161.3		-3.29106	22706.9		-3.57006	-203.094
-3.29076	70629.2		-3.29076	47163		-3.29076	22706.8		-3.56974	-198.654
-3.29045	70628.7		-3.29045	47163.6		-3.29045	22705.5		-3.56943	-196.458
-3.29015	70629		-3.29015	47163.1		-3.29015	22703.8		-3.56911	-200.293
-3.28984	70629.1		-3.28984	47161.5		-3.28984	22703.8		-3.5688	-206.231
-3.28954	70629.7		-3.28954	47161.6		-3.28954	22705.2		-3.56848	-206.247
-3.28923	70628.3		-3.28923	47163		-3.28923	22704.9		-3.56817	-205.278
-3.28892	70627.3		-3.28892	47161.5		-3.28892	22703.9		-3.56785	-204.913
-3.28862	70625.8		-3.28862	47160		-3.28862	22703.3		-3.56754	-204.226
-3.28831	70629.2		-3.28831	47161.1		-3.28831	22701.1		-3.56722	-203.86
-3.28801	70632.5		-3.28801	47161.8		-3.28801	22702.7		-3.56691	-204.852
-3.2877	70631.9		-3.2877	47163		-3.2877	22704.8		-3.56659	-205.071
-3.2874	70631.5		-3.2874	47162.2		-3.2874	22705.2		-3.56628	-205.348
-3.28709	70631.5		-3.28709	47159.5		-3.28709	22706.5		-3.56597	-203.491
-3.28679	70630.1		-3.28679	47160.1		-3.28679	22705.4		-3.56565	-201.408
-3.28648	70629.7		-3.28648	47162.7		-3.28648	22705.9		-3.56534	-200.821
-3.28617	70629.1		-3.28617	47165		-3.28617	22706.7		-3.56502	-200.551
-3.28587	70628.4		-3.28587	47164		-3.28587	22707.2		-3.56471	-202.424
-3.28556	70628.9		-3.28556	47164.2		-3.28556	22705.9		-3.56439	-198.611
-3.28526	70630.8		-3.28526	47162.9		-3.28526	22703.1		-3.56408	-194.891
-3.28495	70629.7		-3.28495	47161.9		-3.28495	22703.1		-3.56376	-192.282
-3.28465	70627.3		-3.28465	47161		-3.28465	22705.6		-3.56345	-194.697
-3.28434	70627.5		-3.28434	47163.1		-3.28434	22706.4		-3.56313	-198.486
-3.28404	70627.6		-3.28404	47163.5		-3.28404	22707.4		-3.56282	-200.072
-3.28373	70626.1		-3.28373	47162.4		-3.28373	22708.1		-3.5625	-203.063
-3.28343	70628.2		-3.28343	47161.1		-3.28343	22708.9		-3.56219	-204.26
-3.28312	70630		-3.28312	47161.4		-3.28312	22707.7		-3.56187	-203.329
-3.28281	70630.8		-3.28281	47161.8		-3.28281	22705.4		-3.56156	-201.218
-3.28251	70627.1		-3.28251	47162.1		-3.28251	22704.2		-3.56125	-200.007
-3.2822	70625.9		-3.2822	47164.8		-3.2822	22704.9		-3.56093	-201.911
-3.2819	70626.2		-3.2819	47163.9		-3.2819	22706.4		-3.56062	-204.177
-3.28159	70626.8		-3.28159	47164.8		-3.28159	22708.4		-3.5603	-203.681
-3.28129	70630.4		-3.28129	47162.3		-3.28129	22709.8		-3.55999	-202.144
-3.28098	70629.4		-3.28098	47159.4		-3.28098	22707.9		-3.55967	-200.783
-3.28068	70627		-3.28068	47158		-3.28068	22705.5		-3.55936	-198.382
-3.28037	70626.7		-3.28037	47158.9		-3.28037	22705.4		-3.55904	-191.521
-3.28006	70625.9		-3.28006	47161.4		-3.28006	22706		-3.55873	-190.291
-3.27976	70628.1		-3.27976	47160.7		-3.27976	22706		-3.55841	-191.438
-3.27945	70630.7		-3.27945	47160.4		-3.27945	22705.2		-3.5581	-191.152
-3.27915	70631.7		-3.27915	47160.4		-3.27915	22704.9		-3.55778	-192.273
-3.27884	70630.5		-3.27884	47161.3		-3.27884	22703.8		-3.55747	-195.423
-3.27854	70630.8		-3.27854	47161.2		-3.27854	22703.2		-3.55716	-198.911
-3.27823	70629.2		-3.27823	47161.6		-3.27823	22705.8		-3.55684	-202.918
-3.27793	70629.5		-3.27793	47163.1		-3.27793	22707.1		-3.55653	-210.073
-3.27762	70629.3		-3.27762	47163.4		-3.27762	22706.5		-3.55621	-214.456
-3.27731	70629.7		-3.27731	47161.4		-3.27731	22705		-3.5559	-211.715
-3.27701	70629.6		-3.27701	47160.9		-3.27701	22703.9		-3.55558	-206.639
-3.2767	70630.7		-3.2767	47164.7		-3.2767	22704.3		-3.55527	-202.103
-3.2764	70629.6		-3.2764	47167.5		-3.2764	22704.7		-3.55495	-202.531
-3.27609	70629.8		-3.27609	47166.2		-3.27609	22706.6		-3.55464	-206.44
-3.27579	70631.6		-3.27579	47162.9		-3.27579	22709.6		-3.55432	-210.051
-3.27548	70631		-3.27548	47163.5		-3.27548	22708.2		-3.55401	-210.207
-3.27518	70630.7		-3.27518	47164.4		-3.27518	22706.1		-3.55369	-208.592
-3.27487	70630.2		-3.27487	47165.9		-3.27487	22703.7		-3.55338	-204.703
-3.27456	70630.9		-3.27456	47164.7		-3.27456	22704		-3.55306	-199.795
-3.27426	70630.7		-3.27426	47161.9		-3.27426	22707.7		-3.55275	-194.944
-3.27395	70630.1		-3.27395	47161.4		-3.27395	22710		-3.55244	-193.012
-3.27365	70630.5		-3.27365	47161.2		-3.27365	22709.7		-3.55212	-197.377
-3.27334	70630.3		-3.27334	47162.6		-3.27334	22707.8		-3.55181	-198.739
-3.27304	70630.8		-3.27304	47163.1		-3.27304	22706.4		-3.55149	-198.338
-3.27273	70631.9		-3.27273	47162.9		-3.27273	22705.1		-3.55118	-199.5
-3.27243	70630.7		-3.27243	47163.5		-3.27243	22704.2		-3.55086	-198.865
-3.27212	70631.5		-3.27212	47162.1		-3.27212	22705		-3.55055	-197.731
-3.27181	70633.3		-3.27181	47161.3		-3.27181	22705.5		-3.55023	-198.316
-3.27151	70634		-3.27151	47158.8		-3.27151	22703.5		-3.54992	-203.151
-3.2712	70632.5		-3.2712	47159.1		-3.2712	22702.8		-3.5496	-202.912
-3.2709	70631.9		-3.2709	47159.3		-3.2709	22705		-3.54929	-193.317
-3.27059	70632.1		-3.27059	47159.1		-3.27059	22705.8		-3.54897	-190.804
-3.27029	70633.5		-3.27029	47160.9		-3.27029	22707.5		-3.54866	-199.523
-3.26998	70634.3		-3.26998	47162.4		-3.26998	22706.1		-3.54835	-203.369
-3.26968	70632.5		-3.26968	47162.4		-3.26968	22704.8		-3.54803	-203.845
-3.26937	70631.7		-3.26937	47160.6		-3.26937	22706.1		-3.54772	-202.092
-3.26906	70632.2		-3.26906	47161.2		-3.26906	22704		-3.5474	-200.146
-3.26876	70631.7		-3.26876	47161		-3.26876	22702		-3.54709	-200.893
-3.26845	70630.4		-3.26845	47160.6		-3.26845	22703.7		-3.54677	-198.375
-3.26815	70628.9		-3.26815	47162.9		-3.26815	22704.6		-3.54646	-194.651
-3.26784	70628.3		-3.26784	47163.9		-3.26784	22703.5		-3.54614	-193.612
-3.26754	70629.9		-3.26754	47161.4		-3.26754	22704.5		-3.54583	-196.014
-3.26723	70630.3		-3.26723	47160.9		-3.26723	22708.9		-3.54551	-197.265
-3.26693	70630.1		-3.26693	47163		-3.26693	22708.2		-3.5452	-195.159
-3.26662	70630.4		-3.26662	47163.8		-3.26662	22706.5		-3.54488	-195.35
-3.26631	70629.8		-3.26631	47162.8		-3.26631	22706.6		-3.54457	-198.211
-3.26601	70629.9		-3.26601	47163.4		-3.26601	22706.4		-3.54425	-199.119
-3.2657	70629		-3.2657	47165.5		-3.2657	22708		-3.54394	-200.961
-3.2654	70628.7		-3.2654	47160.9		-3.2654	22708.6		-3.54363	-204.229
-3.26509	70628.4		-3.26509	47160.4		-3.26509	22707.8		-3.54331	-205.521
-3.26479	70629.4		-3.26479	47160.6		-3.26479	22707.9		-3.543	-207.333
-3.26448	70631.6		-3.26448	47160.9		-3.26448	22705.4		-3.54268	-211.835
-3.26418	70631.4		-3.26418	47163.2		-3.26418	22706		-3.54237	-214.774
-3.26387	70631.5		-3.26387	47162.8		-3.26387	22707		-3.54205	-211.877
-3.26357	70631.6		-3.26357	47162.7		-3.26357	22707.5		-3.54174	-209.779
-3.26326	70630.8		-3.26326	47164.1		-3.26326	22708.8		-3.54142	-206.395
-3.26295	70629.3		-3.26295	47162.5		-3.26295	22708.1		-3.54111	-203.498
-3.26265	70629.3		-3.26265	47163.2		-3.26265	22708.8		-3.54079	-202.485
-3.26234	70629.3		-3.26234	47163.8		-3.26234	22708.7		-3.54048	-202.341
-3.26204	70627.1		-3.26204	47164.6		-3.26204	22708.1		-3.54016	-201.381
-3.26173	70625.8		-3.26173	47163		-3.26173	22707.7		-3.53985	-200.728
-3.26143	70626.6		-3.26143	47162.2		-3.26143	22710.5		-3.53954	-200.107
-3.26112	70626.8		-3.26112	47162.1		-3.26112	22710.9		-3.53922	-199.638
-3.26082	70624.3		-3.26082	47164.2		-3.26082	22710.1		-3.53891	-203.637
-3.26051	70623.8		-3.26051	47164.4		-3.26051	22706.8		-3.53859	-202.734
-3.2602	70627.1		-3.2602	47163.9		-3.2602	22704.8		-3.53828	-198.146
-3.2599	70630.5		-3.2599	47163		-3.2599	22702.9		-3.53796	-196.866
-3.25959	70630		-3.25959	47162.4		-3.25959	22701.9		-3.53765	-200.267
-3.25929	70629.2		-3.25929	47163.8		-3.25929	22704		-3.53733	-201.763
-3.25898	70627.2		-3.25898	47165.3		-3.25898	22706.3		-3.53702	-199.302
-3.25868	70628.5		-3.25868	47164.9		-3.25868	22706.1		-3.5367	-198.667
-3.25837	70630.2		-3.25837	47166.6		-3.25837	22707.5		-3.53639	-200.66
-3.25807	70632		-3.25807	47168.2		-3.25807	22707.9		-3.53607	-199.85
-3.25776	70631.4		-3.25776	47168		-3.25776	22706.3		-3.53576	-198.441
-3.25745	70630.2		-3.25745	47168.2		-3.25745	22706.5		-3.53544	-201.617
-3.25715	70630		-3.25715	47165.4		-3.25715	22705.7		-3.53513	-202.302
-3.25684	70629.2		-3.25684	47165.6		-3.25684	22704.6		-3.53482	-198.288
-3.25654	70628		-3.25654	47166.7		-3.25654	22705.3		-3.5345	-197.638
-3.25623	70628		-3.25623	47164.8		-3.25623	22705.1		-3.53419	-198.92
-3.25593	70629.6		-3.25593	47164.7		-3.25593	22705		-3.53387	-198.442
-3.25562	70629		-3.25562	47164.6		-3.25562	22706		-3.53356	-200.325
-3.25532	70627.9		-3.25532	47162.2		-3.25532	22704		-3.53324	-200.411
-3.25501	70629.4		-3.25501	47161		-3.25501	22706		-3.53293	-195.519
-3.2547	70630.2		-3.2547	47161.1		-3.2547	22707.6		-3.53261	-193.062
-3.2544	70631.4		-3.2544	47161.5		-3.2544	22707.6		-3.5323	-198.904
-3.25409	70633.4		-3.25409	47162.1		-3.25409	22707.3		-3.53198	-204.487
-3.25379	70632.9		-3.25379	47164.5		-3.25379	22706.2		-3.53167	-204.967
-3.25348	70629.9		-3.25348	47164.1		-3.25348	22705.8		-3.53135	-207.04
-3.25318	70629.7		-3.25318	47164.7		-3.25318	22704.2		-3.53104	-207.179
-3.25287	70630.5		-3.25287	47163.3		-3.25287	22704.8		-3.53073	-204.433
-3.25257	70630.8		-3.25257	47161.1		-3.25257	22707		-3.53041	-203.991
-3.25226	70629.3		-3.25226	47161.1		-3.25226	22707.4		-3.5301	-204.127
-3.25195	70627.1		-3.25195	47160.6		-3.25195	22707.2		-3.52978	-201.854
-3.25165	70626.8		-3.25165	47160.6		-3.25165	22708		-3.52947	-204.955
-3.25134	70629		-3.25134	47160.5		-3.25134	22707.1		-3.52915	-207.675
-3.25104	70629.9		-3.25104	47162		-3.25104	22705.7		-3.52884	-206.221
-3.25073	70631.3		-3.25073	47161.9		-3.25073	22707.1		-3.52852	-204.787
-3.25043	70631.3		-3.25043	47161.6		-3.25043	22708.3		-3.52821	-204.804
-3.25012	70631.3		-3.25012	47160.4		-3.25012	22706.8		-3.52789	-204.649
-3.24982	70632.9		-3.24982	47159.7		-3.24982	22709.8		-3.52758	-206.811
-3.24951	70631.1		-3.24951	47161.3		-3.24951	22709.6		-3.52726	-205.498
-3.2492	70628.4		-3.2492	47161.9		-3.2492	22709.3		-3.52695	-207.716
-3.2489	70628.6		-3.2489	47163.7		-3.2489	22709.5		-3.52663	-204.874
-3.24859	70630.2		-3.24859	47163		-3.24859	22711.3		-3.52632	-200.302
-3.24829	70630		-3.24829	47160.3		-3.24829	22710.4		-3.52601	-200.781
-3.24798	70629.7		-3.24798	47159.9		-3.24798	22711		-3.52569	-200.277
-3.24768	70630.3		-3.24768	47160.5		-3.24768	22710.6		-3.52538	-198.927
-3.24737	70629.4		-3.24737	47161.5		-3.24737	22710.3		-3.52506	-193.637
-3.24707	70628.5		-3.24707	47162.6		-3.24707	22707.5		-3.52475	-190.234
-3.24676	70628.8		-3.24676	47162.3		-3.24676	22704.4		-3.52443	-191.586
-3.24645	70632.9		-3.24645	47161.7		-3.24645	22705.4		-3.52412	-196.28
-3.24615	70633.6		-3.24615	47161		-3.24615	22707.7		-3.5238	-199.537
-3.24584	70632.6		-3.24584	47159.3		-3.24584	22707		-3.52349	-198.214
-3.24554	70633		-3.24554	47158.1		-3.24554	22704.6		-3.52317	-197.173
-3.24523	70632.9		-3.24523	47159.6		-3.24523	22703.1		-3.52286	-195.416
-3.24493	70632.3		-3.24493	47161		-3.24493	22703		-3.52254	-193.591
-3.24462	70633.1		-3.24462	47161.1		-3.24462	22703.3		-3.52223	-192.297
-3.24432	70632.6		-3.24432	47161.5		-3.24432	22703.9		-3.52192	-191.029
-3.24401	70630.7		-3.24401	47162.8		-3.24401	22705.5		-3.5216	-194.19
-3.24371	70630		-3.24371	47163.1		-3.24371	22706.2		-3.52129	-197.764
-3.2434	70628.2		-3.2434	47164.2		-3.2434	22705.6		-3.52097	-196.117
-3.24309	70627.4		-3.24309	47163.1		-3.24309	22707.1		-3.52066	-198.408
-3.24279	70628		-3.24279	47163.1		-3.24279	22708.1		-3.52034	-201.529
-3.24248	70630.2		-3.24248	47163		-3.24248	22707.8		-3.52003	-204.773
-3.24218	70630.5		-3.24218	47165.1		-3.24218	22706.3		-3.51971	-205.882
-3.24187	70629		-3.24187	47165.3		-3.24187	22706.1		-3.5194	-200.683
-3.24157	70629.9		-3.24157	47165.6		-3.24157	22707.3		-3.51908	-198.256
-3.24126	70628.7		-3.24126	47167.3		-3.24126	22705.5		-3.51877	-196.351
-3.24096	70626.5		-3.24096	47163.8		-3.24096	22704.7		-3.51845	-195.746
-3.24065	70625.5		-3.24065	47161.9		-3.24065	22705.6		-3.51814	-193.772
-3.24034	70627.4		-3.24034	47161.5		-3.24034	22707.2		-3.51782	-193.514
-3.24004	70628.7		-3.24004	47161.3		-3.24004	22709.3		-3.51751	-194.318
-3.23973	70629.5		-3.23973	47161.9		-3.23973	22709.3		-3.5172	-195.46
-3.23943	70630.7		-3.23943	47163.6		-3.23943	22708.3		-3.51688	-200.115
-3.23912	70630.2		-3.23912	47163.9		-3.23912	22707.3		-3.51657	-200.035
-3.23882	70632		-3.23882	47163.6		-3.23882	22708.2		-3.51625	-200.286
-3.23851	70631.8		-3.23851	47163.2		-3.23851	22707.3		-3.51594	-202.705
-3.23821	70633.1		-3.23821	47162.5		-3.23821	22704		-3.51562	-202.09
-3.2379	70632.3		-3.2379	47160.9		-3.2379	22705.9		-3.51531	-199.9
-3.23759	70632		-3.23759	47162.5		-3.23759	22708		-3.51499	-196.965
-3.23729	70632		-3.23729	47163.7		-3.23729	22707.7		-3.51468	-194.078
-3.23698	70629.4		-3.23698	47163.2		-3.23698	22706.7		-3.51436	-194.113
-3.23668	70629.2		-3.23668	47163.6		-3.23668	22706.8		-3.51405	-196.107
-3.23637	70627.6		-3.23637	47163.3		-3.23637	22706.3		-3.51373	-201.12
-3.23607	70627		-3.23607	47160.8		-3.23607	22708.3		-3.51342	-204.619
-3.23576	70627.8		-3.23576	47159.5		-3.23576	22708.8		-3.51311	-204.493
-3.23546	70626.5		-3.23546	47161.4		-3.23546	22708.3		-3.51279	-204.565
-3.23515	70625.7		-3.23515	47161.5		-3.23515	22709.9		-3.51248	-207.381
-3.23484	70628.6		-3.23484	47164.6		-3.23484	22709.3		-3.51216	-213.331
-3.23454	70631.4		-3.23454	47165.9		-3.23454	22709		-3.51185	-215.251
-3.23423	70632.3		-3.23423	47164.4		-3.23423	22709.6		-3.51153	-213.221
-3.23393	70631		-3.23393	47163.2		-3.23393	22709.9		-3.51122	-211.99
-3.23362	70629.9		-3.23362	47165.7		-3.23362	22707.2		-3.5109	-211.201
-3.23332	70628.6		-3.23332	47165.2		-3.23332	22706.9		-3.51059	-212.083
-3.23301	70630.4		-3.23301	47163.9		-3.23301	22705.5		-3.51027	-210.183
-3.23271	70631.7		-3.23271	47166		-3.23271	22707.4		-3.50996	-209.197
-3.2324	70631.4		-3.2324	47167		-3.2324	22707.2		-3.50964	-210.684
-3.23209	70630.7		-3.23209	47166.1		-3.23209	22706.9		-3.50933	-211.262
-3.23179	70632.9		-3.23179	47166.3		-3.23179	22706.9		-3.50901	-212.59
-3.23148	70632.8		-3.23148	47163.6		-3.23148	22706.9		-3.5087	-212.786
-3.23118	70630.5		-3.23118	47160.9		-3.23118	22706.3		-3.50839	-211.072
-3.23087	70629.6		-3.23087	47159.6		-3.23087	22706.6		-3.50807	-210.431
-3.23057	70629.5		-3.23057	47158.9		-3.23057	22706.8		-3.50776	-212.02
-3.23026	70628.8		-3.23026	47158.6		-3.23026	22707		-3.50744	-211.854
-3.22996	70628.6		-3.22996	47159.6		-3.22996	22707.2		-3.50713	-206.39
-3.22965	70630.3		-3.22965	47161.1		-3.22965	22706.3		-3.50681	-204.956
-3.22934	70631		-3.22934	47162.8		-3.22934	22707.2		-3.5065	-201.344
-3.22904	70630.7		-3.22904	47162.2		-3.22904	22704.2		-3.50618	-198.551
-3.22873	70631.9		-3.22873	47162		-3.22873	22705.8		-3.50587	-199.298
-3.22843	70631.1		-3.22843	47162.2		-3.22843	22708.6		-3.50555	-197.804
-3.22812	70631.3		-3.22812	47161.1		-3.22812	22707.9		-3.50524	-193.509
-3.22782	70630.6		-3.22782	47163.5		-3.22782	22709.4		-3.50492	-191.215
-3.22751	70629.2		-3.22751	47164.2		-3.22751	22709		-3.50461	-191.001
-3.22721	70630.2		-3.22721	47162.3		-3.22721	22708.7		-3.5043	-192.891
-3.2269	70631.7		-3.2269	47162.5		-3.2269	22707.6		-3.50398	-194.617
-3.2266	70630.7		-3.2266	47161.4		-3.2266	22705.9		-3.50367	-200.436
-3.22629	70629.5		-3.22629	47159.5		-3.22629	22704.5		-3.50335	-211.26
-3.22598	70627.9		-3.22598	47161.2		-3.22598	22703.4		-3.50304	-211.208
-3.22568	70629.9		-3.22568	47162.2		-3.22568	22704.5		-3.50272	-203.582
[truncated: 127,704 more rows]

## Sheet: Fig. 5a
	0 μL	25 μL	50 μL	75 μL	100 μL	133 μL	200 μL	400 μL
350	976.04	1193.22	1518.54	2001.64	2380.46	1000.08	1053.64	2854.76
349	584.08	1005.7	1645.48	2108.8	2388.58	1086.94	1023.04	2844.5
348	363.68	899.78	1714.52	2101.38	2239.7	1057.94	907.5	2739.2
347	301.24	880.92	1688.86	1929.74	1960.98	965.38	743.98	2577.18
346	304.12	955.82	1710.1	1686.56	1738.46	795.46	696.4	2342.06
345	527.7	1051.44	1641.38	1412.6	1433.98	585.28	624.32	2109.04
344	729.58	1124.22	1441.48	1257.74	1232.36	252.44	657.44	1911.86
343	823.02	1081.24	1293.18	1208.14	1239.2	76.12	764.74	1675.64
342	856.62	964.88	1221.96	1066.9	1249.72	-29.72	853.62	1524.7
341	825.2	836.3	1363.04	964.52	1422.46	-93.54	780.42	1312.06
340	635.88	725.98	1649.68	870.12	1620.48	-33.1	566.48	1075.64
339	433.94	768.18	1909.8	803.44	1646.18	-18.9	246.36	859.62
338	351.58	934.94	2014.76	877.64	1573.38	30.18	-66.32	644.52
337	323.26	1097.2	1916.78	1014.46	1397.2	225.32	-227.56	483.62
336	305.18	1290.88	1662	1118.26	1127.8	517.02	-214.76	322.26
335	332.74	1384.98	1277.9	1212.96	878.26	822.62	-105.24	274.32
334	244.72	1321.6	932.54	1381.02	708.84	1011.06	37.48	408.74
333	95.02	1281.74	714.12	1433.38	616.46	1189.76	223.96	695.18
332	71.64	1208.06	614.36	1372.22	603.58	1162.22	460.68	1048.72
331	129.64	1119.82	663.32	1358.08	743.18	968.92	514.98	1369.28
330	289.36	1154.32	805.92	1298.38	930.62	753.56	478.82	1555.56
329	532.16	1278.6	871.98	1204.24	1097.18	480.76	412.52	1678.98
328	720.72	1501.38	834.2	1211.66	1215.46	230.3	343.16	1728.54
327	757.38	1669.64	707.96	1237.64	1219.66	221.56	507.96	1776.28
326	771.44	1791.7	448.04	1250.56	1132.68	309.7	687.62	1877.82
325	708.44	1670.64	189.34	1284.46	1004.32	412.02	791.54	1978.36
324	520.62	1303.9	56.22	1365.56	960.52	559.68	826.88	2175.84
323	434.08	1058.6	-92.34	1353.92	940.04	745.9	806.4	2412.32
322	386.52	675.7	-279.36	1303.34	865.66	842.02	761.48	2488.18
321	380.32	335.84	-393.52	1245.06	767.42	894.22	590.36	2521.66
320	543.26	183.5	-463.46	1192.2	644.48	910.8	408.16	2363.56
319	604.8	60.84	-540.28	1052.58	490.4	825.92	182.9	2171.74
318	497.52	210.16	-463.88	961.16	263.5	672.04	25.66	1921.5
317	265.3	518.68	-379.66	1023.28	-8.02	571.72	123.7	1707.94
316	109.72	868.96	-338.56	1145.84	-265.84	435.7	164	1555.02
315	59.96	1107.4	-140.64	1383.96	-459.98	304.48	313.66	1372.34
314	45.52	1208.82	3.04	1734.28	-392.82	251.48	451.86	1180.48
313	194.6	1263.24	39.36	2007.68	-149.3	227.88	476.64	957.54
312	184.52	1110.84	73.38	2169.3	263.68	145.22	541.8	715.5
311	32.78	922.26	89.96	2246.56	692.38	85.02	553.34	525.48
310	-61.84	665.06	92.14	2214.32	1052.14	58.04	622.02	315.16
309	-344.34	440.52	61.98	1962.86	1180.46	20.88	566.3	281.2
308	-584.38	434.72	51.16	1649.2	1000.78	4.12	518.42	331.52
307	-744.56	455.7	-96.88	1350.4	658.9	-24.5	547.4	549.84
306	-633.56	588.62	-252.88	978.4	291.36	-6.72	438.54	914.46
305	106.56	-301.64	665.54	-292.34	743.3	109.18	484.96	1213.14
304	255.98	166.82	709.84	-339.48	585.66	258.24	442.06	1390.88
303	503.32	667.22	732.76	-323.96	432.38	292	245.08	1405.34
302	866.54	919.84	818.12	-248.02	375.6	183.02	117.66	1257.56
301	1327.94	1000.5	840.2	-156.58	334.44	-135.24	-54.1	981.46
300	1773.6	986.66	804.1	-81.2	322.14	-416.78	-207.14	494.82
299	2235.5	831.32	861.5	-152.74	374.26	-653.46	-387.34	-96.42
298	2765	802.56	794.36	-289.48	473.26	-883.88	-524.7	-840.76
297	3402.38	869.22	822.76	-498.4	612.16	-1196.92	-616.14	-1583.84
296	4070.22	1101.04	1070.6	-629.86	764.72	-1573.52	-832.84	-2130.18
295	4832.24	1528.7	1327.9	-614.06	903.68	-1889.12	-1045.8	-2499.22
294	5674.86	1999.98	1829.24	-345.38	980	-2286.02	-1434.36	-2860.38
293	6532.18	2522.42	2381.64	40.58	1093.92	-2692.3	-2109.58	-3176.16
292	7288.6	3044.3	2995.34	548	1206.92	-3112.44	-2819.8	-3493.06
291	7871.9	3592.92	3417.32	1106.2	1240.72	-3540.96	-3574.72	-3954.28
290	8324.8	4210.12	3570.42	1465.84	1234.08	-3775.28	-4347.12	-4563.78
289	8802.68	4884.9	3541.76	1549.92	1173	-3994.1	-4980.72	-5398.3
288	9465.52	5586.34	3199.54	1384.84	1089.6	-4196.34	-5571.8	-6260.54
287	10356.3	6273.74	2867.42	1024.42	1049.92	-4393.32	-6020.46	-7091.38
286	11468.1	6774.4	2692.88	618.66	970.88	-4689.36	-6623.68	-7681.94
285	12817.4	7255.52	2662.62	324.62	885.3	-4886.42	-7193.36	-8155.96
284	14333.6	7655.96	2944.14	286.56	796.5	-5070.02	-7817.92	-9125.08
283	16041.5	8015.02	3398.04	477.5	745.64	-5459.44	-8775.06	-10383.5
282	17552.4	8544.7	4048.78	820.14	626.38	-6147.06	-9585.08	-12020.6
281	18934.8	9090.54	4548.74	1242.26	480.56	-7112.58	-10590	-13990
280	20300.7	9819.78	5017.72	1605.36	335.78	-8408.72	-11766.6	-15863.2
279	21652.4	10782.4	5535.94	1729.56	59.4	-9952.18	-13154.9	-17911
278	23428.3	11936.8	6022.5	1691.56	-239.9	-11607.9	-15226.7	-19825.8
277	25891.7	13575.4	6627.92	1555.4	-583.74	-13244.7	-17530.9	-21751.9
276	29125.8	15558.9	7561.54	1500.76	-960.04	-14848.4	-20170.1	-23972.7
275	32967.8	18117.3	8837.64	1694.6	-1071.4	-16081.3	-22837.7	-26336.7
274	37477.2	21586.3	10328.9	1985.98	-977.6	-17062.6	-25339.2	-29658.1
273	42567.6	25589.3	12061.9	2509.36	-576.38	-18302.9	-27787	-33902.5
272	48088.5	29885	13931.2	2771.88	-17.7	-19588	-30172.2	-38592.2
271	54472.4	34005.5	15250.9	3101.82	623.74	-21180.5	-33059.8	-43314.7
270	61474.5	37347	16350.4	3684.46	1261.44	-22980.9	-36253.3	-48066
269	68363.9	40227.6	17255.7	4371.6	1702.48	-24631.4	-40412.2	-52600.9
268	75118.8	42780.7	17808	5592.66	2023.42	-26200.1	-45212.6	-55912.8
267	81118.3	44966.3	18444.6	7318.34	2132	-27373.4	-49559	-58712.9
266	85343.2	46555.7	18953.2	9004.44	2136.86	-27894.6	-52770.4	-60779.5
265	86932.9	47456.8	19379.5	10533.8	2051.6	-27924.6	-54267.5	-61397.7
264	86029.3	47518.7	19769.7	11645.4	2018.44	-27657.7	-53256.5	-60954.9
263	81637.9	46215.5	19921.2	12139.3	2022.38	-27024.3	-50438.8	-58934.1
262	74768.9	43511.2	19896.8	11722.7	1804.56	-25505.8	-46639.8	-55612.2
261	66674.5	39860.8	19033.8	10293.7	1541.04	-23074.6	-41575.5	-51134.8
260	58531.9	34441	17279.8	8455.88	1117.94	-19491.7	-35511.9	-45583.9
259	49693.9	28558.6	14863.2	6276.06	797.26	-14835.5	-28842.8	-38877.2
258	41322.4	22664.2	11621.6	4444.76	704.1	-10257.4	-20736.6	-30049.9
257	31750.7	16163.6	7831.26	2912.38	831.12	-5771.58	-11103.5	-19997
256	22248.7	9381.62	3898.94	1199.52	1038.94	-1466.64	-704.82	-8870.58
255	10831.4	1749.48	281.72	-432.28	1101.96	2230.22	9520.08	3718.7
254	-1620.24	-6441.74	-2951.58	-1804.7	1078.62	5350.36	18478	16607.3
253	-15561.2	-14994.7	-5769.9	-2547.18	785.42	7931.32	24546.9	28789.2
252	-30382.4	-22867.6	-8028.6	-3484	515.32	10318.6	28209.1	39288.1
251	-44045.6	-28753.1	-10435	-4748.76	274.38	12630.9	30515.9	48179.2
250	-54213.6	-33534.1	-12691	-5451.12	18.86	15536.3	32143.9	54548.5
249	-60949.2	-36292.6	-14461.5	-6384.62	163.5	18090.1	33358.7	58792.8
248	-64268.4	-37265.1	-15971.4	-6255.52	414.82	19577.1	33927.3	60994.5
247	-64732.7	-37498.6	-16942.7	-5534.66	921.4	19923	34018.2	60265.1
246	-62434.1	-36818	-16763	-5196.36	1543.98	18890.5	33221.3	56511.7
245	-59735.8	-35905.3	-15916	-4967.64	1924.36	16893.6	31472.7	51751.1
244	-55219.8	-34344.9	-14521.6	-5245.42	2147.2	14365.9	28581.9	45336.8
243	-50117.4	-32374.5	-12547.4	-5420.44	2084.96	11225.7	24622.7	38651.9
242	-44892.7	-29656.1	-10828.1	-5860.14	2224.24	8297.84	20340.6	33469.5
241	-39158.1	-25860.3	-9287.8	-6357.84	2252.54	5739.56	15820.8	29042.5
240	-32262.1	-22268.8	-7658.82	-6088.78	2014.1	3680.96	12307.7	25036
239	-25289.1	-18521.5	-6115.84	-5554	1736.24	1675.26	9652.34	21696.5
238	-19777.3	-15152.5	-4594.74	-4022.54	1200.88	129.42	7374.2	17746.9
237	-14947.4	-12242.5	-3084.16	-2096.94	854.08	-1125.04	5817.72	12951.8
236	-12071.2	-9366.34	-1527.84	-892.62	564.14	-1985.64	4617.56	7840.42
235	-10021.1	-6679.88	-329.02	-375.88	255.22	-2814.4	3893.24	3216.54

## Sheet: Fig. 5b
	0 μL	25 μL	50 μL	75 μL	100 μL	133 μL	200 μL	400 μL
350	1492.58	1587.36	1102.06	1401.74	1795.5	895.86	1203.7	451.86
349	1877.52	1499.26	1322.9	1629.98	1803.82	944.88	996.8	406.12
348	2049.36	1244.68	1523.06	1822.12	1810.3	1014.62	711.36	351.68
347	2079.82	1060.76	1575	1874.44	1816.96	1044.06	489.36	357.72
346	1962.1	869.92	1451.74	1898.1	1823.66	998.1	443.56	405.06
345	1723.7	634.98	1320.02	1838.58	1828.28	976.72	516.36	495.4
344	1586.2	504.9	1172.88	1744.32	1832.9	975.48	824.04	666.22
343	1405.22	541.84	1026.76	1599.84	1833.84	958.72	1334.86	795.14
342	1250.6	700.42	965.3	1440.6	1827.92	955.54	1739.98	947.52
341	1049.8	845.92	999.32	1218.62	1816.5	939.9	2002.22	1167.16
340	864.84	1042	1075.78	1012.62	1797.5	943.76	2110.48	1397.5
339	784.56	1178.78	1144.46	912.3	1768.44	923.3	2039.08	1672.76
338	672	1191.06	1089.72	821.46	1729.22	992.98	1786.98	1893.4
337	743.58	1344.82	909.16	871.16	1681.9	956.1	1597.22	2078.62
336	856.66	1453.82	692.88	997.08	1628.3	836.34	1436.86	2248.8
335	1015.72	1460.76	546.52	1090.64	1571	752.4	1268.12	2291.68
334	1250.44	1396.3	491.28	1201.44	1514.26	625.28	1295.38	2271.3
333	1267.2	1264.08	511.26	1253.6	1457.96	538.54	1267.68	2205.26
332	1066.46	1104.5	654.98	1243.34	1401.5	501.24	1260.24	2047.58
331	750.7	914.18	860.22	1124.2	1343.06	509.38	1242.5	1936.54
330	451.04	885.78	1018.62	1096.1	1286.76	584.06	1198.62	1756.02
329	310.42	838.3	1187.34	1174.76	1234.18	737.2	1252.84	1622.28
328	373.1	793.34	1280.86	1314.88	1189.62	957.34	1222.34	1422.08
327	615.34	845.2	1269.54	1607.62	1157.44	1061.38	1227.56	1246.32
326	932.66	819.68	1299.28	1782.56	1133.12	1028.22	1177.58	1056.76
325	1402.1	880.42	1378.2	1885.82	1114.94	938.54	1027.6	920.82
324	1858.46	1029.28	1427.36	1910.72	1100.76	801.54	1044.12	905
323	2150.72	1186.32	1402.62	1760.32	1085.68	704.28	1129.16	876.68
322	2304.46	1432.36	1422.22	1537.82	1070.1	594.12	1360.68	893.34
321	2365.48	1825.52	1404.62	1230.36	1054.36	507.02	1747.28	861.6
320	2354.48	2177.86	1324.3	1047.84	1038.02	478.78	2183.06	732.26
319	2364.5	2443.38	1297.48	934.12	1021.46	476.34	2557.22	634.1
318	2404.16	2433.58	1262.22	876.6	1002.44	520.96	2670.4	469.54
317	2259.74	2190.38	1167.42	952.28	983.06	536.24	2454.52	376.74
316	2171.5	1764.08	1173.82	939.02	964.5	502.6	1958.92	328.32
315	2117.1	1335.48	1087.16	1028.42	945.92	500.42	1364.14	474.5
314	2074.56	956.62	944.08	1148.08	935.48	551.7	941.66	736.72
313	2149.74	668.9	674.02	1168.94	935.12	663.68	773.32	979.26
312	2219.16	613.56	448.1	1090.6	947.46	770.26	835.26	1163.5
311	2238.44	752.24	295.04	983.32	975.8	863.36	1175.72	1035.54
310	2167.58	1057.44	211.44	923.48	1021.46	890.58	1642.96	779.28
309	2048.46	1386.46	343.14	898.06	1078.68	886.24	2049.14	585.92
308	1827.12	1545.92	450.84	928.44	1145.66	869.88	2428.5	410.62
307	1589.14	1626.34	578.18	962.42	1218.04	880.84	2610.08	521.78
306	1357.38	1509.48	678.54	828.84	1280.88	874.38	2618.4	765.48
305	1108.8	1247	544.6	771.28	1331.18	873.04	2600	1144.74
304	897.48	947.34	379.96	707.52	1360.04	918	2485.94	1625.8
303	829.04	577.36	84.44	611.1	1367.82	1029.56	2376.62	2053.28
302	800.9	222.32	-188.54	622.36	1363.72	1127.26	2237.62	2324.22
301	676.24	-17.82	-384.54	713.3	1354.4	1277.84	2114.62	2441.34
300	317.9	-166.96	-474.66	767.54	1339.62	1449.18	2107.18	2440.94
299	-266.54	-344.7	-405.56	872.54	1322.02	1712.98	2179.48	2435.56
298	-1075.48	-575.48	-410.24	930.78	1310.32	2122.8	2459.84	2479.46
297	-1905.22	-926.02	-451.58	826.62	1322.08	2596.78	2848.94	2737.76
296	-2819.24	-1573.14	-494.44	652.08	1368.1	2993.24	3312.44	3129.26
295	-3632.82	-2271.7	-674.52	567.82	1458.7	3316.12	3954.2	3745.6
294	-4357.66	-3033.28	-911.64	525.88	1615.38	3588.32	4486.58	4525.02
293	-4855.48	-3963.22	-1062.12	545.56	1826.5	3779.08	5098.48	5313.12
292	-5209.28	-4797.82	-1279.76	680.94	2092.34	3897.68	5689.48	6086.34
291	-5470.72	-5453.34	-1628.58	627.14	2385.16	3982.56	6145.26	6838.94
290	-5871.98	-5995.44	-1961.24	308.86	2665.12	3956.06	6804.34	7293.52
289	-6347.24	-6176.16	-2406.22	-54.68	2919.58	3965.42	7280.62	7586.26
288	-7017.72	-6244.6	-2917.88	-423.02	3173.92	4095.42	7579.6	7888.1
287	-7928.64	-6350.78	-3409.78	-733.14	3449.66	4371.68	7886.38	8251.06
286	-8956.36	-6730.64	-3820.18	-783.6	3742.46	4762.8	8193.06	8871.32
285	-10152	-7438.8	-4334.88	-620.78	4054.12	5383.4	8700.96	9743.06
284	-11539.2	-8590.82	-4881.76	-527.94	4360.58	6094.44	9322.06	10707.5
283	-12904.3	-10125.2	-5181.58	-365.74	4655.08	6834.74	10270.9	11716
282	-14532	-11929.6	-5471.68	-210.04	4926.48	7671.04	11386.2	12803.8
281	-16060.6	-14005.3	-6059.64	-271.34	5161.18	8405.48	12770.6	14066
280	-17785.6	-16145.1	-6659.06	-373.16	5349.8	8998.6	14744.1	15443.8
279	-19666.3	-18207.4	-7572.7	-422.04	5494.14	9692.56	16708.4	17338.5
278	-21778.5	-20210.8	-8785.48	-700.38	5605.66	10563.5	18688.1	19573
277	-24505.9	-22102.7	-9806.12	-1017.34	5711.7	11787	20915.7	22153.3
276	-27470	-24243.9	-11088.1	-1397.82	5825.3	13503.3	23176.9	25104.2
275	-30903.2	-26734.3	-12582.4	-2010.6	5954.26	15557.3	25724.6	28151.3
274	-35025.6	-29710.9	-14285	-2753.66	6114.2	17617.3	28366.1	31387.7
273	-39381.3	-33233.5	-15961.2	-3507.82	6280.26	19655.6	31526.7	34871.2
272	-44448.8	-37448.9	-17573.8	-4387.56	6436.14	21737.3	35089.5	38783.6
271	-49803.8	-42204.8	-20070.2	-5305.12	6555.06	23778.5	39176.5	43089.6
270	-55608.8	-47423.8	-22628	-5784.52	6636.76	26151.6	43612.7	47838.8
269	-62125.3	-52973.8	-25903.9	-6028.88	6694.5	28854.8	48099.3	52747
268	-68584	-58392.6	-29449.1	-6187.42	6757.58	31438.9	52410.2	57147.2
267	-74885.9	-63484.9	-32016.8	-6024.72	6820.7	33683.1	56083.3	61134.8
266	-79972.9	-67279.8	-33951.4	-6291.52	6851.74	35278.9	59328.7	64170.7
265	-83042.8	-69532.9	-34539.6	-7106	6844.72	36027.7	61836.4	65874
264	-83948.6	-70047.9	-33877.5	-8091.32	6769.4	35903.3	63203	65941.6
263	-82064.2	-68359.2	-31928.2	-9047.92	6614.5	34525.1	63092.1	64653.2
262	-77717.5	-64545.4	-29012	-9768.08	6385.38	32161.9	60545.8	61435.2
261	-70937.3	-58950.1	-26195.9	-9880.94	6066.1	29043.8	55236.2	56273.9
260	-61947.1	-50933.4	-22844.8	-9303.54	5669.82	25125.9	47273	50106.7
259	-51944	-41731.8	-19384.3	-8039.28	5183.62	20694.5	38010.1	42127.4
258	-40789.4	-31829.1	-15683.4	-5473.06	4617.62	15979.1	28052.7	33041
257	-28786.1	-21457.3	-10918.3	-2207.02	3983.74	10158.6	17902.6	23493.1
256	-16185.8	-10449.8	-5660.14	1485.34	3292.44	3667.18	8750.16	13301.3
255	-2884.22	5.46	278.18	4564	2664.5	-2482.9	-257.72	2966.18
254	10621.1	10369.9	6508.08	7004.78	2244.74	-8645.74	-7800.26	-8159.76
253	23592.2	20165.2	12404.1	8737.92	2067.74	-14061.2	-14403.7	-19075.4
252	35499.4	28932	17214.2	9528.88	2044.3	-18583.7	-20630.7	-29349.3
251	45752.3	37036	20874.1	9862.34	2119.18	-21879.9	-26605.1	-37887.1
250	53548.1	44502.3	23450.2	9690.32	1986.06	-24487.4	-32055	-43972.5
249	58856.3	49782.1	25333.1	9451.86	1686.12	-25904.2	-36260	-48038.5
248	61680.9	52697.8	26286.9	9922.72	1301.94	-25891.4	-39099.2	-49738.7
247	62375.3	53257.7	26540.3	10601.5	879.28	-25582.1	-39736.3	-49678
246	60441.6	51178	25620.6	12100.9	544.1	-24471.4	-38804.3	-47498.7
245	56922.1	46875.1	24283.8	12613	189.46	-22622.4	-37044.5	-43803.3
244	52166.6	41904.3	22899.9	12690.5	-207.68	-20814.4	-34033	-39917.9
243	46526.3	36175.9	21051.2	11919	-609.4	-18516.2	-30922.5	-35320.1
242	40528.3	30416.8	18823.8	10289.9	-946.26	-16195.3	-27784.9	-30327.9
241	34489.4	26001.1	16902.1	8777.04	-1017.76	-13555.5	-24543.9	-25487.2
240	28172.2	22092.8	14800.6	7050.66	-841.6	-11011.8	-21697.7	-20483.2
239	22885	18954.5	12765.6	5238.36	-289.14	-8588.38	-19232.8	-15307.6
238	18313.2	16517.3	10846.4	3613.6	683.74	-5747.1	-16297.7	-10921.9
237	14626.7	14204.3	8833.86	1706.3	1828.24	-3328.96	-12544.6	-6914.64
236	11524	12020.9	6138.86	427.62	3210.78	-1440.46	-8612.68	-2986.46
235	8929.5	10271.4	3721.76	-437.16	4662	98.96	-4221.52	4.54

## Sheet: Fig. 5c
	4M-HTMC with chiral shift reagents	2.1 umol (R,R)-CHDA	4.2 umol (R,R)-CHDA	8.4 umol (R,R)-CHDA	16.8 umol (R,R)-CHDA	CHO-TMC	4M-HTMC
-3.83614	1592.73	4318.73	6561.02	8815.47	10976.7	14167.1	64.3129
-3.83584	1593.24	4319.12	6560.81	8814.75	10976.2	14167.4	64.2938
-3.83553	1593.76	4319.89	6559.69	8815.31	10974.6	14167.5	64.3111
-3.83523	1595.14	4320.97	6561.52	8816.15	10974.5	14166.4	64.6414
-3.83492	1594.53	4321.62	6562	8815.24	10974.3	14166.5	64.8257
-3.83461	1592.87	4322.8	6559.13	8813.42	10974.3	14167.2	64.9503
-3.83431	1592.53	4322.66	6557.96	8813.68	10975.7	14167.3	64.5841
-3.834	1592.23	4321	6559.03	8815.62	10975.9	14167.5	64.2437
-3.8337	1592.89	4321.8	6559.33	8813.9	10976.2	14166.8	64.1541
-3.83339	1594.44	4322.28	6559.74	8812.45	10976.2	14166.3	64.2549
-3.83309	1595.94	4322.24	6559.48	8812.72	10976.4	14166.9	64.5044
-3.83278	1595.14	4320.81	6559.25	8813.62	10975.2	14167.9	64.6547
-3.83248	1593.98	4320.43	6558.05	8814.88	10976.6	14168.3	64.545
-3.83217	1594.27	4321.1	6557.89	8813.8	10978	14167.9	64.3822
-3.83186	1594.52	4319.95	6558.47	8814.59	10976.7	14167	64.5846
-3.83156	1595.46	4320.33	6557.06	8814.69	10976.1	14166.7	64.7124
-3.83125	1593.45	4319.7	6557.58	8814.08	10975.1	14168.1	64.6359
-3.83095	1592.25	4319.69	6558.82	8813.87	10975.3	14168.5	64.8963
-3.83064	1592.49	4319.48	6558.1	8814.24	10976.5	14167.3	64.9919
-3.83034	1590.74	4319.14	6558.82	8814.29	10976.5	14166.6	64.8131
-3.83003	1590.95	4319.55	6558.7	8814.4	10975	14166.1	64.7577
-3.82973	1590.58	4320.28	6557.11	8814.38	10976.2	14166.9	64.7462
-3.82942	1591.37	4319.49	6555.83	8814.74	10978.6	14167.4	64.8177
-3.82912	1592.53	4317.94	6555.84	8815.26	10976.4	14166.2	64.8729
-3.82881	1592.93	4317.33	6557.04	8814.44	10976.4	14166.6	64.6494
-3.8285	1592.32	4318.17	6557.33	8813.03	10975.1	14167	64.7345
-3.8282	1592.84	4319.99	6559.13	8812.16	10973.6	14167.5	64.6274
-3.82789	1593.07	4319.99	6559.07	8812.95	10973.9	14167.7	64.4426
-3.82759	1592.33	4319.46	6558.37	8813.85	10974.9	14167.3	64.2743
-3.82728	1590.77	4317.49	6556.91	8812.48	10977.2	14167.4	64.1976
-3.82698	1591.99	4316.88	6557.27	8811.73	10977.5	14167	64.1407
-3.82667	1593.48	4316.59	6556.09	8813.01	10975.4	14167.2	64.1632
-3.82637	1593.04	4317.5	6555.05	8814.32	10973.4	14167.5	64.3341
-3.82606	1592.16	4319.57	6555.43	8813.5	10972.1	14167.5	64.1765
-3.82575	1594.67	4318.79	6554.55	8813.32	10972.3	14167.4	64.2938
-3.82545	1596.16	4316.68	6555.89	8812.15	10972.4	14167.7	64.3393
-3.82514	1594.62	4315.05	6557.9	8811.04	10973.2	14167.5	64.2876
-3.82484	1593.36	4317.06	6558.04	8811.13	10974.1	14167	64.2686
-3.82453	1593.63	4317.78	6560.08	8811.91	10973.3	14166.5	64.4205
-3.82423	1594.15	4316.82	6559.84	8811.28	10971.9	14166.5	64.2637
-3.82392	1592.23	4318.62	6558.24	8811.79	10972.8	14166.8	64.2416
-3.82362	1591.55	4318.56	6556.79	8812.69	10974.2	14167.3	64.3992
-3.82331	1592.04	4317.55	6557.93	8814.2	10974.2	14167.3	64.7906
-3.823	1594.29	4317.14	6558.81	8815.97	10972.6	14167.1	64.7827
-3.8227	1595.17	4316.78	6561.15	8816.67	10971.5	14167.1	64.7282
-3.82239	1594.58	4317.42	6561.25	8816.43	10972.3	14167.4	64.4834
-3.82209	1593.04	4315.9	6559.9	8814.83	10972	14167.8	64.2841
-3.82178	1591.71	4315.88	6558.75	8812.35	10973.1	14167.8	64.1764
-3.82148	1591.87	4317.36	6557.78	8813.49	10974.4	14167.7	64.0875
-3.82117	1591.83	4316.82	6555.3	8815.06	10973.2	14167.7	64.2771
-3.82087	1592.74	4315.9	6555.09	8817.14	10972.5	14167.6	64.4712
-3.82056	1593.35	4318.61	6556.79	8816.5	10972.3	14166.6	64.3534
-3.82025	1593.44	4320.57	6557.01	8814.47	10973.3	14166.4	64.4229
-3.81995	1592.94	4319.23	6556.84	8813.13	10973.4	14166.3	64.4721
-3.81964	1592.41	4316.3	6556.09	8810.92	10973.8	14165.9	64.342
-3.81934	1592.43	4313.16	6555.59	8812.53	10973.1	14166.3	63.9482
-3.81903	1594.36	4314.7	6556.96	8813.88	10970.4	14167.2	63.654
-3.81873	1594.07	4315.8	6556.61	8811.88	10970.4	14166.8	64.0704
-3.81842	1591.02	4314.9	6555.24	8813.42	10971.8	14167	64.2258
-3.81812	1589.38	4315.07	6555.72	8813.69	10971.8	14167.5	64.1028
-3.81781	1589.23	4317.18	6557.33	8813.27	10971.3	14167.1	63.9344
-3.8175	1589.22	4318.78	6558.42	8810.85	10972.9	14167.3	63.9814
-3.8172	1589.34	4316.28	6558.45	8810.9	10973.5	14167.3	64.1099
-3.81689	1589.95	4315.01	6555.51	8811.66	10973.1	14166.9	64.1846
-3.81659	1590.9	4315.02	6553.39	8812.08	10972.2	14166.5	64.0737
-3.81628	1590.27	4314.23	6551.72	8813.57	10971.6	14167	64.5048
-3.81598	1589.77	4314.14	6552.47	8814.58	10971.8	14167.2	64.7273
-3.81567	1590.63	4314.64	6553.77	8812.71	10972.6	14167.2	64.487
-3.81537	1593.24	4315.36	6555.44	8811.3	10971.6	14166.4	64.3634
-3.81506	1593.58	4316.95	6555.62	8812.77	10970.1	14166	64.1417
-3.81475	1593.4	4316.28	6555.83	8811.67	10971.4	14167	64.5091
-3.81445	1593.23	4313.63	6554.64	8809.87	10973	14166.6	64.6832
-3.81414	1592.54	4312.33	6553.84	8808.48	10972.7	14166.9	64.8325
-3.81384	1592.67	4313.22	6554.68	8808.84	10971.5	14166.5	64.6925
-3.81353	1593.08	4314.23	6555.22	8809.52	10971.4	14165.5	64.5209
-3.81323	1592.99	4315.99	6557.24	8810.66	10970.5	14166.2	64.2428
-3.81292	1592.06	4316.44	6555.51	8809.87	10970.4	14166.8	63.741
-3.81262	1591.86	4316.52	6556.62	8808.9	10970.5	14167	63.6658
-3.81231	1593.38	4315.08	6558.13	8809.56	10971.2	14167	63.5816
-3.812	1592.74	4314.19	6557.03	8809.88	10969.8	14166.8	63.6915
-3.8117	1589.5	4315.46	6555.69	8810.38	10969.5	14167.1	63.8372
-3.81139	1588.6	4314.34	6555.17	8811.45	10970.6	14167.5	63.8428
-3.81109	1590.07	4315.16	6554.46	8812.16	10968.9	14167.8	63.7124
-3.81078	1591.48	4314.36	6554.42	8810.47	10970.5	14167.6	63.7421
-3.81048	1592.41	4313.62	6554.61	8809.72	10972	14167.7	63.8758
-3.81017	1590.26	4313.88	6557.42	8810.32	10969.6	14167	64.0869
-3.80987	1590	4315.8	6557.98	8811.65	10967.7	14166	64.1347
-3.80956	1590.76	4315.64	6556.46	8812.17	10968	14166.3	64.0625
-3.80926	1591.84	4314.34	6555.56	8810.07	10969	14167	64.1806
-3.80895	1592.04	4315.6	6554.61	8809.39	10970.2	14167.6	64.2897
-3.80864	1590.31	4315.96	6553.53	8810.67	10969.6	14167.6	64.3921
-3.80834	1590.43	4315.9	6554.08	8810.9	10968.1	14166.9	64.3864
-3.80803	1590.9	4314.23	6554.99	8810.33	10967.9	14166.6	64.3275
-3.80773	1590.99	4314.17	6555.95	8808.46	10969.2	14166.1	64.2374
-3.80742	1591.14	4315.81	6555.31	8808.78	10969.3	14166.3	64.3565
-3.80712	1591.11	4317.41	6555.46	8808.38	10968.3	14165.7	64.6264
-3.80681	1592.84	4318.48	6557.22	8808.23	10968	14165.8	64.6853
-3.80651	1594.83	4316.88	6558.32	8808.25	10968.4	14167.5	64.4555
-3.8062	1594.29	4317.03	6557.9	8807.21	10968.2	14167	64.2667
-3.80589	1592.93	4317.16	6556.21	8806.97	10968.7	14166.2	64.3339
-3.80559	1591.68	4316.67	6554.41	8808.15	10971.3	14166.8	64.6265
-3.80528	1589.58	4315.94	6553.95	8808.76	10972.4	14167.3	64.5785
-3.80498	1590.02	4314.61	6555.47	8807.73	10971.1	14167.5	64.7398
-3.80467	1590.33	4315.29	6554.98	8807.3	10970.2	14166.8	64.4041
-3.80437	1590.98	4316.83	6554.71	8808.31	10968.6	14166.2	64.3293
-3.80406	1592.01	4316.07	6553.56	8807.27	10967.2	14166.7	64.6482
-3.80376	1591.93	4315.22	6552.31	8806.65	10967.7	14167.5	64.7794
-3.80345	1592.93	4314.9	6552.36	8808.87	10968	14167.6	64.3315
-3.80314	1591	4314.4	6553.19	8810.03	10967.5	14167.1	63.8604
-3.80284	1588.85	4314.67	6551.39	8807.8	10966.9	14167.2	64.4502
-3.80253	1589.05	4314.22	6549.53	8807.8	10966.8	14166.6	64.3239
-3.80223	1588.25	4315.12	6549.36	8806.97	10965.8	14166	64.2821
-3.80192	1588.14	4313.88	6550.49	8807.04	10967.6	14166.4	64.3817
-3.80162	1590.74	4313.06	6550.56	8806.75	10970	14166.6	64.097
-3.80131	1591.48	4312.23	6549.52	8807.08	10971	14167.2	64.0493
-3.80101	1590.62	4312.53	6551.42	8805.73	10970.8	14167.4	64.1954
-3.8007	1590.49	4313.48	6551.43	8805.03	10969.1	14166.1	64.1719
-3.80039	1589.6	4313.76	6551.42	8806.67	10969	14166	64.0744
-3.80009	1588.46	4313.66	6552.36	8807.4	10968.6	14166.3	63.708
-3.79978	1587.91	4314.9	6553.03	8808.39	10967.6	14166.6	63.7333
-3.79948	1587.95	4314.54	6551.47	8807.25	10967.1	14167	63.3769
-3.79917	1589.26	4315.72	6551.95	8805.99	10966.8	14168.5	63.1615
-3.79887	1590.97	4315.65	6552.22	8805.81	10968	14168.7	63.3017
-3.79856	1590.64	4316.07	6552.44	8805.32	10969	14168.1	63.6171
-3.79826	1591.23	4317.13	6551.85	8805.64	10966.9	14167.4	63.5387
-3.79795	1592.45	4316.21	6552.57	8806.49	10967.2	14166.6	63.2543
-3.79764	1593.06	4314.22	6553.29	8805.46	10967.6	14166.6	63.4733
-3.79734	1592.5	4313.73	6551.78	8805.87	10967.6	14166.9	64.1617
-3.79703	1591.42	4312.47	6551.5	8805.82	10967.8	14166.9	64.2308
-3.79673	1589.62	4313.42	6550.84	8805.63	10968.2	14167.4	63.8892
-3.79642	1589.77	4313.98	6551.27	8805.96	10968.3	14168.3	63.9317
-3.79612	1591.22	4314.1	6551.58	8804.85	10966.7	14166.6	64.1094
-3.79581	1591.91	4314.67	6549.55	8804.73	10965	14166.3	63.7926
-3.79551	1591.37	4314.93	6551.23	8803.93	10964.8	14166.2	63.6696
-3.7952	1591.28	4315.92	6552.39	8804.88	10964	14165.4	63.9998
-3.79489	1590.81	4315.44	6553.27	8806.4	10963.9	14165.8	63.8361
-3.79459	1591.41	4315.94	6552.95	8807.41	10963.4	14166.2	63.9033
-3.79428	1591.56	4314.38	6551.91	8805.64	10963.7	14166.7	64.1111
-3.79398	1591.45	4311.82	6551.75	8804.41	10963.6	14167.2	63.7291
-3.79367	1590.53	4312.56	6553.06	8805.03	10961.8	14166.3	63.4614
-3.79337	1590.94	4312.59	6553.7	8804.62	10962.1	14166.3	63.4898
-3.79306	1592.09	4314.17	6551.9	8805.69	10963.6	14166	63.6817
-3.79276	1590.26	4312.18	6552.33	8804.75	10966	14166	63.6145
-3.79245	1588.5	4309.52	6550.53	8804.24	10965.4	14166.1	63.6063
-3.79215	1589.98	4309.1	6549.13	8804.99	10965.7	14166.1	63.5632
-3.79184	1590.37	4310.44	6549.62	8805.28	10965.8	14166.5	63.4567
-3.79153	1589.34	4310.4	6549.34	8806.17	10966.4	14166	63.475
-3.79123	1588.86	4310.54	6548.86	8804.16	10967.5	14166.3	63.5069
-3.79092	1589.45	4311.28	6547.76	8803.03	10966.4	14165.9	64.0011
-3.79062	1590.23	4310.77	6547.98	8804.14	10966.3	14165.7	63.9775
-3.79031	1588.89	4311.12	6548.89	8804.09	10965.3	14165.7	63.693
-3.79001	1589.24	4311.87	6548.55	8803.02	10965.8	14166.9	63.6245
-3.7897	1589.5	4312	6550.3	8802.94	10965.2	14167.8	63.4801
-3.7894	1588.97	4312.19	6550.74	8803.65	10964.5	14166.7	63.7604
-3.78909	1587.79	4313.04	6549.21	8804.65	10963.2	14167.5	63.9231
-3.78878	1587.2	4312.24	6548.96	8805.87	10964.4	14167.3	63.6924
-3.78848	1587.3	4310.49	6548.85	8805.69	10964	14167.3	63.5534
-3.78817	1588.12	4311.13	6549.18	8806.05	10964.2	14167.2	63.5813
-3.78787	1589.42	4312.27	6550.22	8806.14	10963.7	14166.6	63.6868
-3.78756	1589.57	4311.89	6549.37	8805.18	10963.3	14165.7	63.9561
-3.78726	1589.91	4310.85	6550.62	8803.7	10964.2	14166.7	63.9267
-3.78695	1592.11	4310.15	6551.24	8804.45	10964.6	14166.8	63.9825
-3.78665	1594.91	4309.44	6551.23	8803.73	10965.6	14166.7	64.1011
-3.78634	1595.27	4310.07	6552.65	8803.44	10964.9	14166.6	64.3661
-3.78603	1593.21	4311.57	6550.99	8802.75	10964	14165.7	64.626
-3.78573	1592.87	4310.76	6550.87	8804.15	10964.2	14165.7	64.1773
-3.78542	1590.64	4309.56	6550.62	8804.04	10963.5	14164.7	64.3221
-3.78512	1589.34	4310.52	6550.04	8802.78	10963.9	14164.9	63.9811
-3.78481	1590.52	4311.73	6548.96	8803.82	10964.5	14166	63.648
-3.78451	1590.24	4311.23	6548.42	8804.52	10964.5	14167.1	63.9778
-3.7842	1590.27	4312.26	6550.08	8803.26	10964.3	14166.6	64.0031
-3.7839	1591.04	4312.99	6548.68	8804.27	10963.1	14165.9	63.6536
-3.78359	1590.61	4312.78	6547.51	8804.13	10961.7	14165.8	63.6462
-3.78328	1589.3	4313.16	6547.96	8802.63	10962	14166.2	63.6357
-3.78298	1591.8	4312.91	6548.3	8803.57	10961.4	14165.4	63.6745
-3.78267	1594.16	4310.9	6549.18	8805.37	10961	14165	63.6541
-3.78237	1591.62	4310.4	6548.83	8804	10961.6	14164.6	63.4637
-3.78206	1589.55	4311.83	6548.69	8804.27	10961.2	14165.9	63.4851
-3.78176	1588.91	4312.14	6550.31	8804.3	10960.6	14166	63.3588
-3.78145	1587.69	4310.09	6549.57	8804.08	10962	14165.5	63.3344
-3.78115	1587.49	4309.46	6550.01	8804.12	10962.7	14165	63.6091
-3.78084	1588.38	4310.14	6548.66	8802.4	10962.9	14165.3	63.7713
-3.78053	1588.77	4310.54	6547.92	8800.26	10963.8	14165.9	63.7744
-3.78023	1589.3	4311.42	6548.19	8802.08	10963	14166.3	64.1048
-3.77992	1589.25	4312.79	6549.87	8804.22	10962.2	14166	63.9021
-3.77962	1587.84	4312.81	6550.35	8803.54	10961.3	14166.4	64.1168
-3.77931	1585.5	4311.72	6549.8	8803.05	10963.2	14166.3	63.9924
-3.77901	1584.85	4313.01	6549.51	8801.64	10962.5	14166	63.8499
-3.7787	1585.74	4314.63	6547.39	8801.56	10962.4	14165.8	63.5958
-3.7784	1584.83	4314.29	6546.04	8801.09	10963.2	14166.5	63.6758
-3.77809	1585.03	4312.73	6546.82	8801.46	10963.3	14165	64.1416
-3.77778	1586.11	4311.36	6546.39	8803.07	10966.4	14164.5	64.3662
-3.77748	1588.01	4310.72	6545.62	8802.01	10966.2	14165.3	64.1239
-3.77717	1588	4310.92	6546.6	8801.06	10963.5	14165.5	63.6509
-3.77687	1588.66	4309.88	6546.63	8803.07	10961.6	14166.2	63.5027
-3.77656	1589.3	4308.55	6546.5	8804.16	10960.8	14166.4	63.6875
-3.77626	1588.94	4306.91	6547.55	8802.46	10960.5	14167	63.7747
-3.77595	1587.26	4306.18	6548.83	8801.98	10959.5	14166.4	63.5894
-3.77565	1586.73	4308.82	6547.99	8800.2	10961.4	14166.1	63.1546
-3.77534	1588.81	4309.37	6546.57	8800.21	10963.4	14166.2	63.2592
-3.77503	1591.46	4306.33	6545.61	8799.48	10962.8	14166.2	63.687
-3.77473	1592.46	4305.46	6545.25	8798.78	10960.5	14166	63.458
-3.77442	1592.43	4307.13	6544.76	8798.62	10961.2	14165.6	63.5042
-3.77412	1592.78	4309.06	6545.61	8799.46	10962	14165.8	63.635
-3.77381	1590.85	4308.93	6546.6	8800.41	10963.1	14165.2	63.8986
-3.77351	1590.79	4308.67	6546.16	8800.37	10962.2	14164.7	64.0305
-3.7732	1590.77	4309.96	6545.19	8800.19	10961.8	14165.8	64.1137
-3.7729	1591.06	4309.47	6544.88	8798.86	10962.8	14166.1	63.6232
-3.77259	1590.6	4307.09	6546.12	8798.88	10962.8	14165.8	63.352
-3.77229	1587.95	4306.83	6548.48	8799.54	10963	14166.9	63.3717
-3.77198	1585.65	4307.77	6549.01	8800.77	10962.9	14166.5	63.2811
-3.77167	1586.94	4307.53	6547.16	8803.17	10960.2	14165.2	63.3493
-3.77137	1586.32	4309.25	6544.45	8803.55	10958.8	14164.4	63.1823
-3.77106	1587.58	4308.78	6546.31	8802.08	10960.3	14164.4	62.9346
-3.77076	1588.41	4310.16	6547.08	8801.98	10960.8	14165.4	63.3608
-3.77045	1589.2	4310.59	6546.43	8801.57	10961.5	14165.7	63.3745
-3.77015	1589.05	4311.94	6545.41	8801.07	10962.3	14165.3	63.3248
-3.76984	1588.56	4312.79	6545.73	8800.75	10960	14165.2	63.0551
-3.76954	1589.03	4311.86	6547.36	8802.1	10960.2	14165	62.9149
-3.76923	1590.19	4311.52	6547.15	8802.8	10961	14164.9	62.9275
-3.76892	1591.66	4311.27	6547.12	8801.82	10960.6	14165.7	62.7565
-3.76862	1590.26	4312.78	6548.22	8803.08	10959.6	14165.3	62.9525
-3.76831	1589.48	4313.23	6548.66	8804.44	10959.7	14165.7	63.4614
-3.76801	1588.27	4312.08	6548.46	8805.71	10959.2	14166.3	63.7512
-3.7677	1588.94	4310.89	6548.46	8805.51	10956.4	14167.3	63.5398
-3.7674	1590.13	4311.53	6547.55	8804.03	10956.3	14167.6	63.0509
-3.76709	1588.87	4309.83	6547.2	8802.61	10956.5	14167.2	62.9775
-3.76679	1589.95	4308.94	6547.25	8802.25	10957.7	14166.2	62.837
-3.76648	1591.57	4308.05	6545.92	8801.31	10958.8	14166.1	62.8942
-3.76617	1592.55	4307.8	6546.86	8801.01	10958.8	14165.4	62.9723
-3.76587	1591.55	4308.7	6546.25	8799.82	10957.4	14165.1	63.1583
-3.76556	1590.64	4309.75	6544.99	8798.77	10957.1	14165.6	63.3918
-3.76526	1589.11	4308.94	6545.18	8800.05	10958.5	14166	63.5466
-3.76495	1588.29	4308.41	6546.04	8801.71	10959.5	14165.9	63.1369
-3.76465	1588.55	4310.35	6545.35	8798.99	10958.3	14166	63.3498
-3.76434	1588.2	4311.43	6546.3	8798.28	10958.7	14165.9	63.4825
-3.76404	1588.1	4312.61	6546.2	8797.87	10961.2	14166.4	63.6463
-3.76373	1588.81	4314.11	6544.64	8798.14	10962.4	14166.4	63.3724
-3.76342	1588.7	4313.4	6543.87	8799.87	10962.9	14166.1	63.2965
-3.76312	1587.78	4311.01	6543.34	8799.04	10960.9	14166.1	63.4505
-3.76281	1590.02	4309.04	6545.41	8799.11	10959.5	14165.9	63.2858
-3.76251	1589.97	4309.26	6546.23	8799.32	10959.8	14165.7	63.7211
-3.7622	1587.62	4308.36	6545.13	8797.58	10959.6	14166.7	63.8248
-3.7619	1587.5	4306.97	6545.8	8794.43	10961.3	14166.8	63.4633
-3.76159	1589.82	4307.95	6544.51	8795.74	10960.1	14167	63.0297
-3.76129	1589.79	4309.26	6542.93	8795.65	10959.6	14166.9	63.0898
-3.76098	1589.64	4308.52	6543.32	8795.55	10960	14165.3	63.4917
-3.76067	1588.69	4308.44	6545.28	8796.45	10958.3	14165.6	63.268
-3.76037	1589.15	4307.57	6547.61	8796.5	10958.1	14165.1	62.9113
-3.76006	1588.38	4306.75	6547.43	8796.57	10958.1	14165.4	62.7904
-3.75976	1588.23	4307.14	6545.31	8798.44	10958.4	14166.4	63.0446
-3.75945	1588.52	4306.86	6543	8799.29	10958.7	14166.7	63.0435
-3.75915	1588.03	4306.44	6542.38	8798.39	10960.6	14166.3	63.3673
-3.75884	1586.84	4307.68	6543.45	8800.02	10961.3	14165.1	63.3092
-3.75854	1586.86	4307.8	6545.6	8799.97	10960.6	14164.5	63.4712
-3.75823	1587.38	4307.6	6547.22	8799.43	10959.4	14165.6	63.4028
-3.75792	1586.39	4308.31	6546.43	8798.71	10959.8	14165.8	63.1165
-3.75762	1587.33	4308.72	6546.31	8797.58	10957.4	14165.7	63.1758
-3.75731	1588	4307.97	6546.7	8795.98	10956.3	14165.1	63.6893
-3.75701	1587.76	4307.88	6546.45	8795.77	10957.1	14164.8	63.3629
-3.7567	1586.72	4306.57	6546.15	8795.92	10957	14164.9	63.1213
-3.7564	1584.25	4305.56	6546.79	8796.99	10956	14165	63.0326
-3.75609	1585.98	4304.97	6546.17	8798.38	10954.9	14164.7	63.0783
-3.75579	1588.51	4304.74	6544.86	8800.13	10956.2	14164	62.7484
-3.75548	1588.3	4307.43	6546.08	8798.92	10956.3	14164.2	62.7582
-3.75517	1589.36	4309.02	6546.07	8796.83	10957.8	14164.5	62.749
-3.75487	1591.57	4307.93	6544.46	8797.24	10959.1	14164.4	62.8085
-3.75456	1590.48	4306.74	6542.73	8797.14	10958.1	14165.1	62.9759
-3.75426	1589.92	4305.95	6543.6	8797.62	10957.2	14165.8	62.7177
-3.75395	1588.76	4306.32	6544.94	8797.71	10957.3	14165.3	62.7562
-3.75365	1587.68	4307.1	6544.42	8799.15	10957.1	14164.5	62.8934
-3.75334	1588.45	4306.17	6544.32	8799.25	10956.5	14163.5	62.786
-3.75304	1588.87	4305.36	6543.27	8800.25	10955.5	14163.4	62.3652
-3.75273	1588.34	4306.31	6542.81	8802.3	10954.9	14164.9	62.3764
-3.75243	1587.89	4305.07	6543.05	8800.95	10955.5	14165.8	62.8209
-3.75212	1585.55	4305.42	6546.13	8800.83	10955.7	14166.3	63.3824
-3.75181	1586.57	4306.82	6546.85	8800.1	10957	14165.5	63.3498
-3.75151	1586.88	4306.3	6544.85	8799.12	10957.4	14165.1	62.9701
-3.7512	1584.68	4307.25	6543.57	8799.88	10955.6	14164.5	62.7161
-3.7509	1584.69	4307.64	6542.74	8799.32	10954.7	14164	62.8257
-3.75059	1586.73	4306.75	6542.58	8797.86	10954.5	14164.9	62.833
-3.75029	1588.25	4304.3	6543.2	8798.03	10955.5	14164.3	62.696
-3.74998	1588.11	4305.66	6544.81	8799.06	10956.6	14164.8	62.7298
-3.74968	1588	4306.61	6544.6	8798.39	10956.7	14165.6	62.8201
-3.74937	1586.42	4306.5	6543.92	8796.79	10955.9	14166.6	62.6525
-3.74906	1584.81	4305.35	6543.38	8797.32	10953.5	14166.8	62.1937
-3.74876	1586.62	4306.78	6543.18	8798.3	10953.1	14164.9	62.2502
-3.74845	1587.87	4304.76	6543.43	8798.51	10954.6	14165.4	62.5805
-3.74815	1587.97	4304.45	6542.1	8796.89	10955.4	14166.7	62.7785
-3.74784	1588.77	4306.23	6541.56	8798.28	10955.1	14167	62.8634
-3.74754	1587.9	4304.31	6541.17	8798.98	10956.2	14166.1	63.1428
-3.74723	1586.99	4303.5	6541.28	8798.07	10956.6	14166.5	63.5128
-3.74693	1587.06	4303.64	6540.56	8798.97	10955.3	14166.4	63.3071
-3.74662	1586.48	4302.9	6541.19	8796.34	10955.8	14165.1	62.8998
-3.74631	1585.33	4302.41	6543.44	8795.18	10956.6	14165.4	63.2859
-3.74601	1586.3	4303.42	6542.89	8795.78	10956.3	14165.6	63.4811
-3.7457	1587.32	4305.9	6541.62	8798.34	10954.9	14165.4	63.225
-3.7454	1589.59	4304.79	6541.98	8799.56	10954.6	14165.4	63.3239
-3.74509	1589.91	4303.99	6542.78	8798.3	10954	14166.2	63.6199
-3.74479	1587.94	4305.88	6543.67	8796.35	10954.5	14167.9	63.419
-3.74448	1589.04	4305.04	6543.12	8794.48	10953.6	14168.2	63.0818
-3.74418	1590.55	4303.73	6542.31	8794.71	10952.2	14167.3	63.0954
-3.74387	1586.5	4303.6	6543.02	8795.34	10952.1	14166.7	63.1558
-3.74356	1583.49	4302.86	6542.3	8796.98	10952.3	14165.2	62.9552
-3.74326	1582.75	4302.92	6542.5	8798.94	10952.4	14163.8	62.9935
-3.74295	1586.11	4303.15	6542.44	8797.99	10953.2	14163.6	63.118
-3.74265	1587.21	4304.38	6541.29	8796.87	10951.5	14163.8	62.8781
-3.74234	1586.33	4304.15	6542.67	8797.55	10953.7	14164.7	63.0376
-3.74204	1587.41	4305.11	6541.38	8796.87	10954.2	14166.5	62.956
-3.74173	1586.55	4303.77	6540.15	8794.44	10955.3	14166.5	62.8683
-3.74143	1585.22	4303.01	6539.35	8793.84	10954	14167.1	63.2446
-3.74112	1587.57	4304.1	6538.91	8793.66	10953.9	14167.4	63.2042
-3.74081	1589.53	4304.23	6538.55	8792.97	10955.1	14166.7	63.0946
-3.74051	1586.72	4303.14	6537.97	8793.92	10954.2	14166.2	63.2792
-3.7402	1585.47	4303.27	6539.47	8793.67	10953.7	14165.4	63.1994
-3.7399	1585.81	4304.2	6539.81	8794.37	10952.1	14165.1	62.8534
-3.73959	1584.58	4304.32	6540.89	8794.84	10950.8	14166.4	62.9321
-3.73929	1582.79	4304.96	6542.47	8794.04	10951.2	14167.2	62.7307
-3.73898	1583.42	4304.13	6541.6	8795.8	10949.6	14165.9	62.3847
-3.73868	1585.42	4304.16	6542.25	8796.82	10948	14165.7	62.6949
-3.73837	1587.11	4304.23	6542.12	8796.86	10949.4	14165.9	62.7688
-3.73806	1586.79	4303.25	6541.8	8795.86	10951.8	14165.1	63.1072
-3.73776	1587.65	4303.34	6541.84	8795.3	10952.2	14165.1	63.2537
-3.73745	1585.06	4303.05	6542.04	8795.23	10952.9	14165.5	63.5772
-3.73715	1582.78	4302.6	6542.49	8796.02	10954.6	14166.1	63.4318
-3.73684	1583.04	4303.92	6539.82	8795.51	10953.9	14165.7	63.13
-3.73654	1583.89	4307.05	6539.49	8795.9	10951.7	14165.4	62.9265
-3.73623	1584.72	4306.03	6538.26	8798.4	10951.8	14165.6	63.0687
-3.73593	1584.3	4305.22	6537.17	8797.28	10952.9	14166.2	63.3819
-3.73562	1584.88	4305.7	6538.64	8795.41	10953.8	14165.7	63.2933
-3.73532	1583.37	4306.55	6539.65	8795.66	10956	14165.3	62.8959
-3.73501	1582.82	4307.28	6542.22	8795.24	10956.1	14164.3	63.0387
-3.7347	1582.22	4306.88	6541.91	8795.28	10955.5	14164.3	63.0008
-3.7344	1581.96	4305.62	6542.08	8795.13	10952.7	14165.5	62.9043
-3.73409	1583.44	4305.51	6543.12	8794.96	10951.5	14165	63.1292
-3.73379	1585	4305.09	6542.02	8793.76	10953.4	14164.6	63.3058
-3.73348	1586.25	4305.34	6541.28	8793.59	10953.5	14165	63.0927
-3.73318	1586.32	4305.21	6540.57	8791.55	10953.3	14165.3	62.9647
-3.73287	1585.7	4303.11	6541.12	8792.11	10951.4	14165.8	62.8154
-3.73257	1585.2	4302.66	6541.29	8793.27	10951.4	14167	62.762
-3.73226	1584.11	4304.22	6540.39	8792.72	10950.4	14166.2	62.5445
-3.73195	1583.91	4303.49	6540.35	8793.41	10951.7	14164.8	62.4408
-3.73165	1583.9	4301.83	6540.79	8794.64	10953	14164.7	62.8227
-3.73134	1582.95	4301.72	6540.93	8796.99	10951	14164.8	63.0376
-3.73104	1583.79	4302.58	6541.6	8797.31	10952.5	14164.6	63.0785
-3.73073	1585	4302.32	6543.5	8797.52	10954.8	14164.6	62.9891
-3.73043	1585.53	4302.98	6543.01	8796.72	10955.9	14164.1	62.697
-3.73012	1585.69	4303.1	6542.2	8797.59	10954.9	14165	62.5812
-3.72982	1585.56	4302.38	6542.97	8795.48	10955	14166.1	62.7177
-3.72951	1586.04	4303.63	6543.5	8793.88	10953.3	14166.4	62.4205
-3.7292	1584.59	4304.24	6543.31	8793.62	10950.1	14166.6	62.0655
-3.7289	1585.3	4306.13	6541.64	8794.68	10950.1	14166.1	62.2347
-3.72859	1586.03	4307.2	6540.23	8793.98	10949.6	14165.9	62.4573
-3.72829	1586.89	4307.61	6540.02	8794.75	10950.3	14165.8	62.5108
-3.72798	1586.39	4305.61	6540.96	8794.7	10952.7	14166.5	62.6782
-3.72768	1585.31	4304.46	6540.04	8794.01	10951.4	14166.3	63.0684
-3.72737	1585.5	4302.39	6539.33	8792.5	10949.9	14165.2	63.2544
-3.72707	1585.58	4302.57	6542.2	8792.76	10952.6	14164.6	62.7497
-3.72676	1586.93	4301.59	6543	8792.4	10953.2	14164.5	62.7499
-3.72645	1586	4301.42	6539.36	8791.92	10951.4	14165.2	62.9341
-3.72615	1585.59	4300.34	6539.77	8792.78	10950.3	14165.4	62.9848
-3.72584	1586.05	4298.98	6539.37	8793.26	10950.5	14164.9	62.9261
-3.72554	1585.22	4299.28	6540.05	8793.05	10951.8	14164.2	62.8025
-3.72523	1585.46	4299.99	6539.39	8793.79	10950.6	14164.8	62.9363
-3.72493	1586.3	4300.22	6541.62	8792.87	10951.3	14165.3	62.8621
-3.72462	1587.46	4299.29	6541.76	8792.26	10952.1	14165.6	62.5573
-3.72432	1587.85	4300.15	6540	8794.7	10950.7	14165.7	62.6172
-3.72401	1587.05	4302.33	6540.57	8793.6	10948.5	14164.4	62.4833
-3.7237	1587.07	4301.89	6540.19	8794.67	10948.2	14164.8	62.6684
-3.7234	1587.37	4302.22	6541.42	8796.06	10946.5	14164.9	63.2293
-3.72309	1584.53	4302.27	6542.29	8796.16	10946.8	14164.3	63.1679
-3.72279	1583.27	4301.09	6541.22	8795.87	10948.8	14163.7	63.1419
-3.72248	1583.18	4303.29	6540.37	8793.99	10950.8	14163.3	62.5266
-3.72218	1581.97	4306.53	6540.62	8792.89	10950.3	14164.2	62.0023
-3.72187	1582.96	4303.92	6539.52	8792.84	10949.3	14165.1	62.1202
-3.72157	1584	4302.62	6540.48	8793.18	10949.5	14165.7	62.0643
-3.72126	1584.45	4303.04	6540.88	8793.67	10949.3	14164.6	62.3975
-3.72095	1582.75	4301.42	6539.96	8793.6	10949.7	14165.7	62.8752
-3.72065	1581.78	4300.89	6542.74	8793.57	10948.6	14166.2	63.2146
-3.72034	1583.04	4302.34	6543.14	8793.96	10947.9	14165.8	63.0292
-3.72004	1583.98	4303.2	6540.38	8791.71	10945.9	14165	63.0119
-3.71973	1585.23	4303.12	6541.13	8790.87	10947.5	14164.1	62.3893
-3.71943	1585.73	4302.36	6541.3	8791.18	10949.5	14163.5	62.397
-3.71912	1583.36	4301.42	6539.67	8792.62	10950.2	14163	62.7094
-3.71882	1583.06	4301.75	6539.68	8794.4	10948.4	14163.7	62.4384
-3.71851	1584.65	4303.43	6539.13	8792.91	10947.6	14164.6	62.4508
-3.7182	1585.37	4303.13	6538.63	8790.98	10947.4	14164.1	62.5231
-3.7179	1585.79	4302.65	6537.05	8790.22	10948.8	14163.1	62.5803
-3.71759	1586.42	4301.95	6537.09	8789.9	10949.9	14163.6	62.3944
-3.71729	1585.35	4302.56	6537.97	8789.75	10949.3	14163	62.8867
-3.71698	1585.46	4302.48	6538.46	8791.38	10949.1	14163.4	62.8926
-3.71668	1586.72	4300.48	6538.25	8790.75	10949.1	14164.1	63.1427
-3.71637	1585.27	4300.16	6539.58	8792.64	10949.6	14164	63.3213
-3.71607	1583.92	4299	6540.08	8794.52	10949.5	14163.5	63.0788
-3.71576	1583.87	4300.23	6539.03	8792.01	10949.4	14164.5	62.6683
-3.71546	1582.23	4302.02	6538.52	8792.05	10948.7	14164.3	62.559
-3.71515	1581.84	4302.5	6540.69	8791.4	10948.8	14164.6	62.635
-3.71484	1584.84	4301.63	6540.01	8791.09	10949.2	14164.8	62.6947
-3.71454	1585.41	4300.24	6538.57	8793.62	10950.2	14163.3	62.7542
-3.71423	1585.85	4300.47	6537.98	8792.33	10948.5	14163.9	62.4937
-3.71393	1586.26	4298.51	6537.48	8790.53	10948.2	14165.4	62.6843
-3.71362	1585.66	4298.73	6536.74	8790.49	10947.8	14165.3	62.5564
-3.71332	1584.61	4300.09	6537.17	8790.39	10947.6	14164.5	62.4432
-3.71301	1585.23	4302.25	6535.85	8789.92	10946.3	14164.4	62.5038
-3.71271	1585	4303.78	6534.24	8790.43	10947.2	14165	62.4251
-3.7124	1583.53	4304.26	6535.66	8789.27	10947.7	14165.8	62.2826
-3.71209	1585.41	4304.88	6534.73	8790.66	10947.4	14165.7	62.2016
-3.71179	1584.8	4304.58	6536.81	8789.74	10949.6	14165	61.9987
-3.71148	1583.58	4302.27	6540.02	8788.05	10950.1	14164.3	61.8625
-3.71118	1584.69	4300.4	6538.68	8788.12	10948.9	14165	61.9361
-3.71087	1584.89	4300.8	6538.32	8788.71	10949.6	14164.9	62.0395
-3.71057	1585.34	4300.21	6540.33	8789.11	10949	14164.8	62.2138
-3.71026	1585.51	4299.23	6540.28	8788.68	10948.8	14164.9	62.6005
-3.70996	1583.87	4300.85	6536.03	8788.92	10951.7	14164.4	62.801
-3.70965	1583.28	4300.45	6536.53	8791.09	10950.4	14163.8	62.7737
-3.70934	1585.4	4302.44	6537.63	8793.12	10948.1	14163.4	62.3392
-3.70904	1586.56	4305.09	6539.82	8792.58	10950.4	14163.1	62.4084
-3.70873	1588.17	4304.04	6539.55	8790.93	10949.7	14163.4	62.2445
-3.70843	1586.69	4300.82	6537.01	8790.91	10951.2	14164.3	62.199
-3.70812	1585.55	4298.51	6536.56	8791.39	10951.8	14165.8	62.4635
-3.70782	1585.38	4297.59	6537.47	8791.38	10950.1	14165.2	62.4993
-3.70751	1584.13	4298.56	6538.27	8790.96	10948.1	14164.6	62.5301
-3.70721	1581.99	4299.91	6538.77	8788.01	10948.8	14164.4	62.4119
-3.7069	1580.82	4301.65	6537.89	8787.48	10949.6	14163.6	61.9682
-3.70659	1581.48	4301.85	6537.7	8787.28	10946.7	14163.2	61.953
-3.70629	1580.98	4300.06	6537.22	8789.33	10945.5	14164.4	62.5245
-3.70598	1583.04	4301.17	6537.33	8789.12	10947.4	14164	62.8989
-3.70568	1585.19	4302.89	6536.82	8786.36	10949.4	14163.7	62.8071
-3.70537	1584.35	4302.63	6535.9	8787.59	10949.6	14163.7	62.5664
-3.70507	1584.53	4299.49	6536.43	8791.79	10948.3	14164.1	62.6436
-3.70476	1586.71	4298.26	6534.54	8793.71	10946.7	14164.1	62.3647
-3.70446	1587.58	4299.45	6533.46	8792.58	10947.9	14163.6	62.2276
-3.70415	1585.5	4299.5	6534.12	8792.2	10947.8	14163.3	62.6561
-3.70384	1582.57	4299.22	6535.2	8792.79	10946.7	14162.9	63.001
-3.70354	1584.09	4299.8	6534.73	8792.23	10948.1	14162.7	63.1772
-3.70323	1584.27	4301.34	6534.66	8789.84	10948.8	14164.1	62.7976
-3.70293	1585.75	4301.47	6537	8790.57	10947.5	14164.1	62.7492
-3.70262	1588.33	4302.73	6536.21	8790.98	10945.3	14165.2	63.0873
-3.70232	1587.5	4304.46	6534.84	8789.13	10943.7	14165.2	63.2891
-3.70201	1586.43	4302.93	6535.48	8788.52	10943.8	14164.8	63.3795
-3.70171	1584.86	4301.18	6536.11	8787.29	10942.9	14164.4	63.4452
-3.7014	1584.69	4301.69	6535.86	8785.77	10943.9	14163.9	62.8858
-3.70109	1584.41	4303.21	6533.79	8787.26	10944.2	14164.9	62.5941
-3.70079	1583.5	4302.62	6534.81	8788.77	10945.5	14165.5	62.7037
-3.70048	1584.27	4301.18	6535.39	8789.14	10946.3	14165.8	62.3621
-3.70018	1583.15	4301.21	6536.87	8790.85	10946.2	14165	61.6899
-3.69987	1581.93	4300.87	6535.45	8792.53	10945	14164.2	61.96
-3.69957	1583.06	4301.46	6535.14	8791.5	10947.1	14163.1	62.6771
-3.69926	1583.28	4302.82	6534.05	8789.28	10947.8	14162.8	62.6489
-3.69896	1583.27	4302	6533.62	8791.42	10946.9	14164.3	62.252
-3.69865	1585	4299.63	6534.26	8791.65	10946	14165.1	61.7595
-3.69834	1584.2	4299.72	6534.95	8791.82	10945.8	14165.2	61.8405
-3.69804	1584.15	4299.67	6536.92	8791.7	10946.8	14165.5	62.5663
-3.69773	1583.47	4299.59	6536.06	8790.73	10946.8	14164.5	62.9219
-3.69743	1583.14	4301.57	6535.74	8787.67	10946.2	14163.3	62.7136
-3.69712	1583.3	4302.63	6534.32	8785.95	10942.9	14163.5	62.3533
-3.69682	1583.08	4300.62	6534.54	8786.12	10941	14163.5	62.0654
-3.69651	1583.13	4297.19	6536.17	8786.83	10943.4	14163	62.2227
-3.69621	1583.57	4295.76	6538.28	8787.85	10944.7	14164.1	62.6604
-3.6959	1584.4	4297.92	6538.29	8787.52	10945.5	14164.1	62.4771
-3.6956	1583.92	4297.35	6538.6	8787.14	10946.3	14164.3	62.2804
-3.69529	1581.53	4297.18	6538.32	8788.39	10946.2	14164.7	62.6001
-3.69498	1579.6	4297.64	6538.08	8789.35	10945.4	14165.1	63.0262
-3.69468	1579.78	4297.7	6536.9	8788.82	10945.6	14166.7	63.2152
-3.69437	1580.23	4297.35	6536.62	8789.49	10945.6	14167.1	63.0725
-3.69407	1581.64	4298.47	6535.95	8790.57	10947.2	14166.4	62.8191
-3.69376	1584.43	4298.91	6532.59	8791.25	10946.8	14165.3	62.6623
-3.69346	1582.99	4299.62	6534.45	8790.35	10947.8	14163.3	62.6365
-3.69315	1580.59	4300.38	6534.62	8787.42	10947.2	14161.6	62.23
-3.69285	1580.69	4299.19	6533.12	8785.16	10944.4	14162	61.872
-3.69254	1582.51	4299.29	6533.08	8785.87	10942.9	14162	61.771
-3.69223	1584.18	4299.68	6536.24	8787.94	10944.3	14162.4	61.905
-3.69193	1584.19	4298.44	6534.8	8785.82	10945.6	14163.5	62.2002
-3.69162	1583.54	4296.91	6533.68	8785.67	10944.1	14164.2	61.9843
-3.69132	1584.67	4295.75	6535.33	8786.19	10942.6	14162.8	62.0444
-3.69101	1586.12	4296.36	6535.69	8784.32	10942.8	14162.7	62.0532
-3.69071	1584.22	4297.26	6535.44	8782.91	10944.1	14163.2	61.5592
-3.6904	1583.18	4297.67	6536.09	8783.87	10944.3	14163.4	61.3065
-3.6901	1582.29	4297.8	6537.01	8785.37	10943.6	14163	61.6574
-3.68979	1583.21	4297.43	6536.31	8786.17	10944.8	14162.9	62.0604
-3.68948	1582.05	4298.28	6533.79	8786.78	10946.7	14162.9	62.3106
-3.68918	1580.83	4297.92	6532.18	8787.99	10948.7	14162.8	61.9696
-3.68887	1581.65	4297.12	6531.3	8790.77	10947.4	14163.1	62.0658
-3.68857	1583.13	4298.52	6531.26	8791.42	10944.1	14164.2	62.0135
-3.68826	1584.05	4299.02	6531	8791.1	10943	14163.2	62.0953
-3.68796	1585.22	4296.68	6532.18	8792.04	10945.6	14162.3	62.0838
-3.68765	1584.52	4298.24	6531.46	8792.93	10946.4	14163.3	62.1099
-3.68735	1583.19	4301.49	6532.52	8792.43	10943.7	14163.1	62.1945
-3.68704	1582.96	4301.04	6533.23	8789.74	10942.5	14163.2	62.2832
-3.68673	1582.54	4302.39	6533.71	8787.9	10943.2	14164.1	62.5375
-3.68643	1581.17	4303.08	6535.1	8785.81	10944.4	14164.6	62.5582
-3.68612	1581.69	4302.89	6534.12	8786.59	10946	14164.6	62.2516
-3.68582	1584.88	4304.41	6532.56	8786.97	10946.4	14164.7	61.9618
-3.68551	1584.16	4301.43	6531.94	8785.82	10944.6	14164.6	62.3184
-3.68521	1583.07	4301.11	6531.13	8787.13	10944.8	14164.6	62.512
-3.6849	1583.5	4300.66	6529.31	8788.42	10946.1	14164.3	62.4951
-3.6846	1582.49	4300.01	6529.74	8787.51	10946.4	14164.8	62.2989
-3.68429	1581.09	4298.63	6530.59	8786.44	10945.2	14165.2	62.4487
-3.68398	1583.08	4295.63	6532.73	8786.51	10941.8	14164.8	62.2627
-3.68368	1584.39	4296.09	6535.31	8785.24	10941	14164.2	61.9085
-3.68337	1581.91	4295.43	6533.18	8783.9	10943.1	14164.6	61.9416
-3.68307	1580.67	4296.95	6530.24	8784.74	10941.7	14165.7	62.127
-3.68276	1580.93	4297.4	6530.8	8784.7	10941.9	14165.4	62.1271
-3.68246	1580.93	4296.91	6529.99	8786.22	10941.4	14165	62.2286
-3.68215	1581.72	4298.49	6530.67	8785.6	10940.2	14164.2	62.1321
-3.68185	1582.23	4298.01	6533.1	8785.05	10939.7	14164	62.0819
-3.68154	1583.35	4297.49	6535.1	8786.25	10943.1	14163.9	61.9507
-3.68123	1583.85	4297.2	6536.62	8786.3	10947.5	14164	62.3762
-3.68093	1584.77	4298.33	6535.46	8788.31	10946.9	14164	62.2234
-3.68062	1581.72	4295.59	6534.91	8788.76	10942.8	14163.9	62.179
-3.68032	1579.36	4296.76	6536.56	8787.85	10940.5	14164.4	62.4967
-3.68001	1581.08	4297.15	6536.68	8787.26	10939.4	14164	62.6078
-3.67971	1583.09	4297.54	6535.77	8786.28	10939.9	14164.9	63.106
-3.6794	1583.15	4299.12	6536.06	8786	10940.3	14165.2	62.6519
-3.6791	1582.73	4298.71	6534.02	8784.88	10940.1	14164.5	62.2634
-3.67879	1581.41	4297.96	6534.86	8784.31	10940.7	14163.8	62.4582
-3.67849	1582.99	4298.62	6535.75	8784.67	10940	14163.4	62.383
-3.67818	1581.38	4298.03	6535.64	8786.35	10941.7	14163.5	62.1607
-3.67787	1581.16	4298.3	6534.02	8787.53	10942.8	14163.3	62.1832
-3.67757	1581.64	4296.72	6530.92	8788.42	10944.8	14162.3	62.267
-3.67726	1581.46	4298.69	6530.25	8787.52	10944	14161.6	62.4568
-3.67696	1582.91	4300.07	6531.12	8788.06	10943.4	14162.6	62.0999
-3.67665	1582.69	4301.16	6533.6	8786.76	10943.8	14163.7	61.859
-3.67635	1582.02	4302.3	6533.25	8785.73	10944.6	14164.1	61.7343
-3.67604	1583.52	4300.5	6533.91	8786.91	10944.6	14165.6	61.8462
-3.67574	1583.72	4298.98	6533.83	8788.52	10944.3	14165.5	62.0361
-3.67543	1583.42	4299.78	6532.77	8789.33	10945.1	14163.8	62.1767
-3.67512	1583.33	4298.41	6531.05	8788.07	10946.4	14163.4	62.2171
-3.67482	1583.55	4298.48	6530.58	8788.1	10946.1	14164.7	61.9612
-3.67451	1586.31	4298.04	6530.33	8787.3	10944.1	14165.7	62.1811
-3.67421	1584.96	4299.11	6530.51	8786.75	10943.8	14165.4	62.3812
-3.6739	1585.06	4297.83	6530.55	8786.34	10945.7	14164.9	62.4798
-3.6736	1583.68	4295.82	6532.06	8785.68	10946.4	14164.9	62.526
-3.67329	1582.47	4295.7	6534.63	8785.92	10943.9	14164.2	62.3545
-3.67299	1582.14	4296.07	6533.86	8785.34	10942.4	14163.9	62.5374
-3.67268	1583.06	4296.75	6531.48	8786.09	10941.9	14163.2	62.6549
-3.67237	1582.75	4296.27	6532.27	8785.32	10942.3	14163.2	62.3435
-3.67207	1582.18	4298.13	6533.74	8785.81	10941.1	14164	62.1873
-3.67176	1581.41	4297.38	6533.31	8787.57	10941.8	14164.2	61.9904
-3.67146	1578.35	4294.89	6530.86	8785.22	10941.6	14164.7	61.8652
-3.67115	1580.3	4294.49	6529.41	8783.52	10941	14163.5	61.9575
-3.67085	1584.68	4294.28	6529.69	8784.02	10939.9	14162.3	61.9866
-3.67054	1586.91	4295.85	6530.28	8784.26	10938.6	14163	62.0437
-3.67024	1587.42	4297.62	6531.55	8782.78	10940.1	14164.5	62.0329
-3.66993	1585.23	4297.65	6532.02	8782.13	10943.4	14164.5	62.0413
-3.66962	1583.53	4296.46	6535.02	8782.44	10944	14165.3	62.1198
-3.66932	1582.3	4296.46	6533.84	8785.17	10942.2	14166.1	62.2476
-3.66901	1583.23	4296.8	6533.68	8787.45	10942.1	14165.3	62.2872
-3.66871	1584.66	4299.19	6532.09	8788.22	10942.4	14165.3	62.1257
-3.6684	1583.86	4300.46	6531.24	8785.55	10941.9	14165.3	62.4262
-3.6681	1583.22	4299.18	6531.3	8784.34	10941.3	14165.1	62.3559
-3.66779	1580.73	4298.16	6532.99	8784.32	10942.4	14164.4	62.4532
-3.66749	1579.62	4298.31	6535.58	8783.48	10940.6	14163.4	62.5463
-3.66718	1582.71	4300.16	6535.25	8780.92	10937.2	14163.8	62.4574
-3.66687	1583.92	4298.8	6533.37	8781.38	10938.2	14162.7	62.3834
-3.66657	1582.91	4298.32	6533.18	8782.09	10939.1	14163.4	62.3788
-3.66626	1582.58	4295.67	6531.19	8783.02	10938.1	14163.8	62.0964
-3.66596	1582.51	4294.09	6532.88	8784.18	10939	14163.7	62.062
-3.66565	1583.06	4295.53	6534.61	8782.76	10940.2	14163.7	61.9258
-3.66535	1584.1	4294.65	6532.82	8781.12	10940.9	14162.7	61.8712
-3.66504	1583.15	4295.2	6531.79	8782.24	10941.5	14162.9	61.8422
-3.66474	1583.01	4296.45	6531.99	8784.19	10939.7	14162.6	62.1303
-3.66443	1583.8	4296.06	6531.82	8785.89	10940.4	14162.9	62.3652
-3.66412	1581.74	4294.32	6532.71	8784.79	10941	14163.4	62.0452
-3.66382	1581.41	4294.03	6535.25	8782.5	10940.4	14163.4	61.9749
-3.66351	1581.99	4293.8	6534.1	8781.88	10941.6	14163.2	62.2505
-3.66321	1582.61	4294.3	6535.06	8782.17	10942.7	14163.4	62.5738
-3.6629	1582.49	4296.09	6533.96	8781.25	10941.7	14163	62.3353
-3.6626	1580.89	4295.8	6534.28	8780.25	10943.3	14163	61.9376
-3.66229	1581.09	4295.3	6535.49	8780.74	10942.9	14163.9	62.0394
-3.66199	1583.44	4294.85	6534.99	8781.88	10940.3	14164.6	62.3613
-3.66168	1585.35	4293.93	6533.12	8780.61	10939.2	14164.2	62.1188
-3.66137	1584.28	4293.68	6533.41	8780.75	10939.6	14164.4	61.9393
-3.66107	1584.01	4293.6	6531.33	8783.28	10939.1	14164.2	61.7259
-3.66076	1582.4	4294.38	6532.96	8783.11	10939.2	14164	61.934
-3.66046	1581.91	4296.42	6533.45	8784.83	10938.5	14163.2	61.8939
-3.66015	1581.88	4297.71	6530.2	8786.95	10939.6	14161.8	61.7512
-3.65985	1581.75	4298.22	6530.53	8785.36	10940.2	14162.2	61.7105
-3.65954	1579.36	4297.73	6530.56	8784.87	10939.3	14162.4	62.329
-3.65924	1577.42	4298.06	6531.37	8783.78	10939.6	14163.2	62.4647
-3.65893	1577.83	4300.3	6530.63	8782.18	10939	14163.8	62.2364
-3.65863	1580.09	4299.26	6530.95	8783.29	10939.6	14164.7	62.1634
-3.65832	1581.08	4296.89	6533.42	8784.53	10939.6	14163.5	62.136
-3.65801	1579.01	4296.57	6532.21	8784.66	10939.2	14162.9	62.0824
-3.65771	1578.47	4296.59	6530.38	8784.75	10938.2	14162.4	61.8974
-3.6574	1579.45	4293.68	6531.39	8783.41	10936.5	14162.4	61.9307
-3.6571	1583.23	4293.43	6531.77	8781.75	10936.8	14163.6	61.5836
-3.65679	1584.7	4295.35	6530.11	8782.89	10936.5	14164.9	61.1155
-3.65649	1583.38	4294.83	6528.29	8784.38	10936.3	14164.8	61.577
-3.65618	1579.83	4293.22	6528.88	8786.78	10937.2	14165.4	62.2497
-3.65588	1578.47	4293.84	6530.39	8788.09	10939.9	14165.4	62.0321
-3.65557	1579.23	4294.89	6530.55	8786.96	10941.9	14163.5	62.0675
-3.65526	1578.75	4294.93	6530.69	8786.12	10939.9	14161.9	61.9795
-3.65496	1580.11	4294.54	6531.66	8786.06	10938.5	14161.3	61.6805
-3.65465	1583.52	4292.41	6532.48	8783.74	10939.5	14162.8	61.7969
-3.65435	1585.49	4293.7	6531.06	8782.62	10940.2	14163.2	61.8739
-3.65404	1585.91	4295.59	6531.86	8782.97	10940.8	14162.3	61.9667
-3.65374	1585.15	4295.43	6531.78	8782.05	10940.5	14161.7	62.313
-3.65343	1581.77	4295.98	6530.09	8781.46	10939.9	14162.5	62.2086
-3.65313	1579.36	4297.63	6530.53	8781.48	10939.9	14162.2	62.3409
-3.65282	1581.12	4297.09	6530.06	8783.54	10939.3	14162.7	62.3566
-3.65251	1580.19	4296.11	6528.73	8784.41	10937.9	14162.8	62.3254
-3.65221	1577.83	4296.17	6527.84	8784.29	10937.4	14163	62.1322
-3.6519	1578.84	4298.94	6528.85	8783.74	10938.1	14163	61.8628
-3.6516	1580.06	4300.08	6528.97	8782.87	10938.6	14163.4	62.3285
-3.65129	1579.92	4300.32	6531.01	8782.41	10937.8	14163.8	62.5305
-3.65099	1579.4	4299.32	6531.92	8783.27	10938.2	14164.3	62.1132
-3.65068	1578.55	4296.74	6532.63	8783.28	10940.8	14164.5	61.8954
-3.65038	1580.06	4295.77	6533.69	8781.65	10940.3	14164.4	61.6394
-3.65007	1579.95	4293.03	6533.16	8782.08	10939.6	14164.6	61.3387
-3.64976	1581.22	4294.21	6532.19	8783.05	10939.3	14163.7	61.1758
-3.64946	1581.38	4295.28	6532.58	8781.81	10937.8	14162.5	61.5468
-3.64915	1581.25	4296.42	6531.63	8780.28	10939.3	14162.3	61.8028
-3.64885	1582.99	4296.07	6528.89	8780.76	10940.5	14162.8	61.6182
-3.64854	1581.86	4294.55	6527.12	8780.74	10938.9	14162.3	61.6686
-3.64824	1580.86	4295.53	6526.8	8779.25	10939.4	14163.9	61.7946
-3.64793	1579.78	4297.32	6529.05	8780.05	10938.1	14165.6	61.2094
-3.64763	1581.18	4298.24	6527.58	8782.76	10937.4	14164.7	61.6416
-3.64732	1581.69	4296.89	6528.37	8783.36	10937	14164.1	61.8013
-3.64701	1582.76	4296.1	6528.84	8782.53	10936.5	14164.5	61.8984
-3.64671	1582.91	4292.71	6528.04	8781.11	10936.1	14165.8	61.8824
-3.6464	1581.09	4291.05	6527.35	8782.02	10934.9	14165.9	61.6722
-3.6461	1581.52	4294.65	6528.54	8785.27	10935.5	14163.7	61.4804
-3.64579	1583.16	4295.02	6530.38	8785.41	10936.2	14162	61.6038
-3.64549	1585.1	4293.49	6528.69	8785.76	10937	14162.4	61.4722
-3.64518	1585.91	4293.73	6530.83	8783.14	10936.4	14164.4	61.9062
-3.64488	1582.09	4294.44	6533.87	8781.18	10934.5	14164.5	62.4432
-3.64457	1580.29	4297.32	6534.3	8782.98	10936.2	14163.3	62.1819
-3.64426	1580.13	4295.9	6531.02	8783.15	10939.1	14163.7	62.0766
-3.64396	1580.39	4294.35	6529.29	8781.96	10939.7	14164	61.7779
-3.64365	1582.22	4292.84	6527.89	8780.79	10938.5	14163.2	61.7507
-3.64335	1583.46	4291.4	6529.91	8781.75	10937.8	14162.7	61.453
-3.64304	1582.81	4291.75	6531.15	8783.02	10938.9	14162.6	61.6469
-3.64274	1584.1	4290.73	6531.81	8782.58	10936.9	14163.1	62.2001
-3.64243	1581.28	4291.89	6529.49	8782.03	10933.4	14163	61.7426
-3.64213	1582.82	4291.47	6528.67	8780.56	10933.8	14163.1	61.4743
-3.64182	1582.28	4291.81	6530.8	8780.56	10935.4	14163.9	61.6151
-3.64152	1580.29	4292.74	6532.83	8781.23	10933.8	14162.9	61.8391
-3.64121	1584.32	4292.21	6531.89	8780.96	10935	14162.4	62.0181
-3.6409	1584.25	4292.72	6530.3	8780.26	10933.6	14162.4	61.3191
-3.6406	1582.14	4291.84	6526.91	8781.17	10933.2	14163.9	61.4427
-3.64029	1580.55	4291.94	6524.43	8784.99	10936.8	14164.1	62.0493
-3.63999	1580.26	4291.81	6525.61	8784.25	10938.6	14163.7	62.0994
-3.63968	1582.92	4293.17	6528.83	8783.2	10936.5	14163.2	61.8467
-3.63938	1581.64	4295.96	6528.59	8781.86	10934.5	14163	61.3484
-3.63907	1582.64	4297.36	6529.5	8780.81	10933.1	14164.1	61.1233
-3.63877	1581.8	4296.77	6529.31	8781.89	10935.3	14163.5	61.615
-3.63846	1582.12	4296.6	6530.14	8781.15	10936.3	14164.1	62.0072
-3.63815	1582.64	4294.7	6528.99	8780.58	10937	14164.1	61.8812
-3.63785	1580.14	4292.79	6528.38	8780.89	10938.1	14164.7	61.6749
-3.63754	1580.44	4295.05	6526.06	8783.31	10936.8	14164.4	61.5889
-3.63724	1581.18	4296.54	6526.53	8783.66	10934.1	14164	61.9332
-3.63693	1581.2	4298.56	6527.28	8784.24	10934.9	14164	62.2299
-3.63663	1581.65	4296.13	6528.43	8783.74	10937	14164.8	62.434
-3.63632	1582.84	4293.41	6529.52	8782.94	10939.3	14164.9	62.5417
-3.63602	1582.6	4293.3	6531.81	8781.14	10935.4	14163.7	62.4143
-3.63571	1583.2	4291.52	6531.59	8781.23	10935.2	14164.2	61.806
-3.6354	1584.41	4292.09	6531.3	8780.85	10935.7	14164.6	61.5341
-3.6351	1582.62	4294.7	6530.11	8782.36	10936.1	14164	61.7834
-3.63479	1581.02	4294.36	6527.98	8782.17	10938.2	14163.8	62.5542
-3.63449	1580.01	4292.91	6529.17	8780.88	10937.9	14162.9	62.4592
-3.63418	1580.37	4293.02	6527.9	8780.04	10937.3	14164.2	61.642
-3.63388	1581.74	4293.81	6528.19	8779.26	10935.5	14165.5	61.8195
-3.63357	1583.56	4294.75	6527.43	8779.79	10934.6	14164.9	61.7763
-3.63327	1582.22	4294.19	6528.07	8782.67	10934	14164.8	61.5791
-3.63296	1578.83	4292.86	6528.77	8783.46	10934.1	14164.3	61.83
-3.63265	1578.58	4292.61	6529.3	8780.33	10935.2	14163.4	61.2618
-3.63235	1579.11	4289.22	6529.77	8779.33	10939	14163.1	61.0356
-3.63204	1577.62	4289.86	6528.58	8779.7	10937.6	14161.6	60.9021
-3.63174	1577.44	4292.13	6527.82	8778.8	10935.3	14161.3	61.1572
-3.63143	1580.75	4293.32	6528.85	8780.53	10934.3	14160.7	61.475
-3.63113	1579.43	4293.79	6528.01	8783.63	10933.7	14160.6	61.6205
-3.63082	1578.11	4292.06	6528.72	8782.56	10934.3	14162	61.3528
-3.63052	1580.76	4291.84	6526.95	8781.44	10935.8	14161.7	61.4046
-3.63021	1582.03	4292.83	6526.47	8781.52	10935.2	14162.2	61.2553
-3.6299	1580.52	4293.02	6530.26	8780.49	10935.5	14162.6	61.1502
-3.6296	1579.75	4292.8	6530.9	8780.35	10935.7	14162.3	61.4107
-3.62929	1579.1	4292.95	6530.77	8781.79	10935.5	14162.3	61.4169
-3.62899	1579.5	4291.66	6529.6	8783.56	10935.9	14162.3	61.3886
-3.62868	1579.82	4291.86	6528.73	8785.5	10935.5	14162.6	61.6799
-3.62838	1580.96	4288.73	6528.02	8787.31	10936.4	14162.5	61.7892
-3.62807	1582.73	4285.98	6527.86	8786.16	10936.8	14163.5	61.4697
-3.62777	1581.8	4288.36	6527.07	8784.46	10937	14163.7	61.4028
-3.62746	1579.52	4291.53	6527.82	8785.58	10935	14162.4	61.4823
-3.62715	1578.61	4293.31	6528.96	8784.45	10932.7	14162.5	61.793
-3.62685	1579.25	4292.73	6530.44	8782.69	10934.1	14163.2	62.0503
-3.62654	1578.1	4291.82	6528.48	8782.84	10936.3	14162.7	62.1309
-3.62624	1579.32	4293.34	6526.83	8783.2	10935.1	14162.2	61.7498
-3.62593	1576.63	4296.08	6528.55	8783.11	10936.1	14163.9	61.4329
-3.62563	1575.01	4296.4	6530.1	8784	10937.6	14164.1	61.7972
-3.62532	1576.74	4296.35	6530.73	8784.2	10938	14164	61.6
-3.62502	1577.86	4296.4	6529.72	8782.27	10938.9	14164.4	61.412
-3.62471	1576.92	4297.47	6528.57	8781.39	10939.5	14165	61.8645
-3.6244	1576	4297.04	6529.64	8782.1	10937.3	14164.7	61.5258
-3.6241	1577.27	4296.69	6530.93	8781.65	10934.3	14163.9	61.8169
-3.62379	1578.22	4294.93	6531.43	8781.15	10934.8	14163.8	62.0344
-3.62349	1578.03	4294.58	6528.76	8781.62	10932.8	14162.4	61.5295
-3.62318	1575.39	4292.41	6527.3	8780.59	10933.1	14161	61.5694
-3.62288	1575.38	4290.95	6526.67	8779.99	10934.7	14162.1	61.6881
-3.62257	1576.89	4293.31	6528.42	8780.13	10934.3	14163	61.7112
-3.62227	1578.65	4293.41	6529.41	8777.03	10934.9	14162.6	61.3981
-3.62196	1579.98	4292.69	6529.98	8776.96	10934.3	14161.8	61.212
-3.62166	1580.67	4292.97	6530.2	8779.56	10932.8	14163.3	61.432
-3.62135	1582.62	4294.54	6530.19	8781.42	10935	14165.3	61.3039
-3.62104	1582.01	4295.81	6529.57	8781.47	10934.8	14165	61.7428
-3.62074	1579.01	4296.01	6528.17	8780.57	10935.5	14164.2	61.9875
-3.62043	1578.31	4293.67	6527.77	8779.71	10938.3	14163.9	61.3428
-3.62013	1578.15	4292.36	6527.84	8775.82	10939.5	14162.7	61.4939
-3.61982	1577.27	4293.17	6527.25	8776.55	10937.9	14162.1	61.6643
-3.61952	1576.38	4292.54	6525.6	8778.6	10934.3	14161.9	61.8195
-3.61921	1578.04	4294.79	6527.27	8779.51	10935	14162.3	61.791
-3.61891	1578.65	4293.27	6526.54	8778.28	10934.2	14162.4	61.6484
-3.6186	1579.41	4291.23	6525.69	8778.91	10933.9	14162.1	61.5477
-3.61829	1580.41	4293.54	6524.29	8780.92	10933.6	14162.3	61.4821
-3.61799	1582.91	4292.91	6524.84	8779.87	10934.3	14163.4	61.6081
-3.61768	1584.26	4292.64	6524.55	8779.77	10934.5	14162.8	62.3702
-3.61738	1580.21	4295.79	6524.09	8780.15	10934.3	14164.2	62.2729
-3.61707	1578.13	4294.64	6525.16	8779.95	10935.8	14163.7	61.8591
-3.61677	1578.53	4291.57	6524.91	8779.47	10938.4	14162.7	61.8438
-3.61646	1578.98	4292.18	6526.09	8779.02	10935.4	14162.2	61.6106
-3.61616	1580.75	4293.42	6526.36	8778.96	10934.7	14161.3	61.6482
-3.61585	1579.04	4292.92	6524.78	8777.61	10935.7	14161	61.5705
-3.61554	1576.49	4294.01	6527.36	8778.15	10934	14162.1	61.4499
-3.61524	1577.31	4295.27	6528.24	8779.81	10934.6	14162	61.1929
-3.61493	1577.99	4294.39	6526.12	8782.63	10936.7	14162.9	61.2338
-3.61463	1579.87	4295.63	6525.46	8783.78	10936.5	14163.7	61.3078
-3.61432	1580.69	4295.38	6527.35	8780.92	10934.3	14163.6	61.7457
-3.61402	1580.47	4294.06	6528.73	8780.54	10934.1	14162.3	61.3359
-3.61371	1579.55	4293.28	6528.8	8781.63	10932.6	14160.3	61.2771
-3.61341	1578.73	4290.4	6528.03	8782.5	10929.9	14160.1	61.7848
-3.6131	1579.8	4290.85	6527.65	8784.08	10930.5	14162.1	61.6951
-3.61279	1580.28	4292.62	6526.88	8781.2	10933.3	14163.3	61.8764
-3.61249	1579.53	4293.01	6527.37	8780.18	10935	14162.9	61.9517
-3.61218	1579.6	4293.82	6526.52	8779.89	10934.7	14162.6	61.9694
-3.61188	1580.58	4293.72	6526.29	8780.64	10932.8	14163.4	61.8602
-3.61157	1582.85	4294.16	6526.33	8781.64	10932.5	14162.8	62.284
-3.61127	1583.33	4293.92	6527.89	8781.96	10934.8	14162.6	62.288
-3.61096	1581.92	4292.61	6529.29	8780.97	10933.7	14162.7	62.424
-3.61066	1579.92	4291.92	6529.95	8777.94	10934.3	14162.7	61.9574
-3.61035	1579.1	4293.18	6531.04	8774.94	10934.2	14162.9	61.5121
-3.61004	1580.79	4293.37	6528.87	8776.21	10933.7	14162.7	61.6155
-3.60974	1581.65	4293.05	6527.12	8779.42	10935.1	14162.2	61.8742
-3.60943	1581.78	4292.05	6528.37	8779.34	10935.1	14163	61.8804
-3.60913	1582.22	4292.78	6528.8	8778.34	10934.6	14163.1	61.6315
-3.60882	1580.22	4293.11	6529.25	8779.65	10933.6	14162.7	61.0804
-3.60852	1578.9	4293.1	6527.74	8778.79	10933.8	14162.8	60.7317
-3.60821	1577.79	4292.88	6524.87	8778.55	10934.1	14163.4	60.8113
-3.60791	1577.78	4291.37	6526.04	8779.44	10934	14162.7	61.3833
-3.6076	1578.09	4290.36	6527.5	8780.58	10936.4	14162.3	61.1383
-3.60729	1580.05	4291.44	6529.27	8780.38	10938	14162.1	60.9467
-3.60699	1581.74	4291.93	6528.79	8779.47	10935.8	14161.4	61.1715
-3.60668	1581.47	4291.11	6526.79	8779.42	10936.2	14160.8	61.2741
-3.60638	1582.64	4290.62	6526.69	8779.22	10935	14161.1	61.5236
-3.60607	1583.2	4290.43	6526.63	8779.95	10934.1	14162.2	61.2341
-3.60577	1584.14	4290.32	6525.11	8779.31	10934	14162.8	61.5359
-3.60546	1582.01	4292.18	6525.25	8778.58	10934.5	14163.6	61.6222
-3.60516	1581.29	4292.18	6525.08	8779.09	10935.9	14163.9	61.1919
-3.60485	1579.64	4293.05	6525.58	8779.21	10935.7	14163.7	61.3154
-3.60454	1578.34	4295.39	6526.94	8779.48	10935.7	14163.5	61.6872
-3.60424	1580.85	4294.25	6528.56	8778.94	10937.3	14163.6	61.7773
-3.60393	1581.69	4293.8	6529.85	8778.66	10934.7	14163.2	61.7902
-3.60363	1580.3	4293.8	6529.58	8778.77	10930.7	14164.6	61.6251
-3.60332	1580.15	4289.71	6529	8778.03	10930.9	14166.5	61.4505
-3.60302	1580.7	4290.33	6529.8	8777.29	10933.7	14165.1	61.5789
-3.60271	1580.81	4291.04	6530.7	8775.12	10934.9	14163.9	61.8496
-3.60241	1581.01	4289.46	6529.77	8775.05	10933.6	14164.2	61.9576
-3.6021	1581.22	4288.05	6528.89	8777.69	10932.5	14164.8	61.5324
-3.6018	1580.56	4287.15	6527.11	8778.5	10934.5	14165.4	61.6698
-3.60149	1579.37	4287.67	6527.75	8777.96	10936	14164.1	61.9578
-3.60118	1578.63	4290.62	6527.82	8778.6	10937.1	14163.2	62.3955
-3.60088	1579.32	4291.19	6525.97	8778.53	10936.6	14163.4	61.8809
-3.60057	1582.04	4291.14	6525.84	8775.45	10934.5	14164	61.6818
-3.60027	1582	4292.32	6525.71	8776.35	10934.7	14164.7	61.505
-3.59996	1582	4292.72	6525.48	8777.12	10936.5	14163.6	61.6846
-3.59966	1582.59	4292.08	6525.85	8778.62	10936.8	14163.5	62.2131
-3.59935	1581.89	4291.76	6525.85	8778.84	10933.8	14163.7	61.9919
-3.59905	1581.69	4291.54	6525.63	8779.1	10934.2	14162.8	61.4393
-3.59874	1580.18	4292.9	6526.67	8778.32	10932.9	14163.1	61.3017
-3.59843	1576.7	4294.29	6527.62	8776.94	10930.7	14163.9	61.7574
-3.59813	1577.45	4293.36	6526.21	8777.58	10930.9	14163.7	62.2275
-3.59782	1579.79	4293.81	6527.7	8777.84	10932.2	14162.7	61.8764
-3.59752	1581.58	4295.46	6527.97	8779.32	10932.9	14162.4	61.5185
-3.59721	1581.78	4294.22	6528.63	8778.48	10932.1	14163.2	61.8705
-3.59691	1579.89	4294.57	6528.24	8776.93	10931.4	14162.7	62.1979
-3.5966	1577.07	4294.09	6525.2	8776.32	10933.8	14161.9	61.9865
-3.5963	1578.89	4292.95	6523.43	8778	10934.2	14162.9	61.4685
-3.59599	1579.4	4293.55	6524.44	8780.28	10932.2	14163.6	61.4406
-3.59568	1579.39	4294.82	6527.62	8782.2	10931.4	14163.4	61.1791
-3.59538	1579.48	4293.02	6528.92	8781.03	10932.6	14163.1	61.3313
-3.59507	1580.23	4293.72	6528.12	8782.56	10932.2	14163.6	61.3666
-3.59477	1582.42	4293.76	6528.05	8782.69	10933.4	14162.2	61.6953
-3.59446	1581.17	4290.71	6527.08	8781.14	10933.8	14161.6	61.5053
-3.59416	1583.36	4290.73	6526.33	8779.87	10933.1	14162.7	61.0517
-3.59385	1582.94	4292.36	6526.16	8780	10932.7	14163.2	60.9655
-3.59355	1579.7	4290.01	6527.32	8783.15	10930.8	14164.2	61.2952
-3.59324	1578.55	4289.99	6527.18	8781.75	10930.7	14164.3	61.1367
-3.59293	1580.11	4289.35	6525.34	8779.98	10930.9	14164.3	60.9533
-3.59263	1580.93	4290.03	6524.48	8781.54	10932	14163.6	60.9503
-3.59232	1580.33	4290.79	6526.27	8781.42	10931.7	14162.9	60.8358
-3.59202	1578.91	4290.1	6526.63	8781.62	10930.5	14162.1	60.6183
-3.59171	1578.72	4292.29	6526.37	8780.39	10930.1	14162.3	60.7863
-3.59141	1579.3	4293.77	6528.95	8780.16	10929.9	14162.3	60.9004
-3.5911	1578.47	4293.05	6530.42	8777.97	10930.8	14162.4	61.2792
-3.5908	1580.38	4291.17	6528.03	8776.06	10931.2	14162.8	61.2279
-3.59049	1580.99	4290.29	6527.63	8777.97	10930.3	14162.3	61.0089
-3.59018	1581.86	4290.19	6526.49	8776.79	10930.7	14163.1	61.3518
-3.58988	1581.26	4291.7	6526.61	8773.54	10928.6	14163.4	61.4555
-3.58957	1578.47	4293.54	6527.16	8775.01	10925.6	14163.8	61.1807
-3.58927	1577.52	4294.64	6527.5	8777.09	10925.1	14163.6	61.234
-3.58896	1578.77	4293.05	6526.11	8775.93	10927.3	14163.7	61.3442
-3.58866	1578.99	4290.93	6526.72	8777.54	10929.8	14162.9	61.6208
-3.58835	1577.77	4290.98	6526.74	8778.66	10928.5	14163.4	61.5758
-3.58805	1578.24	4290.55	6525.87	8778.83	10933.3	14163	61.4245
-3.58774	1582.18	4292.47	6525.9	8777.13	10935.6	14163.3	61.5349
-3.58743	1581.72	4295.66	6528.46	8778.03	10934.3	14163.2	61.7126
-3.58713	1579.83	4296.05	6527.92	8780.45	10931.9	14162	61.4158
-3.58682	1578.25	4295.78	6527.66	8778.34	10930.7	14162.3	61.7871
-3.58652	1580.52	4294.09	6525.92	8777.44	10934.1	14162.4	62.0789
-3.58621	1581.69	4296.08	6523.57	8778.27	10934.1	14162.3	61.6251
-3.58591	1582.44	4296.49	6524.54	8778.91	10932.1	14162.7	61.2859
-3.5856	1583.74	4296.87	6525.6	8778.55	10930.1	14164.2	61.1803
-3.5853	1581.93	4295.49	6525.54	8778.44	10932	14163.6	61.0476
-3.58499	1580.05	4295.96	6527.19	8777.76	10932.5	14161.8	61.1516
-3.58469	1581.38	4297.53	6529.57	8780.9	10930.1	14162.2	61.6693
-3.58438	1580.91	4294.95	6526.96	8782.55	10931.2	14163.1	61.8939
-3.58407	1580.38	4294.05	6525.35	8782.36	10932.3	14163	62.2462
-3.58377	1579.21	4293.26	6527.34	8781.12	10934.5	14163.7	61.8509
-3.58346	1579.29	4294.03	6527.94	8779.08	10934.4	14163.6	61.514
-3.58316	1579.59	4292.74	6529.73	8778.03	10932.3	14162.6	61.5512
-3.58285	1580.32	4292.31	6527.45	8778.84	10933.2	14163.6	61.6581
-3.58255	1581.98	4293.17	6528.34	8782.82	10932.8	14163.4	61.5979
-3.58224	1580.17	4295.57	6527.07	8782.25	10931.8	14162.7	61.5184
-3.58194	1579.53	4295.76	6525.33	8781.4	10933.7	14163.1	61.6825
-3.58163	1580.67	4294.04	6525.45	8781.59	10932.4	14163.9	62.0123
-3.58132	1582.52	4293.46	6524.4	8781.76	10932.3	14163.7	62.0504
-3.58102	1582.79	4293.52	6524.38	8779.83	10931	14162.7	61.8374
-3.58071	1584.34	4290.74	6525.75	8780.03	10928.1	14164.4	62.0261
-3.58041	1584.78	4289.09	6527.07	8778.69	10928.8	14164.5	62.5515
-3.5801	1585.42	4289.82	6527.77	8776.16	10932.2	14163.3	62.1362
-3.5798	1582.85	4287.96	6527.56	8779.04	10933.8	14162.1	62.1473
-3.57949	1582.24	4286.39	6525.89	8780.34	10933.3	14161.3	62.3475
-3.57919	1582.16	4286.12	6524.08	8778	10933.4	14161.9	61.5669
-3.57888	1579.92	4287.4	6525.18	8776.49	10932.2	14162.3	61.5261
-3.57857	1581.35	4288.44	6527.39	8777.29	10933.4	14162.3	61.809
-3.57827	1580.21	4290.47	6525.79	8775.6	10933.5	14162.8	61.3616
-3.57796	1577.37	4290.11	6526.83	8777.25	10931.4	14163.4	61.3253
-3.57766	1577.06	4290.23	6527.6	8779.73	10930.2	14162.4	61.2454
-3.57735	1575.48	4290.4	6529.16	8781.68	10932.5	14163.1	61.2507
-3.57705	1574.2	4290.9	6527.44	8783.82	10930.7	14163.2	61.0414
-3.57674	1576.72	4288.93	6526.23	8781.02	10932.7	14162.6	61.1555
-3.57644	1579.26	4287.56	6528.94	8777.1	10933.2	14163.2	61.1743
-3.57613	1580.26	4287.86	6528.82	8777.78	10932.4	14163.2	60.9522
-3.57582	1582.39	4289.19	6528.59	8778.58	10932.8	14162.5	60.8791
-3.57552	1583.36	4287.87	6528.99	8778.73	10933.6	14161.6	61.5478
-3.57521	1583.53	4287.68	6528.27	8777.51	10932.7	14162	61.7283
-3.57491	1580.77	4289.55	6525.96	8779.15	10931.9	14162.5	61.516
-3.5746	1579.82	4287.56	6524.36	8780.3	10929.7	14162.1	61.4933
-3.5743	1579.55	4288.86	6523.89	8778.19	10928.6	14162.6	61.3832
-3.57399	1580.56	4290.44	6523.39	8779.8	10930.7	14162.9	61.364
-3.57369	1579.43	4288.89	6527.38	8779.51	10933.8	14163.8	61.2501
-3.57338	1581.09	4286.9	6528.38	8780.98	10934.9	14165	61.4707
-3.57307	1581.29	4286.16	6526.38	8782.34	10935.3	14165.1	61.4215
-3.57277	1578.84	4285.17	6523.44	8780.61	10935	14163.5	61.1532
-3.57246	1578.82	4286.87	6525.69	8779.9	10933.2	14161.9	61.0268
-3.57216	1580.13	4289.14	6527.62	8777.86	10931.5	14163.2	60.9008
-3.57185	1579.09	4289.91	6528.68	8777.71	10931	14163.2	60.7056
-3.57155	1579.2	4288.77	6527	8778.7	10930.2	14164.4	60.4772
-3.57124	1576.34	4289.92	6525.44	8779.89	10929.7	14164.4	60.5215
-3.57094	1577.79	4290.58	6526.65	8780.73	10932.1	14164.5	60.7528
-3.57063	1581.25	4291.13	6527.22	8780.84	10931.9	14164.7	61.2674
-3.57032	1582.74	4289.39	6527.31	8778.27	10931.3	14164.1	61.4143
-3.57002	1582.66	4288.76	6526.69	8775.19	10931.3	14163.7	61.2674
-3.56971	1582.24	4290.06	6523.88	8775.64	10930.9	14162.8	61.2985
-3.56941	1581.03	4290.45	6524.72	8776.33	10930.3	14161	61.5368
-3.5691	1581.31	4293.25	6525.83	8776.66	10929.6	14160.8	61.5459
-3.5688	1579.31	4290.57	6525.14	8778.51	10928.9	14161.5	61.2184
-3.56849	1578.73	4288.58	6527.69	8778.36	10931.1	14162.3	61.2022
-3.56819	1581.89	4287.68	6528.57	8777.63	10932.2	14161.9	61.7659
-3.56788	1581.6	4287.47	6527.16	8777.28	10930.1	14162.1	62.2133
-3.56757	1581.66	4290.04	6525.93	8778.31	10929.5	14162	61.8825
-3.56727	1583.69	4292.11	6526.92	8777.98	10928.9	14161.3	61.7296
-3.56696	1581.08	4292.17	6527.81	8778.29	10929.7	14161.6	61.581
-3.56666	1579.9	4289.92	6527.45	8777.92	10931.8	14162.4	61.1804
-3.56635	1581.53	4289.45	6527.25	8776.23	10932.9	14161.6	61.2164
-3.56605	1580.94	4288.42	6526.44	8775.92	10933.2	14161.8	61.3138
-3.56574	1580.89	4289.05	6526.58	8777.44	10933.9	14161.7	61.592
-3.56544	1579.54	4289.77	6527.45	8777.02	10932.3	14160.4	61.7609
-3.56513	1579.06	4291.14	6525.9	8777.73	10929.9	14160.8	61.7433
-3.56483	1580.83	4291.17	6525.76	8777.23	10930.9	14163.3	61.7148
-3.56452	1579.73	4290.64	6529.06	8777.39	10933.5	14162.9	61.7473
-3.56421	1578.26	4290.37	6530.27	8777.05	10932.4	14162.3	62.3812
-3.56391	1576.88	4291.53	6527.6	8777.98	10931.1	14161.6	62.3387
-3.5636	1579.99	4292.33	6525.91	8777.5	10931.2	14161.3	62.0173
-3.5633	1580.03	4292.81	6522.41	8776.55	10932.2	14161.1	61.6429
-3.56299	1578.46	4292.1	6521.94	8777.29	10931.4	14160.9	61.2338
-3.56269	1577.49	4288.87	6523.58	8777.28	10931.1	14160.9	60.9943
-3.56238	1578.54	4290.21	6521.71	8776.93	10930.4	14162.4	61.0393
-3.56208	1580	4292.55	6523.22	8774.73	10931.3	14162.8	60.9257
-3.56177	1579.75	4292.87	6524.98	8773.64	10931.5	14162.8	60.8627
-3.56146	1578.47	4291.82	6523.4	8776.43	10930.9	14162.9	60.9404
-3.56116	1579.14	4289.14	6526.39	8775.67	10933.3	14162.6	60.7595
-3.56085	1582.75	4288.3	6526.76	8771.96	10934.4	14162.6	60.7473
-3.56055	1582.74	4289.93	6524.79	8770.93	10935.9	14162.6	60.5668
-3.56024	1580.8	4292.35	6523.38	8773.73	10935.9	14163.5	60.3051
-3.55994	1580.25	4293.74	6524.34	8776.7	10933.7	14164	60.28
-3.55963	1581.42	4293.37	6523.13	8774.53	10932	14164.1	60.5127
-3.55933	1580.42	4291	6522.21	8774.29	10930.4	14163.7	60.4768
-3.55902	1579.68	4287.59	6523.74	8777.59	10930.8	14164.6	60.6356
-3.55871	1578.72	4286.8	6523.44	8776.64	10931.1	14163.4	60.5588
-3.55841	1576.82	4286.86	6524.34	8778.02	10931.5	14163.4	60.9316
-3.5581	1577.14	4288.74	6524.68	8777.37	10932.2	14163.1	61.4754
-3.5578	1579.04	4288.04	6523.95	8775.94	10931	14163.3	61.352
-3.55749	1579.32	4288.65	6527.23	8777.58	10930.3	14162.2	61.079
-3.55719	1580.01	4288.37	6527.04	8779.16	10930.9	14161.8	60.9743
-3.55688	1580.37	4289.62	6525.44	8780.91	10929.9	14162	61.4286
-3.55658	1579.78	4290.07	6522.81	8779.35	10931.1	14162.9	61.655
-3.55627	1578.34	4291.07	6523.34	8777.07	10931.2	14163.4	61.1199
-3.55596	1578.18	4291.83	6525.21	8776.3	10929.1	14163.2	60.9002
-3.55566	1579.52	4289.97	6526.26	8774.31	10927.9	14163.1	61.2911
-3.55535	1580.54	4288.52	6523.33	8775.48	10929	14164	61.8675
-3.55505	1577.72	4289.41	6523.8	8774.91	10931.1	14162.7	61.9127
-3.55474	1578.1	4290.69	6523.57	8775.71	10932.2	14161.5	61.1775
-3.55444	1580.32	4291.82	6522.08	8777.5	10932.7	14162.4	60.9871
-3.55413	1579.8	4291.05	6524.69	8777.71	10933.6	14162.4	61.4426
-3.55383	1579.89	4291.05	6525.44	8776.9	10930.2	14162.6	61.6238
-3.55352	1578.8	4290.5	6524.34	8774.79	10930.9	14162.5	61.8704
-3.55321	1577.89	4287.13	6522.66	8774.34	10932.9	14162.3	61.7435
-3.55291	1578.78	4287.75	6523.06	8774.54	10933.3	14162.6	61.3359
-3.5526	1579.47	4289.1	6524.59	8773.89	10932.9	14162.6	61.341
-3.5523	1578.67	4289.57	6526.68	8774.19	10932.7	14161.5	61.6335
-3.55199	1580.8	4289.13	6526.25	8773.85	10930.4	14161.9	62.1243
-3.55169	1581.42	4288.77	6524.69	8773.98	10928.9	14162.3	61.8255
-3.55138	1579.48	4287.41	6524.24	8775.94	10929.8	14162.4	61.5048
-3.55108	1578.51	4286.57	6523.16	8776.4	10930.8	14163	61.3982
-3.55077	1580.71	4285.83	6525	8774.7	10931	14163.1	60.9491
-3.55046	1581.3	4289.1	6525.51	8775.13	10930	14162.9	60.7156
-3.55016	1580.79	4292.18	6529.28	8773.71	10930	14161.9	60.6632
-3.54985	1578.65	4292.62	6528.48	8774.62	10930.6	14161.8	61.166
-3.54955	1577.75	4290.63	6527.48	8773.07	10930.6	14162	61.6121
-3.54924	1577.82	4290.07	6525.57	8770.22	10929.2	14162.4	61.4001
-3.54894	1579.14	4291.02	6524.53	8773.23	10930.2	14162.5	60.6786
-3.54863	1581.35	4289.84	6527.24	8771.38	10933.8	14162.5	60.6691
-3.54833	1583.68	4289.71	6528.92	8771.38	10932.2	14162	60.7317
-3.54802	1582.53	4288.66	6528.15	8775.38	10930.9	14161.9	60.4883
-3.54771	1580.66	4288.95	6525.7	8776.27	10931.5	14161.8	60.5569
-3.54741	1579.26	4288.88	6523.7	8774.06	10932.7	14163.2	60.2557
-3.5471	1580.1	4288.31	6524.38	8774.51	10934.7	14164	60.5427
-3.5468	1581.88	4287.26	6523.64	8776.92	10934.4	14163.9	61.1143
-3.54649	1581.47	4289.25	6523.06	8778.67	10931	14163.1	61.3954
-3.54619	1579.76	4289.23	6523.93	8778.18	10927.3	14164.1	61.6926
-3.54588	1577.91	4287.12	6523.69	8776.08	10928.6	14165	61.4428
-3.54558	1576.53	4289.76	6524.06	8775.25	10930.3	14163.7	61.476
-3.54527	1575.46	4291.52	6524.18	8776.43	10929.4	14161.8	61.6608
-3.54497	1577.05	4291.96	6525.17	8776.47	10928.9	14161.4	61.769
-3.54466	1579.18	4292.24	6526.47	8776.9	10927.5	14161.9	61.7011
-3.54435	1580.55	4291.48	6525.21	8777.62	10923.9	14162.8	61.5716
-3.54405	1581.42	4290.78	6521.06	8777.31	10926.2	14164	61.5192
-3.54374	1584.14	4290.82	6521.23	8776.65	10929.4	14165.9	61.517
-3.54344	1584.24	4290.48	6522.27	8776.44	10930.7	14164.6	61.9044
-3.54313	1579.71	4291.93	6523.85	8776.24	10928.3	14164.2	61.6814
-3.54283	1577.57	4291.6	6526.61	8776.94	10927.6	14164.4	61.4683
-3.54252	1577.45	4289.97	6523.35	8774.62	10928.4	14162.9	60.79
-3.54222	1579.32	4290.54	6524.35	8773.39	10929.1	14163.6	60.1122
-3.54191	1580.75	4291.84	6525.42	8773.8	10929.5	14163.9	60.5206
-3.5416	1580.23	4291.54	6526.58	8774.23	10930.1	14163.4	60.7847
-3.5413	1580.65	4290.94	6527.32	8778.03	10928	14163.9	61.7222
-3.54099	1580.45	4292.7	6524.99	8777.17	10928.6	14162.1	62.0771
-3.54069	1578.17	4291.6	6524.51	8777.72	10930.6	14161.7	61.6268
-3.54038	1580	4290.44	6526.93	8780.84	10931.1	14162.4	61.7787
-3.54008	1580.42	4288.6	6527.52	8780.3	10931.2	14161.8	62.0632
-3.53977	1577.16	4287.56	6523.09	8775.79	10929.6	14161.5	61.9549
-3.53947	1578.98	4288.03	6522.74	8774.31	10928.3	14161.4	61.6253
-3.53916	1580.2	4291.56	6524.44	8775.97	10926.4	14162.2	61.2099
-3.53885	1579.24	4292.49	6525.47	8776.25	10926.7	14161.8	61.0419
-3.53855	1576.49	4293.39	6523.61	8775.62	10928.2	14163	61.3451
-3.53824	1576.32	4291.95	6524.67	8774.49	10929.1	14164.2	61.5966
-3.53794	1576.43	4289.32	6525.5	8776.17	10928.1	14164.7	61.6136
-3.53763	1578.83	4287.98	6526.51	8778.74	10930.5	14165	61.6133
-3.53733	1582.93	4286.69	6526.36	8778.54	10929.5	14164.1	61.3349
-3.53702	1581.64	4287.98	6525.65	8779.94	10930.1	14163.9	61.352
-3.53672	1577.24	4285.72	6524.67	8779.26	10930.2	14164.3	60.7832
-3.53641	1578.23	4288.6	6524.11	8778.32	10929	14164.6	60.597
-3.5361	1580.64	4290.7	6524.23	8776.33	10928	14165.5	60.5704
-3.5358	1579.98	4290.49	6522.85	8775.24	10926.7	14164.8	60.5662
-3.53549	1581.71	4291.52	6522.69	8775.43	10928.4	14165.1	60.7212
-3.53519	1581.68	4290.01	6525.12	8773.96	10932.3	14164.4	60.8856
-3.53488	1578.56	4288.65	6525.62	8775.48	10931.3	14163.2	61.2664
-3.53458	1576.87	4287.24	6526.06	8775.75	10929.7	14163.1	61.5859
-3.53427	1578.18	4288.37	6525.43	8776.29	10929.1	14163.2	61.5934
-3.53397	1576.55	4287.93	6526.49	8778.21	10926.6	14163	61.1187
-3.53366	1576.97	4287.97	6527.97	8777.96	10926.9	14162	60.316
-3.53335	1576.96	4289.15	6522.77	8777.61	10930	14162.2	60.4912
-3.53305	1578.89	4289.56	6522.64	8777.68	10930.6	14162.6	61.2673
-3.53274	1580.34	4290.47	6522.53	8777.22	10929.6	14162.7	62.1776
-3.53244	1578.73	4291.57	6521.46	8778.44	10927	14164.1	61.8938
-3.53213	1577.25	4291.94	6522.36	8778.06	10925.2	14163.3	61.2633
-3.53183	1578.5	4291.84	6522.49	8776.21	10926.1	14161.8	61.2346
-3.53152	1580.75	4291.59	6524.28	8776.17	10925.9	14162.1	61.1697
-3.53122	1582.42	4290.88	6524.18	8776.63	10924.7	14162.1	61.58
-3.53091	1581.82	4290.47	6523.44	8777.35	10927.2	14162.4	61.2823
-3.5306	1579.86	4289.85	6523.74	8778.85	10927.3	14162.5	61.4308
-3.5303	1579.75	4289.12	6524.09	8777.78	10926.3	14161.9	61.5363
-3.52999	1580.3	4287.49	6524.46	8776.17	10930	14162	61.4954
-3.52969	1580.46	4288.95	6526.07	8774.96	10931.6	14162	61.0175
-3.52938	1582.99	4290.14	6526.58	8773.54	10929.6	14161.3	61.0591
-3.52908	1583.23	4291.44	6526.79	8777.36	10930.5	14161.3	61.0088
-3.52877	1583.45	4290.82	6525.57	8777.81	10932.1	14161.3	60.7589
-3.52847	1584.65	4289.51	6525.34	8776.34	10931.4	14159.8	60.6099
-3.52816	1582.52	4290.87	6525.86	8776.37	10932.6	14159	60.7136
-3.52786	1581.98	4293.63	6528.39	8773.48	10931.4	14161.3	61.0545
-3.52755	1580.71	4294.59	6527.59	8774.32	10932.6	14162.9	61.7279
-3.52724	1579.71	4292	6525.73	8773.28	10931.8	14163.3	61.3732
-3.52694	1579.09	4291.97	6526.4	8772.07	10928.9	14163.1	61.3772
-3.52663	1580.56	4290.93	6527.18	8772.62	10926.5	14162.4	61.3967
-3.52633	1580.87	4292.33	6524.54	8772.12	10925	14162.3	61.5678
-3.52602	1580.65	4293.65	6524	8774.39	10927.6	14161.8	61.4111
-3.52572	1578.68	4295.44	6526.37	8775.98	10927.7	14161.1	60.5718
-3.52541	1579.32	4295.42	6526.82	8775.76	10928.3	14161.7	60.7627
-3.52511	1579.96	4290.48	6528.38	8776.14	10930.8	14162	61.4387
-3.5248	1578.7	4288.21	6529.01	8776.06	10929.8	14161.3	61.2868
-3.52449	1576.71	4287.2	6527.01	8774.67	10928.9	14160.5	61.3145
-3.52419	1577.88	4286.86	6527.54	8775.77	10930.4	14160.8	61.3191
-3.52388	1578.1	4286.87	6526.1	8778.06	10931.5	14161.9	61.5115
-3.52358	1579.4	4285.79	6525.2	8776.98	10931.4	14163	61.6081
-3.52327	1581	4289.3	6524.26	8779.04	10931.5	14163.6	61.3583
-3.52297	1579.8	4291.07	6525.51	8779.45	10930	14161.7	61.391
-3.52266	1578.31	4288.33	6526.5	8776.37	10928.5	14161.5	61.2418
-3.52236	1577.97	4288.3	6524.04	8774.83	10929	14162.1	61.223
-3.52205	1575.26	4290.71	6523.09	8775.88	10931	14162.2	61.0287
-3.52174	1572.27	4293.51	6524.13	8775.94	10930.1	14162.7	61.0627
-3.52144	1572.05	4291.78	6525.93	8776.05	10927.9	14162.6	61.1219
-3.52113	1573.87	4289.98	6527.92	8776.57	10926.8	14162	60.7585
-3.52083	1575.84	4289.79	6527.75	8776.53	10927.9	14161	60.9718
-3.52052	1576.02	4291.32	6525.99	8776.55	10930.7	14160.4	61.0648
-3.52022	1576.8	4289.15	6521.63	8776.46	10931.1	14161.5	61.3424
-3.51991	1579.01	4289.43	6521.09	8777.23	10927.2	14162.8	61.3971
-3.51961	1578.26	4292.16	6523.71	8777.25	10926.6	14161.5	61.5851
-3.5193	1576.79	4291.79	6524.75	8776.26	10927.9	14161.7	61.6767
-3.51899	1575.81	4291.96	6523.17	8775.58	10930.2	14162.2	61.6087
-3.51869	1577.49	4292.25	6521.88	8774.33	10927.7	14162.6	61.493
-3.51838	1578.85	4292.62	6522.32	8774.96	10925.7	14163	61.4284
-3.51808	1581.28	4292.21	6523.54	8777.76	10926	14161.5	60.8492
-3.51777	1579.83	4290.47	6524.24	8777.98	10927.3	14160.7	60.869
-3.51747	1576.59	4290.7	6522.83	8779.21	10930.3	14160.2	61.4829
-3.51716	1576.42	4291.66	6522.74	8778.26	10930.2	14160.6	61.7824
-3.51686	1577.74	4289.45	6523.27	8774.76	10931.4	14161.4	61.9791
-3.51655	1578.5	4288.77	6522.7	8772.25	10931.2	14162.5	61.956
-3.51624	1577.27	4287.98	6523.46	8772.38	10929.1	14163	61.9496
-3.51594	1579.18	4287.69	6524.97	8773.55	10928.9	14161.7	61.7031
-3.51563	1578.61	4288.5	6523.33	8777.07	10931.3	14161.8	61.429
-3.51533	1578.41	4290.35	6522.5	8779.87	10933.8	14161.9	61.5324
-3.51502	1580.97	4290.14	6524.04	8780.58	10932.9	14161.1	61.2258
-3.51472	1582.81	4290.93	6525.29	8778.22	10932.1	14161.5	60.8811
-3.51441	1584.34	4291.11	6525.27	8775.73	10930.6	14161.9	60.8896
-3.51411	1586.27	4291.48	6526.31	8776.87	10931.3	14163	60.9141
-3.5138	1584.68	4290.79	6525.22	8776.82	10931.3	14163.7	61.091
-3.51349	1581.7	4289.78	6520.69	8777.26	10930.1	14164.7	61.1166
-3.51319	1580.21	4286.1	6518.79	8777.12	10929.7	14164.3	61.0533
-3.51288	1579.36	4285.94	6520.47	8776.09	10930.8	14163.6	60.6764
-3.51258	1580.47	4289.53	6522.78	8776.31	10930.9	14163.5	61.1735
-3.51227	1580.44	4290.14	6525.05	8774.85	10928.6	14163.8	61.3975
-3.51197	1579.16	4289.02	6522.93	8773.51	10928.2	14163	61.6529
-3.51166	1578.7	4289.74	6523.65	8774.45	10930.9	14161	61.5351
-3.51136	1578.79	4291.73	6526.97	8779.09	10930.7	14160.8	61.4102
-3.51105	1580.22	4290.2	6527.68	8779.01	10929.9	14161.4	61.2568
-3.51074	1577.74	4288.96	6523.45	8778.15	10932.4	14160.7	61.3144
-3.51044	1576.86	4288.36	6521.59	8778.46	10930.8	14161	61.4209
-3.51013	1577.53	4289.69	6522.69	8778.92	10930.7	14162.1	61.1574
-3.50983	1577.11	4288.83	6524.91	8777.17	10929.8	14160.9	61.3363
-3.50952	1578.2	4289.36	6523.69	8774.11	10931.6	14159.7	61.8431
-3.50922	1578.1	4290.92	6522.97	8773.31	10929.9	14161.5	61.5223
-3.50891	1578.94	4290.82	6523.41	8773.31	10928.6	14163.7	61.2035
-3.50861	1579.44	4289.98	6524.08	8774	10929.1	14163.7	61.0672
-3.5083	1579.57	4289.36	6523.39	8772.67	10928.8	14162.9	61.1947
-3.508	1579.7	4289.94	6523.29	8774.95	10928.1	14163.9	61.251
-3.50769	1577.55	4290.26	6523.54	8777.76	10926	14162.6	61.9907
-3.50738	1575.13	4290.14	6523.18	8775.59	10925	14161.4	61.9043
-3.50708	1573.45	4290.47	6523.76	8773.42	10927.9	14160.5	61.4922
-3.50677	1573.24	4289.01	6522.28	8773.09	10927.6	14161.1	61.4644
-3.50647	1576.8	4288.73	6521.76	8772.82	10929	14161.2	61.5613
-3.50616	1577.36	4287.78	6520.34	8774.42	10931.1	14162.3	61.6863
-3.50586	1578.63	4286.39	6520.72	8776.7	10931.9	14162.9	61.2107
-3.50555	1579.65	4286.77	6522.24	8775.82	10933.3	14163.1	61.0773
-3.50525	1580.34	4288.28	6523.73	8774.95	10932.5	14164.4	60.7112
-3.50494	1579.17	4290.29	6523.7	8775.54	10933.9	14164.9	61.1525
-3.50463	1576.96	4292.48	6523.83	8775.37	10933.6	14164.7	61.4585
-3.50433	1577.97	4292.26	6523.78	8773.9	10932.3	14162.2	61.3314
-3.50402	1578.16	4291.17	6520.94	8773	10932.3	14161.7	61.1041
-3.50372	1580.67	4294.09	6520.31	8774.17	10931.4	14162.4	61.5107
-3.50341	1582.55	4292.26	6522.8	8775.38	10930.8	14161.8	61.6938
-3.50311	1580.94	4292.25	6523.43	8775.87	10930.5	14161.7	61.7178
-3.5028	1581.81	4292.69	6521.7	8774.03	10931.3	14161.4	61.8513
-3.5025	1580.03	4290.41	6524.22	8774.52	10931.1	14161.6	61.8696
-3.50219	1579.8	4289.98	6524.26	8773.96	10930.4	14162.7	61.6741
-3.50188	1579.9	4290.1	6524.22	8775.86	10930.2	14162.1	61.504
-3.50158	1580.16	4289.17	6525.97	8776.75	10928.6	14161.4	60.8952
-3.50127	1584.06	4288.08	6525.53	8776.59	10929.5	14161.7	61.4418
-3.50097	1583.84	4288.24	6523.83	8777.12	10930.7	14162.3	61.9666
-3.50066	1581.77	4288.32	6522.66	8777.04	10928.2	14163.4	61.6233
-3.50036	1578.96	4287.75	6522.73	8775.91	10927.9	14164.7	61.1945
-3.50005	1577.87	4286.37	6521.48	8774.09	10928.4	14163.5	61.5569
-3.49975	1578.56	4286.58	6520.04	8772.38	10929.5	14163.6	62.0111
-3.49944	1577.39	4288.37	6521.74	8774.6	10930.4	14163.7	61.9552
-3.49913	1578.84	4289.23	6521.37	8777.38	10931.5	14163.4	61.5088
-3.49883	1579.34	4290.54	6521.96	8776.33	10929.6	14163.6	61.0193
-3.49852	1578.67	4289.91	6523.31	8775.36	10928.5	14163.6	60.9012
-3.49822	1579	4288.42	6521.26	8774.05	10928.5	14162.8	61.005
-3.49791	1578.29	4286.71	6522.8	8774.94	10928.6	14162.9	60.8941
-3.49761	1579.48	4287.73	6522.46	8776.39	10928.4	14164.5	61.2389
-3.4973	1578.74	4290.89	6522.89	8777.41	10928.5	14163.4	61.0249
-3.497	1579.58	4292.09	6524.02	8775.57	10926.7	14162.7	61.364
-3.49669	1581.54	4291.01	6525.2	8775.66	10924	14162.9	61.3875
-3.49638	1582.36	4290.77	6525.43	8774.35	10925.1	14162.9	61.864
-3.49608	1580.76	4292.66	6524.1	8773.09	10923.2	14161.8	61.8209
-3.49577	1578.23	4292.9	6523.44	8775.29	10922.7	14161.7	61.4311
-3.49547	1578.2	4292.75	6522.95	8774.26	10926.2	14162.6	61.0964
-3.49516	1583.21	4291.94	6524.76	8776.22	10929	14163	60.6724
-3.49486	1584.51	4293.22	6526.15	8775.81	10931.3	14162.5	60.9171
-3.49455	1583.78	4293.28	6528.23	8775.8	10932.2	14162.7	61.0708
-3.49425	1583.62	4291.39	6526.62	8774.72	10929.2	14162.8	61.0318
-3.49394	1582.15	4291.02	6524.82	8774.86	10928.8	14162.5	61.3572
-3.49363	1581.67	4291.49	6525.12	8778.93	10930.3	14163.2	61.5547
-3.49333	1582.98	4291.01	6525.61	8777.96	10930.7	14162	61.6088
-3.49302	1582.35	4289.68	6526.07	8778.31	10931	14162.7	61.6666
-3.49272	1580.67	4293.27	6525.28	8777.88	10931.4	14163.3	61.4804
-3.49241	1580.45	4292.69	6523.68	8775.09	10928.2	14162.7	61.3299
-3.49211	1578.92	4291.31	6523.25	8777.4	10924.4	14162.1	61.3082
-3.4918	1578.87	4292.07	6522.59	8775.93	10926.7	14161.7	61.4652
-3.4915	1579.25	4293.32	6522.09	8776.76	10928.6	14161.6	61.8071
-3.49119	1580.54	4295.04	6521.12	8776.83	10929.2	14161.4	61.3956
-3.49089	1580.26	4293.72	6522.34	8775.46	10927.1	14161.5	61.1756
-3.49058	1582.4	4291.39	6524.79	8777.26	10924.9	14162.7	61.4337
-3.49027	1580.13	4288.32	6526.97	8775.83	10925.6	14163.8	61.3445
-3.48997	1578.21	4288.83	6526.27	8775.28	10926.2	14164	61.589
-3.48966	1579.05	4287.94	6523.87	8775.28	10925.9	14163.8	61.724
-3.48936	1578.29	4285.43	6520.42	8773.96	10926.4	14162.2	61.6407
-3.48905	1579.8	4285.76	6521.1	8774.44	10926.6	14161	61.8632
-3.48875	1580.46	4287.62	6523.21	8775.58	10928.6	14161.5	62.1963
-3.48844	1579.6	4290.52	6527.44	8775.73	10930.1	14161.4	62.022
-3.48814	1578.56	4291.25	6528.42	8777.06	10928.9	14162.5	61.8252
-3.48783	1579.61	4290.45	6530	8775.31	10928.2	14163.5	62.0368
-3.48752	1579.6	4291.71	6527.39	8774.56	10929.4	14162.8	61.8182
-3.48722	1582.18	4291.4	6525.31	8775.58	10929.7	14162.8	61.5489
-3.48691	1581.25	4290.81	6524.83	8775.16	10928.4	14162.7	61.6812
-3.48661	1580.92	4289.28	6524.06	8773	10928.2	14163.4	61.5305
-3.4863	1581.72	4288.27	6524.77	8773.4	10929.8	14165	61.5292
-3.486	1583.17	4288.59	6523.62	8773.98	10931.3	14163.6	61.4825
-3.48569	1583.97	4291.74	6522.1	8774.15	10930.5	14162.3	61.4502
-3.48539	1583.7	4291.79	6521.61	8775.88	10929	14162.6	61.9698
-3.48508	1583.63	4289.52	6521.92	8775.37	10928.5	14163.5	61.8754
-3.48477	1581.67	4287.72	6520.04	8772.99	10929	14163.9	61.7379
-3.48447	1579.95	4288.74	6522.72	8773.35	10930.3	14164.2	61.1637
-3.48416	1579.18	4289.26	6524.2	8774.75	10931.4	14163.8	60.3442
-3.48386	1580.38	4289.31	6524	8775.55	10931.3	14163.5	59.7298
-3.48355	1579.93	4291.9	6525.97	8772.37	10931.6	14164.5	59.9944
-3.48325	1578.47	4292.39	6527.48	8771.03	10930.9	14164.5	60.5523
-3.48294	1577.26	4289.8	6527.47	8771.08	10928.8	14164.3	60.674
-3.48264	1578.32	4288.91	6527.49	8773.89	10927.6	14163.9	60.7528
-3.48233	1578.8	4289.77	6524.11	8775.62	10927.1	14162.2	60.9728
-3.48202	1578.01	4290.2	6523.32	8775.14	10926.8	14163.6	61.0498
-3.48172	1579.98	4292.37	6524.7	8772.55	10927.5	14163.2	61.2124
-3.48141	1580.51	4291.05	6524.15	8771.72	10928.9	14163.4	61.0452
-3.48111	1577.75	4288.97	6526.18	8773.91	10928.7	14163.5	61.3839
-3.4808	1577.5	4289.85	6526.83	8775.25	10927.8	14163.4	61.9474
-3.4805	1577.85	4288.1	6526.82	8776.9	10930.3	14163.9	61.2393
-3.48019	1577.28	4289.9	6526.91	8775.71	10930.5	14164.3	60.2569
-3.47989	1577.57	4291.34	6522.9	8774.9	10931.8	14163	60.7478
-3.47958	1578.75	4289.68	6523.03	8773.64	10930.2	14162.7	60.9676
-3.47927	1579.02	4288.18	6522.01	8772.83	10928.8	14163.6	60.6031
-3.47897	1579.91	4287.45	6518.48	8772.56	10928.2	14164.5	60.2741
-3.47866	1580.35	4288.05	6520.68	8774.95	10928.5	14165	60.4796
-3.47836	1581.2	4289.16	6523.87	8774.67	10929.9	14163.7	61.1601
-3.47805	1581.07	4289.62	6524.08	8772.51	10930.3	14163.1	61.5943
-3.47775	1582.06	4290.58	6524.81	8771.15	10929.9	14163.3	61.5618
-3.47744	1583.19	4291.42	6523.8	8772.66	10930.1	14162.6	60.7074
-3.47714	1582	4292.2	6523.67	8772.04	10929.2	14162.1	60.6925
-3.47683	1580.7	4292.34	6523.64	8772.71	10926.8	14163.3	60.8781
-3.47652	1579.14	4292.05	6527.39	8771.69	10929.5	14163.4	61.2148
-3.47622	1578.07	4292.23	6528.37	8772.05	10933.1	14162.5	61.5638
-3.47591	1579.65	4293.21	6528.11	8773.88	10933.3	14162.3	61.5869
-3.47561	1579.53	4293.13	6525.28	8775.95	10932.6	14162.7	61.2167
-3.4753	1579.59	4291.36	6523.69	8774.92	10931.2	14162.5	61.393
-3.475	1580.28	4289.44	6522.97	8774.78	10931.2	14162.8	61.7015
-3.47469	1581.21	4287.23	6523.02	8776.38	10932.4	14164.4	61.9952
-3.47439	1580.41	4287.75	6524.9	8777.11	10932.1	14164.9	61.4111
-3.47408	1579.36	4289	6526.15	8777.91	10931.8	14164	61.0259
-3.47377	1580.33	4288.7	6525.25	8777.31	10933.2	14163.4	61.2741
-3.47347	1580.03	4288.94	6525.66	8774.58	10932.9	14163.5	61.4912
-3.47316	1577.52	4287.93	6526.1	8773.99	10932.2	14163	61.1686
-3.47286	1578.29	4286.77	6526.57	8775.25	10931.4	14163	61.3214
-3.47255	1581.66	4286.35	6526.09	8776.4	10930.9	14164	61.5516
-3.47225	1581.32	4288.97	6525.88	8776.22	10930.8	14164.5	62.0166
-3.47194	1579.73	4289.39	6521.92	8775.57	10928.6	14163.5	61.4484
-3.47164	1580.33	4289.93	6525.39	8774.78	10929.7	14162.5	60.5363
-3.47133	1579.67	4288.64	6524.97	8775.8	10930.9	14161.4	60.6497
-3.47103	1579.82	4288.15	6524.39	8773.68	10930.4	14161.7	61.3991
-3.47072	1579.82	4288.68	6525.02	8770.68	10927.9	14162.6	61.6236
-3.47041	1579.3	4287.81	6523	8771.68	10928.6	14163.6	61.6747
-3.47011	1579.45	4290.35	6523.63	8771.59	10929.3	14163	61.4286
-3.4698	1580.86	4290.61	6524.74	8771.21	10928.1	14162.2	61.6242
-3.4695	1580.15	4288.61	6524.24	8772.14	10929.1	14162.3	62.1939
-3.46919	1578.77	4289.93	6525.23	8772.32	10929.2	14161.5	61.5786
-3.46889	1579.11	4291.77	6524.15	8774.07	10928.3	14161.1	60.7077
-3.46858	1578.93	4291.55	6525.21	8773.94	10927.4	14161.7	60.4983
-3.46828	1579.11	4288.77	6525.33	8773.29	10929.1	14162.9	60.8679
-3.46797	1579.42	4290.01	6523.37	8772.58	10931.5	14162.5	61.3028
-3.46766	1578.29	4290.73	6522.87	8773.55	10931.1	14162.7	61.7297
-3.46736	1576.62	4291.56	6522.92	8775.06	10931.7	14162.8	61.5502
-3.46705	1579.41	4289.49	6522.26	8774.23	10933.8	14162.7	61.3877
-3.46675	1582.49	4290.07	6521.41	8775.36	10930.5	14162.6	61.7035
-3.46644	1581.85	4289.49	6520.88	8775.89	10928.9	14161.8	61.9185
-3.46614	1581.6	4289.73	6523.7	8774.35	10930.7	14163.1	61.6566
-3.46583	1582.11	4290.86	6524.34	8774.25	10930.3	14163.8	60.875
-3.46553	1580.97	4290.03	6521.4	8774.66	10930.1	14163.1	60.831
-3.46522	1579.97	4288.57	6519.79	8775.38	10933	14162.2	61.0317
-3.46491	1581.62	4289.82	6520.31	8775.59	10934.2	14161.8	61.294
-3.46461	1582.77	4291.94	6521.59	8776.15	10932.2	14162.7	61.6791
-3.4643	1580.51	4291.4	6523	8774.12	10930.6	14162.7	61.472
-3.464	1580.96	4291.34	6522.05	8773.75	10932	14162.2	61.5962
-3.46369	1579.73	4290.48	6523.64	8774.66	10931.1	14163	61.2972
-3.46339	1577.04	4294.77	6521.78	8777.17	10929	14163	61.2955
-3.46308	1576.42	4294.74	6521.71	8778.87	10930.3	14162.1	61.6294
-3.46278	1575.92	4293.25	6524.2	8776.87	10930.8	14162.4	61.6225
-3.46247	1578.7	4291.25	6523.59	8773.1	10928.7	14163	61.3443
-3.46216	1583.49	4288.8	6524.15	8770.65	10928.7	14164.7	61.1378
-3.46186	1584.01	4289.66	6525.42	8771.38	10929.1	14164.7	60.5791
-3.46155	1582.47	4290.55	6524.84	8771.87	10930.2	14164.4	60.4555
-3.46125	1581.47	4290.48	6524.14	8771.04	10929.5	14163.2	60.5932
-3.46094	1581.31	4289.02	6523.22	8773.02	10928.4	14162.6	60.9408
-3.46064	1581.85	4287.18	6522.81	8776.58	10927.8	14162.8	61.2886
-3.46033	1580.27	4287.84	6522.04	8773.63	10929.4	14163.6	61.6812
-3.46003	1578.79	4286.97	6521.7	8771.27	10930	14162.9	61.7623
-3.45972	1579.76	4287.95	6519.9	8772.67	10926.9	14163.3	61.9408
-3.45941	1581.67	4289.17	6518.02	8778.37	10927.3	14163.6	61.4801
-3.45911	1580.96	4289.05	6520.38	8778.8	10930.1	14162.7	61.1539
-3.4588	1579.51	4289.42	6523.28	8779.24	10931.1	14161.9	60.7133
-3.4585	1579.08	4289.94	6521.12	8775.74	10932.1	14162.1	60.7411
-3.45819	1578.5	4290.94	6519.18	8772.29	10930.1	14163.3	60.6135
-3.45789	1580.14	4291.97	6520.8	8771.74	10927.1	14162.4	61.2676
-3.45758	1580.75	4292.36	6523.71	8775.27	10925.7	14162	62.0567
-3.45728	1580.05	4292.78	6524.31	8776.14	10925.2	14162.8	62.0365
-3.45697	1579.78	4291.97	6523.1	8772.56	10926.6	14161.9	61.4897
-3.45666	1582.53	4288.86	6521.24	8769.27	10927.9	14161.9	61.6842
-3.45636	1586.56	4289.33	6520.11	8768.02	10929	14160.6	62.5187
-3.45605	1584.49	4289.94	6522.24	8770.24	10928.4	14161.3	62.436
-3.45575	1581.7	4288.78	6521.39	8771.98	10926.8	14161.5	62.0226
-3.45544	1578.62	4289.79	6519.91	8773.61	10925.6	14161.5	61.4677
-3.45514	1576.22	4290.11	6522.21	8775.77	10926.9	14163	61.287
-3.45483	1576.59	4290.12	6521.64	8774.25	10927.3	14162.8	60.8543
-3.45453	1578.47	4287.93	6521.11	8773.75	10927	14163	60.5755
-3.45422	1580.23	4287.57	6522.78	8774.82	10927.1	14163	60.9294
-3.45391	1581.05	4290.81	6525.04	8774.45	10927	14163.4	61.582
-3.45361	1581.16	4294.51	6526.03	8774.2	10927.3	14163.6	61.9431
-3.4533	1579.33	4291.08	6525.79	8774.79	10925.4	14163.1	62.3501
-3.453	1579.6	4290.34	6527.3	8777.39	10926.5	14162.9	61.5341
-3.45269	1579.74	4290.19	6526.26	8777.48	10928	14163.3	61.2777
-3.45239	1579.58	4289.6	6525.22	8777.49	10928.5	14162.4	61.1833
-3.45208	1579.88	4289.59	6520.68	8778.37	10930.5	14161.4	61.1855
-3.45178	1580.46	4289.35	6520.96	8777.84	10933.4	14160.8	61.6866
-3.45147	1580.94	4290.58	6524.53	8774.84	10933	14160.3	61.3329
-3.45117	1583.6	4291.28	6524.91	8776.11	10929.7	14161.5	60.9593
-3.45086	1582.93	4292.88	6521.6	8776.26	10926.5	14161.6	61.3421
-3.45055	1580.46	4290.23	6520.58	8774.91	10925.7	14160.6	61.3024
-3.45025	1581.91	4290.5	6522.85	8773.05	10925.1	14161.3	60.8856
-3.44994	1583.49	4290.83	6523.6	8773.85	10926	14162.1	61.3381
-3.44964	1582.45	4290.25	6523	8775.31	10928.2	14162.4	61.3593
-3.44933	1581.26	4289.87	6522.75	8778.06	10928.9	14161.2	61.3183
-3.44903	1581.62	4291.09	6522.38	8776.41	10926.4	14160.2	60.9928
-3.44872	1581.61	4291.15	6520.92	8774.5	10926.7	14160.2	60.8154
-3.44842	1581.22	4290.05	6522.56	8773.37	10929.7	14161.8	61.3112
-3.44811	1583.58	4289.77	6523.96	8772.12	10930.5	14161.9	61.3352
-3.4478	1582.65	4289.73	6523.81	8770.78	10929.8	14161.3	61.2452
-3.4475	1580.73	4288.73	6523.17	8769.84	10929.8	14162.1	61.367
-3.44719	1582.56	4288.66	6522.32	8772.01	10930.4	14162.7	61.7271
-3.44689	1583.09	4290.12	6523.17	8774.24	10932.4	14162.6	61.7392
-3.44658	1584.14	4289.89	6522.95	8774.63	10931.5	14161.4	61.6159
-3.44628	1581.49	4289.87	6522.48	8774.15	10930.9	14161.5	61.8582
-3.44597	1581.43	4291.33	6522.4	8775.34	10930.6	14162.4	61.7657
-3.44567	1582.01	4291.61	6523	8775.64	10931.9	14162.3	61.4042
-3.44536	1581.51	4290.99	6521.66	8775.52	10932.7	14160.4	61.0057
-3.44505	1580.54	4289.34	6522.18	8777.32	10931.7	14160.2	60.7486
-3.44475	1579.36	4290.19	6521.47	8773.82	10930.8	14161.8	61.0353
-3.44444	1578.07	4291.26	6522.09	8771.96	10928.4	14162.9	61.5334
-3.44414	1577.95	4289.41	6523.36	8772.66	10925.9	14162.9	61.6959
-3.44383	1579.68	4287.95	6522.43	8775.8	10926	14163.4	61.4519
-3.44353	1582.41	4290.54	6525.07	8779.8	10927.4	14163.1	61.3645
-3.44322	1583.24	4290.05	6525.68	8779.15	10928	14163.5	61.1052
-3.44292	1579.81	4287.29	6525.63	8779.09	10928.1	14164.4	61.2118
-3.44261	1579.75	4288.57	6527.99	8777.65	10926.3	14163.8	61.4666
-3.4423	1581.29	4290.29	6527.08	8777.32	10926.9	14164.7	61.0261
-3.442	1579.51	4289.69	6525.91	8775.93	10926.1	14165.4	60.5811
-3.44169	1576.61	4291.07	6526.66	8776.97	10926.9	14164.4	60.4965
-3.44139	1577.36	4291.93	6526.16	8778.48	10927.4	14163.3	60.4693
-3.44108	1577.23	4290.52	6523.77	8777.76	10927.2	14163.7	61.1394
-3.44078	1577.87	4290.89	6520.83	8777.09	10928.1	14163.3	61.0296
-3.44047	1577.76	4291.99	6520.41	8775.93	10926.6	14163.2	61.0422
-3.44017	1579.38	4291.96	6521.05	8774.85	10929	14163.5	60.9739
-3.43986	1582.48	4286.91	6522.57	8776.02	10928.6	14163.8	60.8338
-3.43955	1579.74	4287.18	6522.79	8778.16	10930.1	14163.6	60.8948
-3.43925	1578.03	4288.55	6523.03	8779.67	10930.2	14163.2	60.3907
-3.43894	1576.49	4286.83	6523.75	8779.12	10926.1	14163.2	60.369
-3.43864	1576.58	4287.44	6521.48	8777.45	10927.8	14163.4	60.6843
-3.43833	1580.06	4288.97	6520.68	8776.27	10930.7	14164.2	60.78
-3.43803	1579.75	4289.19	6523.36	8775.12	10931.1	14163.5	60.8503
-3.43772	1579.68	4289.58	6524.74	8774.28	10931.2	14162.5	60.6237
-3.43742	1576.79	4288.02	6526.84	8774.85	10930.7	14162.2	60.9552
-3.43711	1576.16	4287.76	6525.25	8773.39	10931.4	14163	61.3747
-3.4368	1578.09	4285.81	6523.82	8774.2	10931.7	14162	61.4569
-3.4365	1578.12	4284.44	6523.69	8777.74	10929.4	14161.9	61.0457
-3.43619	1578.22	4288.29	6525.7	8778.65	10928.2	14161.6	60.9142
-3.43589	1577.07	4289.34	6528.09	8777.47	10926.6	14160.8	60.8849
-3.43558	1578.44	4288.75	6526.69	8775.45	10925.2	14161.1	60.9111
-3.43528	1579.19	4289.81	6523.75	8775.78	10927.1	14161.1	61.148
-3.43497	1577.72	4290.52	6523.97	8776.17	10928.2	14162.3	61.2887
-3.43467	1579.32	4291.99	6522.75	8776.47	10929.1	14160.3	61.5496
-3.43436	1579.93	4291.84	6523.43	8777.57	10927.5	14159.6	61.8004
-3.43406	1577.84	4291.03	6523.08	8777.26	10926.9	14160.8	61.8699
-3.43375	1577.91	4291.65	6524.25	8774.22	10928.1	14160.9	61.3937
-3.43344	1578.6	4290.93	6526.66	8775.13	10929	14160.7	61.627
-3.43314	1577.12	4288.73	6528.24	8774.72	10927.9	14160.5	61.9877
-3.43283	1577.16	4289.43	6526.96	8771.97	10929.8	14160.6	61.9797
-3.43253	1577.31	4289.61	6524.54	8773.82	10929.9	14161.1	61.6116
-3.43222	1578.76	4287.97	6524.01	8777.32	10931.2	14161.7	61.7713
-3.43192	1582.1	4286.72	6523.89	8776.66	10931.7	14162.4	61.99
-3.43161	1585.14	4290.48	6523.53	8774.43	10930.5	14162.4	62.2241
-3.43131	1586.9	4292.65	6525.67	8773.86	10931.8	14162.7	62.0417
-3.431	1584.76	4292.81	6525.95	8774.54	10931.4	14162.8	61.4843
-3.43069	1585.29	4291.55	6525	8772.83	10930.5	14162	61.2529
-3.43039	1586	4290	6525.32	8776.02	10930.1	14161.1	61.2252
-3.43008	1581.41	4290.6	6525.45	8777.16	10927.4	14161.8	61.4226
-3.42978	1577.09	4291.18	6524.93	8777.07	10926	14162.6	61.5125
-3.42947	1577.62	4291.53	6523.17	8774.26	10928.3	14162.9	61.3679
-3.42917	1577.66	4290.19	6523.93	8772.01	10931.7	14164.1	61.1176
-3.42886	1578.47	4286.87	6522.74	8771.07	10929.8	14163.7	61.0491
-3.42856	1580.06	4289.72	6521.17	8773.92	10926.4	14162.8	60.9455
-3.42825	1580.89	4289.82	6522.17	8776.25	10926.3	14161.5	61.8276
-3.42794	1579.62	4289.81	6522.01	8775.57	10928.9	14160	61.9803
-3.42764	1582.16	4289.8	6522.73	8773.9	10929.4	14160.6	61.3145
-3.42733	1585.05	4290.46	6523.19	8774.76	10928.9	14160	60.7846
-3.42703	1581.68	4291.56	6523.06	8775.6	10927.2	14160.1	60.2058
-3.42672	1580.12	4291.7	6525.21	8774.91	10926.9	14161.6	60.8513
-3.42642	1581.01	4289.5	6523.37	8776.11	10927.1	14162.4	61.669
-3.42611	1582.39	4289	6520.79	8777.07	10929.2	14161.7	61.6351
-3.42581	1582.98	4289.11	6521.19	8777.75	10930.5	14162.6	61.6464
-3.4255	1582.03	4289.96	6521.33	8776.37	10928.7	14164.6	62.1251
-3.42519	1581.44	4289.38	6521.6	8774.91	10927.7	14165	61.868
-3.42489	1583.44	4289.92	6523.21	8772.38	10930.9	14164.4	61.3733
-3.42458	1582.87	4292.37	6525.55	8774.26	10935.3	14164	61.3038
-3.42428	1583.09	4291.57	6525.33	8774.17	10934	14163.3	60.979
-3.42397	1582.62	4292.58	6527.03	8776.56	10929.9	14163	60.3243
-3.42367	1580.25	4291.09	6528.8	8777.65	10930.3	14162.1	60.0551
-3.42336	1578.39	4290.04	6530.05	8778.19	10931.6	14161.4	60.2919
-3.42306	1579.08	4290.14	6529.63	8776.99	10929.5	14161.2	60.9206
-3.42275	1578.74	4288.16	6528.34	8775.18	10927.7	14161.9	61.3521
-3.42244	1581.41	4293.45	6526.9	8775.34	10929.4	14162.7	62.1561
-3.42214	1582.29	4293.39	6525.69	8776.73	10931.4	14163.7	62.39
-3.42183	1581.24	4291.88	6524.68	8775.89	10932.5	14162.1	62.1482
-3.42153	1580.76	4290.08	6524.43	8775.46	10932.5	14161	61.7364
-3.42122	1577.81	4289.98	6523.93	8777.89	10933.4	14161.3	61.8288
-3.42092	1577.04	4291.52	6522.17	8778.54	10934.7	14162.4	61.6501
-3.42061	1578.75	4291.92	6523.47	8774.16	10935.3	14161.5	61.768
-3.42031	1580.85	4290.4	6522.94	8772.1	10933.8	14161.7	61.9383
-3.42	1583.82	4292.23	6521.66	8773.05	10932	14162.6	61.8195
-3.41969	1584.68	4293.19	6520.83	8773.95	10928.9	14163.7	61.6395
-3.41939	1582.74	4292.53	6519.15	8775.08	10928.3	14164.5	61.4746
-3.41908	1577.89	4292.42	6521.11	8776.36	10930.1	14163.1	61.4068
-3.41878	1577.34	4291.6	6523.84	8777.11	10928.4	14163.2	61.4398
-3.41847	1578.07	4289.96	6519.74	8775.6	10926	14164.1	61.434
-3.41817	1578.38	4291.5	6519.82	8773.16	10925.1	14164.3	61.4993
-3.41786	1582.36	4292.59	6521.69	8771.8	10927.4	14164.2	61.5092
-3.41756	1582.55	4293.16	6522.2	8771.55	10928.7	14163.8	61.3056
-3.41725	1580.92	4291.38	6523.19	8771.86	10926.9	14162.1	60.6226
-3.41694	1579.72	4290.4	6524.65	8770.54	10924.5	14161.3	61.2183
-3.41664	1579.55	4287.64	6523.58	8770.45	10927.5	14161.6	61.6377
-3.41633	1580.53	4286.49	6522.98	8772.4	10931.3	14161	61.7153
-3.41603	1579.75	4289.2	6525.3	8774.34	10930.6	14161.3	61.9558
-3.41572	1576.66	4291.62	6527.07	8776.2	10928.5	14159.4	61.9356
-3.41542	1579.3	4292.49	6526.36	8776.44	10926.3	14159.3	61.0819
-3.41511	1580.18	4292.69	6524.29	8774.23	10928	14161.5	61.5525
-3.41481	1582.82	4293.31	6522.12	8773.04	10931.2	14163.3	61.8398
-3.4145	1584.39	4294.63	6523.34	8775.43	10932.1	14164.8	61.3413
-3.4142	1584.61	4296.65	6521.78	8776.28	10930.5	14164.2	60.7604
-3.41389	1580.45	4296.56	6520.69	8775.23	10929.6	14163.8	60.9485
-3.41358	1577.25	4293.38	6522.19	8773.41	10929.7	14164.8	61.4143
-3.41328	1579.85	4292.1	6522.18	8774.2	10931.4	14164.9	61.2908
-3.41297	1581.94	4290.26	6522.39	8777.23	10930.6	14163.7	61.2024
-3.41267	1582.46	4291.19	6521.66	8778.58	10931	14163.1	60.8994
-3.41236	1582.26	4296.5	6521.95	8776.09	10931.4	14163.5	60.7458
-3.41206	1581.87	4297.45	6522.88	8775.5	10930.5	14164.1	60.7787
-3.41175	1582.57	4294.89	6521.37	8777.91	10930.8	14162.6	61.0697
-3.41145	1582.05	4292.28	6523.22	8776.4	10927	14161.6	61.0735
-3.41114	1581.63	4291.58	6521.76	8775.02	10926.6	14163.3	60.7862
-3.41083	1581.87	4289.72	6520.85	8776.34	10927.6	14162.9	60.5212
-3.41053	1583.26	4288.85	6520.27	8776.4	10929.2	14163.3	60.5566
-3.41022	1583.53	4290.68	6522.54	8776.01	10930.8	14163.7	61.0803
-3.40992	1581.73	4291.25	6526.2	8776.84	10931.1	14163.8	61.5627
-3.40961	1581.63	4289.33	6527.96	8775.38	10928.9	14164.6	61.2336
-3.40931	1581.91	4288.47	6528.13	8775.16	10927.8	14163.9	61.2405
-3.409	1581.81	4289.35	6527.39	8777.15	10927.7	14163.9	60.9958
-3.4087	1578.23	4289.8	6528	8775.47	10931	14163.9	60.7771
-3.40839	1576.03	4290.49	6525.88	8775.71	10930.9	14164.3	60.8021
-3.40808	1577.55	4292.49	6524.55	8776.26	10931.2	14164.7	61.0158
-3.40778	1582.1	4293.9	6525.24	8773.85	10931	14164	61.0767
-3.40747	1583.39	4294.52	6525.51	8773	10929.5	14163.8	61.3951
-3.40717	1582.21	4293.2	6527.13	8773.8	10929.7	14163	61.5311
-3.40686	1579.85	4290.73	6527.89	8773.75	10930.3	14163	61.2866
-3.40656	1579.18	4290.03	6530.42	8775.11	10929.9	14162.8	60.6207
-3.40625	1580.32	4290.5	6529.1	8774.65	10929	14163.2	60.4322
-3.40595	1580.04	4291.01	6527.43	8774.94	10928.6	14163.3	60.3884
-3.40564	1580.62	4291.47	6526.95	8776.01	10929.1	14163.6	60.6477
-3.40533	1579.85	4292.2	6525.06	8776.21	10930.2	14163.4	60.8708
-3.40503	1581.24	4292.29	6521.43	8777	10931.3	14162.1	60.8635
-3.40472	1579.42	4291.46	6523.8	8776.29	10930.7	14162.5	60.9149
-3.40442	1579.34	4290.72	6521.65	8774.99	10931.3	14164.2	61.2521
-3.40411	1579.41	4292.88	6519.91	8775.24	10930.8	14164.7	61.4976
-3.40381	1579.95	4292.67	6519.4	8773.57	10931.7	14164.6	62.0451
-3.4035	1581.96	4292.48	6521.83	8773.53	10932.1	14164.6	62.1917
-3.4032	1579.98	4291.9	6524.18	8776.48	10928.8	14163.4	61.7811
-3.40289	1578.48	4291.48	6522.44	8776.42	10925.7	14162.7	61.1255
-3.40258	1578.54	4291.09	6521.15	8775.52	10924.2	14163.1	61.1653
-3.40228	1575.39	4288.72	6524.28	8776.09	10925.9	14163.2	61.7004
-3.40197	1577.14	4288.83	6524.41	8777.64	10927.1	14162	61.8783
-3.40167	1576.47	4290.32	6523.81	8776.85	10929.2	14162.4	61.4678
-3.40136	1575.74	4292.71	6524.61	8773.26	10927.8	14164.3	60.9695
-3.40106	1576.44	4290.03	6520.42	8772.95	10927.3	14164.3	60.9561
-3.40075	1577.45	4287.76	6520.39	8773.34	10928.5	14162.4	60.7955
-3.40045	1580.33	4289.45	6524.14	8773.54	10928.6	14161.6	61.0412
-3.40014	1582.98	4288.45	6526.08	8775.44	10927.4	14162.6	61.1813
-3.39983	1582.79	4287.03	6523.77	8777.35	10928.2	14163.3	61.0534
-3.39953	1582.7	4289.8	6522.4	8777.49	10926.8	14162.8	61.2527
-3.39922	1580.69	4291.03	6523.75	8777.89	10924.5	14162.9	60.9153
-3.39892	1581.51	4290.6	6527.63	8775.8	10925.2	14162.4	60.7905
-3.39861	1580.76	4291.53	6526.01	8774.17	10926.1	14161.2	60.9437
-3.39831	1580.5	4291.46	6523.64	8775.98	10929	14162.6	61.074
-3.398	1582.3	4289.22	6523.63	8776.05	10929.4	14163.2	60.8255
-3.3977	1582.2	4287.49	6525.08	8776.21	10927.8	14162.6	60.2777
-3.39739	1583.47	4286.87	6526.57	8777.05	10928.1	14164	60.1941
-3.39708	1583.75	4288.63	6527.29	8774.87	10929.8	14163	60.4539
-3.39678	1580.69	4286.52	6527.2	8773.31	10929.3	14162.9	61.0443
-3.39647	1578.81	4288.64	6526.3	8772.76	10928.4	14163.1	61.0215
-3.39617	1579.94	4289.95	6524.54	8773.7	10930.1	14163.2	61.0692
-3.39586	1579.89	4289.8	6524.6	8774.77	10930.9	14163.4	61.1371
-3.39556	1582.13	4290.88	6526.14	8776.21	10929.8	14163	60.6888
-3.39525	1584.69	4291.6	6526.97	8780.11	10930.5	14162.9	60.489
-3.39495	1586.43	4290.42	6526.63	8783.06	10928.8	14163.8	60.7762
-3.39464	1584.79	4292.17	6525.81	8783.27	10929.5	14164.7	61.8154
-3.39434	1581.87	4293.84	6526.63	8780.82	10926.6	14164	61.8163
-3.39403	1580.55	4292.22	6526.26	8778.11	10928.8	14163.5	61.5847
-3.39372	1583.46	4290.39	6524.03	8776.07	10929.6	14163.6	61.6273
-3.39342	1582.6	4289.55	6522.99	8774.98	10928.8	14164.6	61.6434
-3.39311	1581.5	4290.55	6524.43	8774.67	10928.5	14164.8	61.6606
-3.39281	1580.73	4293.27	6526.17	8774	10928.3	14164.4	61.606
-3.3925	1577.79	4295.19	6526.56	8774.66	10929.6	14164.8	61.5392
-3.3922	1577.8	4296.24	6526.76	8776.19	10932.3	14163.5	61.4473
-3.39189	1577.87	4292.73	6525.99	8776.13	10933.5	14162.9	60.9913
-3.39159	1579.02	4290.57	6523.92	8774.21	10931.4	14164.5	60.7017
-3.39128	1581.94	4288.45	6522.85	8773.41	10931.1	14164.4	60.9781
-3.39097	1583.71	4287.03	6524.32	8775.85	10929.7	14162.5	60.7477
-3.39067	1584.11	4286.89	6524.68	8777.18	10932	14161.8	60.9878
-3.39036	1583.34	4289.44	6521.96	8775.75	10932.5	14161.9	60.9541
-3.39006	1580.22	4289.66	6523.22	8773.58	10931.5	14162.7	61.0515
-3.38975	1579.33	4289.45	6522.59	8772.77	10931.4	14164	61.1657
-3.38945	1579.31	4288.48	6523.86	8773.53	10930.6	14162.8	61.2936
-3.38914	1578.3	4289.3	6526.33	8771.35	10930.1	14162.1	61.3453
-3.38884	1580.3	4291.62	6528.94	8773.06	10929.8	14164.1	61.1135
-3.38853	1582.56	4293.63	6529.19	8774.86	10930	14164.2	60.7739
-3.38822	1582.41	4291.83	6525.53	8775.04	10929.2	14164.8	60.2321
-3.38792	1581.79	4290.97	6522.58	8776.35	10929.4	14163.6	60.2937
-3.38761	1581.76	4289.92	6523.51	8776.42	10928.8	14163.4	60.5836
-3.38731	1582.98	4290.53	6524.43	8776.02	10929	14163.6	60.8461
-3.387	1582.79	4291.78	6523.77	8775.92	10931.4	14162.4	60.8328
-3.3867	1582.67	4293	6523.11	8774.84	10928.8	14162.3	60.8689
-3.38639	1581.95	4295.14	6523.63	8776.09	10926.9	14161.3	60.8781
-3.38609	1579.71	4294.16	6524.22	8775.96	10928.8	14161.4	61.1076
-3.38578	1580.29	4294.83	6523.19	8776.95	10928.7	14162.9	61.3068
-3.38547	1582.16	4294.57	6522.89	8779.38	10928.5	14163.8	61.5213
-3.38517	1582.62	4293.46	6523.01	8777.65	10928.2	14163	61.242
-3.38486	1579.8	4292.99	6524.13	8775.47	10929.9	14161.7	61.1899
-3.38456	1580.54	4292.71	6523.37	8774.46	10929.6	14162.1	61.159
-3.38425	1579.64	4291.83	6524.99	8775.54	10926.8	14162.8	60.7878
-3.38395	1579.12	4292.55	6526.09	8775.38	10928	14162.4	60.9485
-3.38364	1579.92	4291.88	6524.97	8775.53	10930.3	14161.7	61.5048
-3.38334	1580.84	4290.4	6521.46	8777.86	10930.6	14160.1	61.5823
-3.38303	1583.48	4289.92	6521.49	8777.11	10931.5	14160.2	61.6273
-3.38272	1582.28	4290.97	6525.01	8771.92	10929.1	14160.6	61.6269
-3.38242	1581.06	4291.87	6527.5	8770.86	10928.8	14160.5	61.4584
-3.38211	1580.81	4289.66	6526.81	8771.86	10928.7	14161.8	61.0031
-3.38181	1577.35	4289.92	6528.06	8774.08	10931.6	14164.1	61.0189
-3.3815	1578.1	4287.24	6527.18	8774.14	10930.9	14163.1	61.2765
-3.3812	1575.94	4285.06	6526.07	8773.45	10930	14163.2	61.3492
-3.38089	1575.92	4285.95	6525.38	8774.5	10929.7	14163.3	61.3347
-3.38059	1576.87	4287.11	6523.5	8775.8	10929.6	14162.5	61.5525
-3.38028	1579.44	4289.26	6524.21	8776.75	10930.4	14163.8	61.4308
-3.37997	1578.95	4290.18	6522.5	8777.59	10928.7	14164.5	61.471
-3.37967	1578.26	4288.55	6524.04	8776.68	10926.2	14162.7	61.3126
-3.37936	1578.68	4288.39	6524.53	8776.99	10926.1	14162.3	61.0256
-3.37906	1579.47	4290.55	6522.24	8776.29	10927.5	14163.1	61.1779
-3.37875	1578.75	4290.21	6521.17	8776.63	10928.9	14162.8	61.2243
-3.37845	1578.33	4289.06	6523.03	8774.59	10930.4	14163.5	61.1452
-3.37814	1580.11	4288.97	6523.57	8774.25	10928.4	14163.6	61.5207
-3.37784	1578.42	4289.2	6523.77	8776.07	10929.9	14163.6	62.2284
-3.37753	1578.65	4290.42	6523.41	8777.33	10931.5	14163.9	62.2459
-3.37723	1578.7	4291.6	6523.28	8778.16	10930.5	14165.3	62.197
-3.37692	1579.34	4291.16	6525.78	8776.37	10929	14165.1	62.071
-3.37661	1581.64	4288.69	6525.38	8775.48	10928	14164.6	61.8616
-3.37631	1579.87	4289.82	6525.04	8775.84	10927.2	14164.2	61.8697
-3.376	1577.86	4290.08	6522.27	8775.59	10929	14163.9	61.671
-3.3757	1578.9	4292.81	6519.73	8774.02	10927	14163.3	61.9395
-3.37539	1580.64	4292.65	6522.55	8775.27	10925	14163.8	62.0734
-3.37509	1581.55	4289.36	6523.66	8774.65	10928.6	14162.7	61.9793
-3.37478	1579.46	4286.85	6525.31	8772.03	10930.7	14163.5	62.0088
-3.37448	1578.71	4287.19	6526.2	8773.35	10933	14164.1	61.483
-3.37417	1578.77	4291.88	6524.68	8773.85	10931.4	14162.4	61.5903
-3.37386	1579.16	4291.05	6523.08	8775.19	10929.2	14160.1	61.4635
-3.37356	1580.11	4290.63	6523.61	8777.77	10929.2	14161.5	61.8212
-3.37325	1580.88	4291.23	6523.19	8778.63	10928.8	14161.9	62.0931
-3.37295	1580.34	4293.78	6522.45	8779.49	10927.4	14161.3	61.4548
-3.37264	1582.25	4293.72	6522.84	8779.22	10926.2	14161.5	61.4648
-3.37234	1582.37	4291.76	6523.69	8776.88	10927.3	14161.5	61.4781
-3.37203	1581.78	4290.83	6521.74	8776.95	10929	14161.2	61.9332
-3.37173	1581.61	4290.81	6521.87	8775.53	10929.6	14162.9	61.9534
-3.37142	1581.07	4289.54	6523.44	8777.57	10930.3	14164.3	61.6619
-3.37111	1582.52	4289.55	6523	8779.44	10932.3	14163.4	61.6487
-3.37081	1583.71	4290.69	6521.07	8780.5	10929.5	14162.2	61.6574
-3.3705	1583.78	4289.66	6519.5	8779	10930.3	14161.8	61.5258
-3.3702	1581.93	4289.39	6519.67	8777.92	10931.4	14162	61.0228
-3.36989	1580.78	4290.59	6519.41	8775.71	10929.3	14162.3	60.7268
-3.36959	1579.81	4293.76	6519.08	8775.15	10931	14162.7	61.2347
-3.36928	1580.03	4292.31	6518.07	8776.04	10930.7	14164.1	61.6458
-3.36898	1582.74	4291.28	6517.78	8778.05	10932.4	14164.4	61.7172
-3.36867	1580.66	4289.92	6520.23	8777.05	10932.3	14163	61.4082
-3.36836	1576.44	4288.67	6522.55	8777.62	10931.7	14163.3	61.3295
-3.36806	1577.78	4286.17	6522.91	8777.66	10928.8	14164	61.1316
-3.36775	1580.75	4285.32	6523.27	8778.08	10928.3	14163.7	60.8343
-3.36745	1579.64	4286.13	6524.78	8777.1	10930.2	14163.2	60.9689
-3.36714	1581.75	4288.81	6526.27	8776.75	10931.6	14162.5	60.9475
-3.36684	1581.94	4290.28	6525.69	8776.72	10932.2	14161.8	60.324
-3.36653	1581.55	4290.51	6525.49	8775.94	10931.3	14161.5	60.6486
-3.36623	1580.56	4290.66	6526.78	8776.2	10929.9	14162.5	61.0449
-3.36592	1580.26	4295.19	6527.93	8776.63	10929.7	14163	60.7259
-3.36561	1580.98	4296.07	6526.89	8777.51	10929.2	14163.2	60.6221
-3.36531	1580.69	4294.08	6524.46	8777.42	10927.7	14163.3	61.1044
-3.365	1581.44	4291.82	6522.23	8777.4	10927.1	14162.6	61.2455
-3.3647	1581.63	4292.37	6524.69	8777.2	10925.7	14161.5	61.5751
-3.36439	1580.39	4293.48	6526.99	8776.71	10927.1	14162.4	61.349
-3.36409	1581.53	4290.89	6525.89	8779.39	10927.8	14163.7	61.6044
-3.36378	1581.35	4286.58	6524.27	8780.34	10927.3	14162.4	61.7953
-3.36348	1582.64	4288.32	6524.3	8777.86	10925.2	14162.5	61.3693
-3.36317	1582.52	4289.76	6526.58	8775.74	10926.5	14163.6	61.5732
-3.36286	1580.5	4287.6	6528.26	8776.82	10928.5	14164.5	61.5892
-3.36256	1581.11	4287.05	6529.11	8777.21	10930.5	14163.6	61.6772
-3.36225	1582.79	4287.33	6527.02	8775.72	10933.3	14163.4	61.1632
-3.36195	1584.24	4288.59	6526.36	8775.38	10933.2	14163.5	61.2942
-3.36164	1582.25	4287.76	6527.34	8776.57	10931.9	14163.4	61.7119
-3.36134	1579.87	4290.32	6529	8777.06	10931.5	14163.9	61.7717
-3.36103	1578.79	4291.02	6527.52	8774.46	10930.1	14164.5	61.8052
-3.36073	1578.85	4290.61	6527.33	8774.32	10928.5	14164	61.8403
-3.36042	1581.37	4290.39	6529.52	8774.99	10929.3	14164.8	61.7744
-3.36011	1581.03	4290.8	6527.05	8776.2	10928.5	14164.3	61.5269
-3.35981	1581.02	4291.12	6525.66	8778.77	10925.6	14164.2	61.2141
-3.3595	1582.16	4290.12	6524.26	8781.16	10927	14163.3	60.8526
-3.3592	1583.82	4290.43	6522.53	8779.03	10929.2	14163	61.0866
-3.35889	1582.56	4290.6	6521.61	8778.29	10929.7	14163.8	61.0744
-3.35859	1583.82	4290.24	6521.24	8778.78	10929.6	14163.4	61.2781
-3.35828	1584.24	4289.68	6522.8	8779.21	10928.7	14163.1	60.9653
-3.35798	1580.29	4289.66	6523.17	8777.51	10927.8	14163.7	61.1998
-3.35767	1577.12	4289.87	6521.16	8777.33	10927.3	14163.8	61.4826
-3.35737	1579.83	4288.24	6520.2	8778.72	10928	14165	61.1452
-3.35706	1583.68	4287.92	6521.22	8779.77	10927.1	14164.2	61.2888
-3.35675	1583.74	4289.69	6523.51	8778.01	10927.6	14163.4	61.4451
-3.35645	1581.74	4291.54	6526.19	8776.47	10928.9	14162.6	61.4582
-3.35614	1579.36	4289.99	6524.62	8776.34	10929.1	14161.9	61.7779
-3.35584	1578.4	4290.48	6524.79	8776.74	10930.2	14163	61.9354
-3.35553	1577.58	4290.81	6524.74	8775.53	10930.6	14162.5	61.7248
-3.35523	1578.84	4289.04	6523.42	8777.34	10930.1	14161.1	61.9127
-3.35492	1579.89	4287.91	6523.44	8778.64	10930.2	14160.9	62.1767
-3.35462	1579.02	4287.54	6523.78	8776.48	10930.5	14161.2	61.7319
-3.35431	1579.88	4287.86	6525.98	8772.82	10929.4	14161.3	61.3788
-3.354	1583.59	4290.8	6528.43	8772.97	10928.1	14161.4	61.7155
-3.3537	1583.91	4291.78	6526.84	8773.91	10929.1	14161.5	61.7887
-3.35339	1580.44	4291.11	6522.15	8777.29	10931.5	14162.3	61.5812
-3.35309	1579.81	4290.25	6521.71	8777.63	10932.2	14163	61.2697
-3.35278	1579.36	4289.17	6523.53	8776.93	10931.5	14162.3	61.4714
-3.35248	1579.63	4290.68	6524.32	8778.31	10928.6	14162.7	61.6743
-3.35217	1581.56	4290.44	6525.23	8778.03	10927.3	14163	61.3544
-3.35187	1582.55	4291.29	6525	8777.13	10927.2	14163.6	61.4902
-3.35156	1582.47	4291.17	6526.03	8776.75	10926.9	14164.1	61.0544
-3.35125	1583.94	4291.25	6526.4	8775.91	10926.9	14163.8	60.9354
-3.35095	1582.61	4290.78	6526.59	8777.29	10928.9	14162.7	61.17
-3.35064	1581.12	4291.95	6525.27	8780.82	10929.1	14161.9	61.2142
-3.35034	1580.71	4290.73	6521.32	8779.86	10928.6	14162.3	61.3979
-3.35003	1581.04	4288.82	6520.87	8780.22	10930	14162.5	61.9084
-3.34973	1581.07	4291.34	6523.35	8782.47	10929.6	14161.9	62.1226
-3.34942	1579.74	4291	6527.4	8779.52	10928.1	14162.6	61.6632
-3.34912	1580	4288.71	6527.78	8775.25	10926.9	14163.9	61.1632
-3.34881	1578.66	4289.55	6526.78	8774.64	10925	14164.2	61.4769
-3.3485	1577.53	4290.94	6525.9	8774.8	10927.6	14163.8	61.8739
-3.3482	1579.42	4292.4	6525.02	8775.21	10930.1	14164.4	61.8096
-3.34789	1579.51	4291.93	6522.95	8774.79	10929.9	14165.1	61.5479
-3.34759	1578.84	4293.3	6520.73	8776.74	10927.9	14165	61.1334
-3.34728	1580.68	4293.42	6522.07	8775.83	10928.6	14164.2	60.9109
-3.34698	1580.21	4292.22	6521.76	8776.82	10927.6	14163.7	61.7183
-3.34667	1578.73	4294.35	6521.93	8777.98	10927.9	14163.5	62.0047
-3.34637	1578.55	4293.99	6522.65	8779.04	10929.3	14164.6	61.756
-3.34606	1578.21	4293.59	6523.46	8778.64	10930.6	14165.5	61.6545
-3.34575	1581.47	4294.11	6524.44	8779.23	10929.3	14165.4	61.6831
-3.34545	1583.36	4294.33	6526.11	8778.34	10928.3	14164.4	61.6088
-3.34514	1582.02	4290.08	6527.4	8776.87	10927.6	14162.6	61.5555
-3.34484	1581.31	4288.74	6526.47	8776.12	10928.7	14162.8	61.3463
-3.34453	1580.27	4290.59	6526.3	8775.14	10931	14164.2	61.4027
-3.34423	1581.03	4289.59	6527.83	8774.99	10930.7	14165.1	60.8295
-3.34392	1578.57	4289.04	6525.03	8775.4	10927.6	14164.2	61.1017
-3.34362	1576.77	4289.99	6522.65	8775.69	10927.9	14163.5	61.0658
-3.34331	1577.43	4291.47	6522.17	8772.86	10930.1	14162.1	61.1152
-3.343	1578.76	4291.76	6522.93	8771.83	10932.1	14162.1	61.2183
-3.3427	1580.6	4290.48	6523.52	8774.21	10932.3	14161.9	61.1928
-3.34239	1581.14	4289.35	6523.28	8776.59	10932	14161.4	61.5392
-3.34209	1580.89	4288.46	6522.44	8776.48	10933.7	14162.2	61.8397
-3.34178	1583.11	4291.82	6521.85	8776.51	10931.8	14162.6	61.6434
-3.34148	1582.53	4293.83	6522.56	8774.89	10931.7	14161.8	61.6775
-3.34117	1582.36	4292.76	6523.7	8775.29	10931.1	14160.8	61.5746
-3.34087	1582.88	4290.66	6523.23	8776.32	10932	14160.6	61.6527
-3.34056	1584.42	4291.12	6524.22	8776.07	10932.7	14161.3	61.9016
-3.34025	1585	4289.56	6524.54	8774.02	10931.2	14161	61.5467
-3.33995	1583.84	4289.4	6522.23	8772.56	10929	14161	61.3442
-3.33964	1582.5	4290.5	6521.23	8772.69	10929.9	14161.9	61.6069
-3.33934	1581.71	4293.42	6521.01	8773.04	10930.9	14162.8	61.0113
-3.33903	1580.17	4293.71	6522.04	8774.63	10931.7	14161.3	61.0014
-3.33873	1578.98	4292.85	6521.12	8773.99	10930.2	14161.7	61.2667
-3.33842	1578.12	4293.72	6522.58	8774.14	10929.9	14163.6	61.181
-3.33812	1578.32	4293.7	6524.57	8774.93	10931.2	14164.3	60.8892
-3.33781	1578.39	4292.6	6526.5	8776.17	10930.4	14164.5	60.8216
-3.33751	1580.22	4292.1	6528.45	8776.61	10928.6	14164.2	61.4954
-3.3372	1579.03	4292.35	6528.36	8776.92	10927.6	14164.3	61.6669
-3.33689	1578.59	4290.68	6527.55	8774.59	10926.2	14164	61.5031
-3.33659	1579.04	4289.56	6527.17	8775.68	10927.4	14162.6	61.4932
-3.33628	1581.55	4290.33	6528.75	8777.52	10927.8	14161.7	61.9102
-3.33598	1582.21	4287.01	6529.29	8778.58	10929.2	14163.8	61.599
-3.33567	1581.95	4288.11	6527.13	8778.73	10929.6	14163.9	61.5572
-3.33537	1583.35	4290.09	6524.67	8781.66	10928.8	14162.9	61.3393
-3.33506	1583.02	4288.68	6522.96	8780.16	10928	14162.7	61.1321
-3.33476	1584.53	4289.07	6523.66	8780.37	10928.2	14163.2	60.9094
-3.33445	1584.95	4289.57	6526.83	8774.73	10928.3	14164.2	61.0665
-3.33414	1582.48	4289.76	6528.28	8769.52	10927.5	14164.3	61.6808
-3.33384	1581.25	4287.72	6524.87	8770.99	10927.1	14163.8	62.3464
-3.33353	1581.46	4286.65	6524.98	8772.57	10928.7	14161.8	62.4557
-3.33323	1582.82	4285.68	6524.87	8776.49	10930.7	14161.5	62.2492
-3.33292	1583.3	4287.27	6526.33	8777.83	10933.2	14162.8	62.0986
-3.33262	1584.53	4289.94	6526.16	8778.65	10931.6	14164.2	62.0992
-3.33231	1584.7	4291.21	6525	8781.61	10929.8	14164.5	62.0403
-3.33201	1581.76	4291.98	6524.12	8781.83	10929.9	14165.3	61.6693
-3.3317	1578.95	4292.9	6524.17	8776.61	10929.9	14164.5	61.1099
-3.33139	1577.98	4291.4	6523.58	8774.69	10931.3	14164.7	60.963
-3.33109	1578.65	4290.07	6524.56	8774.84	10931.6	14164.1	61.2448
-3.33078	1581.16	4289.66	6525.8	8775.77	10929.8	14162.1	61.4938
-3.33048	1581.87	4289.58	6524.25	8777.24	10929.7	14160.9	60.9856
-3.33017	1579.96	4291.06	6523.14	8776.13	10929.9	14161.2	61.0906
-3.32987	1578.67	4291.4	6526.12	8777.33	10932.9	14162.8	61.4615
-3.32956	1576.91	4290.47	6526.31	8776	10933.2	14163.3	61.8181
-3.32926	1576.13	4289.47	6528.16	8773.61	10930.9	14164.2	62.2169
-3.32895	1574.93	4293.06	6528.79	8771.68	10930.2	14163.6	62.0211
-3.32864	1575.55	4293.83	6529.26	8772.2	10931.1	14162.6	61.4755
-3.32834	1578.55	4290.16	6529.51	8774.28	10929.5	14162.9	61.7668
-3.32803	1578.61	4288.74	6527.95	8776.08	10926.6	14162.3	61.6312
-3.32773	1579.14	4290.48	6525.04	8774.9	10925.9	14161.1	61.7276
-3.32742	1579.07	4293.57	6526.42	8774.98	10925.5	14162.1	61.6608
-3.32712	1579.96	4295.3	6527.62	8778	10927.3	14163.3	61.4483
-3.32681	1580.6	4292.82	6527.25	8777.57	10928.5	14164.1	62.1264
-3.32651	1580.31	4291.82	6527.16	8776.55	10928.8	14163.7	62.323
-3.3262	1581.12	4291.91	6524.96	8776.35	10928.5	14162.8	62.0146
-3.32589	1581.94	4294.52	6526.31	8775.52	10930.4	14162.8	62.0037
-3.32559	1582.35	4294.04	6527.62	8774.26	10930.2	14164	61.8856
-3.32528	1582.74	4291.91	6525.46	8775.18	10929.7	14163.4	61.4489
-3.32498	1581.47	4289.59	6523.54	8777.51	10931.8	14161.4	61.8134
-3.32467	1578.67	4285.55	6523.32	8776.99	10932.3	14162.6	61.8205
-3.32437	1575.83	4287.05	6525.26	8778.24	10934.8	14163.1	62.0598
-3.32406	1577	4290.57	6524.29	8777.61	10935.6	14163.4	61.4699
-3.32376	1577.57	4292.61	6521.39	8776.61	10934.3	14162.8	61.7567
-3.32345	1577.91	4292.32	6521.21	8775.5	10931.6	14163.1	61.3798
-3.32314	1577.65	4289.28	6522.15	8774.42	10930.7	14162.6	61.2189
-3.32284	1580.05	4289.77	6524.35	8774.11	10930.2	14163.3	61.5076
-3.32253	1578.91	4291.67	6525.08	8773.63	10927.7	14163.4	61.7978
-3.32223	1579.23	4291.74	6525.3	8772.94	10925.5	14162.2	61.8535
-3.32192	1578.64	4289.69	6526.58	8774.78	10925.4	14161.6	61.4492
-3.32162	1579.04	4286.46	6527.72	8772.23	10928.4	14161.6	61.8794
-3.32131	1579.66	4284.07	6524.35	8770.03	10928.6	14162.3	62.1674
-3.32101	1579.18	4285.56	6521.97	8774.04	10926.4	14163.3	62.2614
-3.3207	1580.64	4286.6	6523.92	8776.99	10928.5	14163.8	62.0373
-3.3204	1580.24	4286.52	6527.48	8777.06	10932.1	14164.1	62.2257
-3.32009	1581.17	4286.76	6527.87	8777.87	10931.3	14164.9	62.0383
-3.31978	1583.34	4289.27	6528.22	8776.18	10929	14164.5	61.8586
-3.31948	1581.75	4292.56	6530.05	8774.15	10928.2	14162.8	61.9992
-3.31917	1580.74	4293.68	6528.99	8773.83	10929.4	14163.7	62.0297
-3.31887	1580.7	4292.39	6527.52	8772.31	10927.8	14164.6	61.6601
-3.31856	1580.41	4290.52	6527.08	8772.22	10927.5	14162.9	62.0138
-3.31826	1580.66	4292.42	6526.24	8774.52	10929.4	14162.8	61.677
-3.31795	1580.9	4291.63	6526.66	8776.06	10933.2	14162.6	61.8608
-3.31765	1580.56	4293.78	6523.31	8777.08	10933.6	14162.8	62.1675
-3.31734	1579.73	4294.04	6522.33	8778.33	10931.5	14163.5	62.0787
-3.31703	1577.64	4291.66	6524.91	8775.57	10932.2	14163.5	62.1474
-3.31673	1579.6	4293.77	6524.66	8775.08	10931.1	14162.6	61.9968
-3.31642	1579.6	4295.19	6524.51	8776.43	10930.1	14163.2	62.2562
-3.31612	1580.04	4293.98	6526.64	8776.25	10930.5	14163.8	61.9796
-3.31581	1582.77	4294.53	6530.46	8776.62	10933.9	14164.3	62.1061
-3.31551	1583.87	4295.12	6531.25	8775.19	10936.1	14163.8	61.8971
-3.3152	1583.66	4294.91	6530.47	8773.71	10934.9	14162.1	61.4538
-3.3149	1579.57	4293.29	6530.46	8773.57	10935.4	14163	61.9911
-3.31459	1578.21	4290.79	6528.69	8772.36	10935.5	14162.6	62.2129
-3.31428	1579.1	4289.07	6527.47	8771.93	10932.2	14163	62.4104
-3.31398	1579.87	4288.14	6526.44	8775.02	10931.3	14163.7	61.8845
-3.31367	1580.23	4289.64	6523.75	8774.64	10929.7	14163.7	61.9965
-3.31337	1580.2	4290.98	6523.55	8775.56	10929.8	14163.9	61.7088
-3.31306	1578.4	4290.47	6525.66	8778.63	10930.1	14163.6	61.8068
-3.31276	1577.45	4292.13	6525.28	8779.41	10929.2	14164.2	62.0532
-3.31245	1577.31	4292.44	6524.88	8780.69	10930.1	14163.5	62.287
-3.31215	1577.9	4294.52	6526.86	8780.4	10930.2	14162.1	61.8047
-3.31184	1579.5	4296.69	6525.28	8778.74	10930.3	14162.8	61.2142
-3.31153	1579.87	4294.2	6523.92	8777.21	10930.3	14163.5	61.4322
-3.31123	1579.87	4292.23	6523.75	8777.08	10930.7	14164.1	61.1842
-3.31092	1581.46	4291.53	6521.68	8777.7	10929.8	14163.9	61.111
-3.31062	1580.91	4291.81	6519.92	8776	10930.6	14163.4	61.2711
-3.31031	1582.56	4292.45	6519.27	8775.41	10930.7	14163.9	61.4272
-3.31001	1582.97	4292.66	6522.2	8776.41	10930.2	14163.7	61.2166
-3.3097	1581.72	4290.92	6525.23	8777.61	10926	14163.4	60.9195
-3.3094	1579.35	4287.46	6525.26	8778.97	10927.1	14162.8	61.2918
-3.30909	1578.4	4287.32	6522.85	8780.26	10931	14162.8	61.5029
-3.30878	1577.85	4288.81	6520.52	8780.62	10928.6	14165	61.7857
-3.30848	1578.37	4290.51	6519.19	8776.11	10928.1	14164.9	62.2227
-3.30817	1580.74	4289.86	6521.38	8774.55	10930.5	14163.6	62.056
-3.30787	1580.89	4290.05	6523.12	8776.73	10931.8	14164.1	61.8193
-3.30756	1581.05	4288.64	6525.18	8776.89	10932.1	14164.1	61.6103
-3.30726	1579.4	4291.61	6526.44	8773.26	10930.1	14164.3	61.6245
-3.30695	1580.03	4294.5	6527.3	8774.06	10931.7	14163.7	61.7198
-3.30665	1581.55	4291.52	6526.85	8774.43	10933	14162.4	61.9003
-3.30634	1581.44	4291.82	6525.66	8772.7	10931	14162.6	61.9412
-3.30603	1580.73	4292.9	6524.1	8773.04	10927.3	14161.8	61.8678
-3.30573	1580.14	4291.07	6524.43	8774.45	10925.6	14163.3	61.6163
-3.30542	1577.05	4292.54	6524.84	8776.32	10922.6	14163.7	61.1116
-3.30512	1578.91	4293.91	6522.13	8777.98	10922.7	14163.2	60.6942
-3.30481	1581.38	4293.34	6524.05	8776.95	10924.2	14162.9	61.2482
-3.30451	1581.19	4290.54	6523.94	8776.66	10926.8	14164.8	61.1648
-3.3042	1579.58	4288.72	6522.83	8775.68	10929.6	14164.7	61.1704
-3.3039	1581.18	4289.96	6522.61	8774.75	10928.5	14164	61.3529
-3.30359	1580.74	4292.6	6522.78	8775.39	10927.9	14163.1	61.0791
-3.30328	1579.96	4290.81	6522.87	8774.22	10929.2	14163.4	60.8248
-3.30298	1581.41	4289.31	6522.25	8774	10929.3	14164.5	60.8053
-3.30267	1581.54	4287.64	6524.23	8776.92	10928.1	14165.4	60.6187
-3.30237	1582.13	4287.81	6525.01	8775.9	10930.5	14164	60.8031
-3.30206	1582.96	4287.82	6527.12	8776	10931.4	14164.1	60.9613
-3.30176	1582.21	4287.65	6526.88	8772.92	10929.6	14164	60.6082
-3.30145	1580.89	4287.85	6525.64	8770.77	10929.6	14162.9	60.4658
-3.30115	1580.75	4289.37	6526.89	8773.14	10930.8	14162.9	61.1241
-3.30084	1581	4289.83	6528.33	8775.12	10931.3	14163.4	62.0095
-3.30054	1581.67	4291.12	6527	8775.4	10931.2	14163	62.0255
-3.30023	1581.52	4292.31	6524.39	8774.66	10930.4	14162.4	61.4645
-3.29992	1580.48	4291.7	6523.02	8774.54	10929.4	14162.5	60.8856
-3.29962	1579.85	4292.46	6521.4	8774.21	10927.4	14163.2	61.0409
-3.29931	1581.47	4294.87	6521.66	8774.66	10927.2	14163.8	61.2274
-3.29901	1580.71	4294	6522.85	8776.38	10927.9	14163.6	61.6452
-3.2987	1581.34	4294.1	6523.5	8776.91	10929.4	14163.5	61.9213
-3.2984	1581.07	4294.59	6522.88	8777.9	10930.9	14163.7	61.7327
-3.29809	1579.15	4293.02	6522.33	8779.4	10930.6	14163.2	61.4651
-3.29779	1575.47	4292.69	6522.1	8779.75	10931	14163.1	61.1037
-3.29748	1577.89	4290.75	6521.78	8778.8	10931.2	14163.6	61.4094
-3.29717	1582.6	4288.17	6523.39	8776.63	10933	14164.8	61.3751
-3.29687	1583.71	4290.06	6522.59	8776.48	10931.4	14165.4	61.0774
-3.29656	1581.21	4290.43	6522.73	8777.44	10928.8	14164.2	60.9967
-3.29626	1579.95	4289.97	6524.09	8775.47	10928.7	14165.1	61.2591
-3.29595	1580.79	4288.28	6523.91	8774.11	10929.9	14165.1	61.8343
-3.29565	1581.49	4287.23	6521.36	8774.48	10928.5	14165.4	62.2718
-3.29534	1582.83	4288.81	6522.89	8774.34	10930.1	14164.7	62.3314
-3.29504	1582.08	4289.93	6523.73	8776.43	10933	14163.8	61.8443
-3.29473	1581.92	4290.89	6522.45	8776.38	10929.1	14163.5	61.443
-3.29442	1581.59	4291.91	6523.97	8775.12	10928.7	14163.4	61.152
-3.29412	1580.98	4291.4	6524.69	8774.18	10930	14164.6	61.1703
-3.29381	1580.01	4289.95	6525.42	8773.36	10930.6	14165.7	61.6007
-3.29351	1580.6	4288.45	6527.33	8773.99	10929.3	14165.5	61.5
-3.2932	1580.83	4289.63	6525.45	8775.05	10928.4	14164	61.0178
-3.2929	1578.96	4290.79	6525.91	8775.14	10928.9	14164.5	61.129
-3.29259	1580.87	4293.07	6525.08	8777.26	10928.3	14164.2	61.062
-3.29229	1583.17	4292.43	6525.32	8778.25	10927.4	14162.7	61.3935
-3.29198	1583.76	4290.34	6524.26	8777.33	10928.5	14163.6	61.4727
-3.29167	1582.13	4289.72	6523.88	8776.72	10929.4	14162.9	60.5744
-3.29137	1580.47	4291.14	6522.95	8774.38	10928.7	14162.3	60.7925
-3.29106	1580.57	4292.91	6523.31	8774.24	10928	14163	61.4107
-3.29076	1582.14	4291.4	6523.86	8775.43	10930.1	14163.4	61.2835
-3.29045	1583.06	4291.16	6523.92	8774.42	10929.3	14163.4	61.8755
-3.29015	1582.23	4292	6525.92	8776.28	10928	14164	62.1707
-3.28984	1579.76	4289.84	6524.75	8776.95	10931.6	14164.1	61.9366
-3.28954	1579.37	4288.24	6522.29	8778.87	10931.3	14163.9	61.6795
-3.28923	1581.28	4288.06	6522.32	8779.83	10928.3	14164.5	61.6613
-3.28892	1581.88	4288.4	6521.54	8777.31	10929.5	14165.8	61.0328
-3.28862	1583.15	4290.44	6521.75	8776.7	10930	14166.1	60.6555
-3.28831	1583.28	4289.83	6522.79	8776.17	10933.8	14166.3	60.3336
-3.28801	1581.14	4291.02	6525.51	8778.82	10932.3	14165.9	60.5081
-3.2877	1580.58	4290.81	6529.09	8778.19	10932.2	14166.1	61.0382
-3.2874	1580.77	4290.38	6528.92	8776.43	10934.2	14166.3	61.1601
-3.28709	1582.4	4291.7	6528.44	8777.24	10934.8	14165.7	61.1239
-3.28679	1583.33	4292.6	6528.68	8776.41	10936.3	14164.5	61.1752
-3.28648	1582.24	4292.84	6528.08	8776.01	10934.1	14164.2	60.4744
-3.28617	1582.51	4294.09	6527.08	8777.03	10932.3	14164.6	60.8368
-3.28587	1581.02	4293.85	6527.86	8778.03	10930.1	14163.5	60.9362
-3.28556	1579.89	4290.56	6526.23	8778.82	10930.2	14163.2	61.1788
-3.28526	1578.06	4291.89	6525.04	8776.23	10928.9	14165.5	61.43
-3.28495	1578.11	4295.4	6526.07	8777.53	10929.1	14166.1	61.4794
-3.28465	1580.87	4295.55	6523.61	8778.16	10928.2	14166.1	61.2011
-3.28434	1583.42	4292.08	6525.09	8777.51	10928.2	14166.4	61.2068
-3.28404	1581.82	4294.58	6528.92	8777.95	10932	14165.1	62.0113
-3.28373	1580.87	4293.91	6527.83	8777.55	10930.9	14164.5	61.6191
-3.28343	1582.95	4293.06	6524.17	8777.31	10930.5	14163.9	61.5773
-3.28312	1582.25	4292.61	6523.1	8778.53	10933.3	14164.5	61.639
-3.28281	1581.21	4291.79	6525.31	8777.81	10935.6	14165.9	61.4008
-3.28251	1580.32	4290.1	6526.5	8778.64	10934.4	14165.9	61.1113
-3.2822	1582.23	4289.26	6528.18	8779.57	10933.4	14164.4	61.4094
-3.2819	1583.89	4290.56	6525.91	8778.91	10934.6	14163	61.3976
-3.28159	1582.44	4289.26	6524.34	8777.71	10934.1	14163	61.4383
-3.28129	1583.54	4290.94	6525.54	8778.73	10934.8	14163.1	61.808
-3.28098	1583.52	4292.5	6525.56	8778.31	10931.1	14163.6	61.7425
-3.28068	1582.16	4291.13	6524.83	8777.4	10931.3	14162.1	61.4004
-3.28037	1581.5	4288.93	6523.45	8776.18	10930.4	14161.1	61.6016
-3.28006	1583.36	4289.65	6525.03	8775.55	10929.6	14161.8	61.8644
-3.27976	1584.14	4289.6	6525.56	8773.49	10927.1	14162.8	61.7837
-3.27945	1583.88	4290.57	6524.28	8772.69	10927.3	14164.7	61.5748
-3.27915	1581.99	4290.89	6527.29	8772.15	10929.1	14164.8	61.4808
-3.27884	1580.99	4291.97	6529.16	8772.79	10927.7	14164.8	61.8159
-3.27854	1580.61	4291.04	6527.01	8773.57	10929.1	14164.2	61.8639
-3.27823	1580.78	4289.29	6524.82	8774.06	10930.4	14163	61.2895
-3.27793	1582.09	4289.2	6525.04	8776.36	10929.2	14165.2	61.3229
-3.27762	1580.83	4289.59	6523.83	8776.07	10930	14164.5	61.2005
-3.27731	1580.24	4290.27	6524.22	8776.92	10930.5	14161.9	61.9009
-3.27701	1581.15	4291.65	6525.2	8779.66	10930	14161.5	62.0988
-3.2767	1579.51	4289.14	6525.87	8779.69	10933	14162.3	61.83
-3.2764	1578.56	4288.51	6523.6	8778.01	10933.6	14162.6	61.9909
-3.27609	1580.13	4290.27	6523.3	8775.59	10933.8	14161.9	61.9092
-3.27579	1579.44	4291.77	6524.82	8774.52	10933.6	14161.8	62.2961
-3.27548	1583.17	4291.88	6525.78	8774.32	10933.2	14159.9	61.4637
-3.27518	1585.18	4291.68	6526.95	8774.77	10931.9	14159.5	61.2177
-3.27487	1583.18	4293.44	6528.31	8775.05	10930.7	14160.6	61.5805
-3.27456	1585.83	4293.53	6528.19	8773.89	10929.1	14162.6	61.5868
-3.27426	1583.96	4291.32	6527.97	8774.21	10930	14163.3	61.1578
-3.27395	1583.27	4291.41	6527.63	8774.95	10930.2	14162.5	60.9642
-3.27365	1583.58	4291.32	6527.61	8775.29	10929.5	14164.3	61.3147
-3.27334	1580.97	4292.36	6528.55	8775.03	10929.7	14165.6	61.8143
-3.27304	1577.6	4291.92	6528.36	8773.75	10930.7	14164.6	61.782
-3.27273	1578.14	4292.54	6527.36	8772.97	10928.2	14163.2	61.1842
-3.27243	1579.59	4294.05	6525.43	8773.42	10929.9	14162.7	60.5883
-3.27212	1580.74	4293.01	6524.7	8776.36	10929.3	14161.6	60.7483
-3.27181	1580.63	4292.27	6523.32	8777.65	10929	14162.3	61.1106
-3.27151	1581.93	4291.41	6523.03	8777.79	10928.4	14162.7	61.6052
-3.2712	1582.62	4293.47	6522.35	8778.49	10925.9	14162.1	61.7403
-3.2709	1580.58	4295.18	6523.3	8777.7	10928.1	14163.1	61.8445
-3.27059	1581.04	4293.58	6524.89	8776.77	10931.2	14163.3	61.9668
-3.27029	1580.84	4291.93	6523.22	8775.56	10933	14164	61.5373
-3.26998	1579.83	4291.53	6524.22	8774.84	10933.3	14165.2	61.3008
-3.26968	1580.06	4288.63	6523.89	8777.43	10930.3	14165	61.4798
-3.26937	1580.22	4289.65	6522.26	8779.74	10928.8	14163	61.3536
-3.26906	1581.68	4289.75	6521.87	8779.03	10929	14160.8	61.0635
-3.26876	1582.78	4288.21	6522.91	8775.58	10930.2	14162.2	60.8599
-3.26845	1580.38	4288.79	6523.05	8773.91	10929.6	14163.3	60.5936
-3.26815	1578.93	4288.32	6526.06	8775.45	10926.9	14162.6	61.1071
-3.26784	1577.15	4288.13	6526.57	8773.87	10927.5	14162.7	61.7091
-3.26754	1580.22	4289.02	6524.69	8773.03	10928.4	14162.4	61.624
-3.26723	1579.62	4289.92	6526.87	8772.5	10932	14160.7	61.7683
-3.26693	1579.38	4288.32	6527.95	8772.56	10930.9	14160.4	61.9389
-3.26662	1581.07	4288.73	6527.78	8773.62	10928.6	14162.5	61.7658
-3.26631	1583.86	4292.41	6527.95	8773.95	10927.4	14163.2	61.4605
-3.26601	1586.04	4293.54	6527.48	8774.52	10930.9	14163.7	61.6706
-3.2657	1584.02	4293.14	6525.85	8775.71	10932.6	14163.3	61.2762
-3.2654	1582.87	4292.09	6526.32	8774.9	10933.1	14163.3	61.3677
-3.26509	1583.01	4290.67	6527.33	8775.87	10933	14164.1	61.5961
-3.26479	1580.89	4291.54	6527.77	8777.18	10931	14164.5	61.5699
-3.26448	1579.32	4291.67	6525.55	8775.61	10930.6	14164.6	61.8954
-3.26418	1578.78	4292.29	6521.44	8777.74	10930.2	14164.7	61.8873
-3.26387	1578.43	4294.27	6522.53	8779.77	10928.9	14162.8	61.9785
-3.26357	1579.78	4293.68	6522.83	8779.57	10927.8	14163	61.3386
-3.26326	1583.71	4291.94	6523.73	8776.18	10930.6	14164	61.684
-3.26295	1583.97	4290.28	6525.16	8775.32	10933.2	14162.8	61.9449
-3.26265	1584.74	4289.13	6527.36	8777.09	10932.9	14163.3	61.4693
-3.26234	1584.8	4289.05	6526.13	8778.13	10931.3	14163.4	61.462
-3.26204	1585.69	4287.85	6524.96	8778.85	10932	14164.4	61.7249
-3.26173	1583.32	4284.01	6522.31	8777.95	10929.6	14164	61.9481
-3.26143	1582.04	4281.8	6519.24	8776.07	10929.9	14164.4	61.9877
-3.26112	1584.47	4285.84	6519.35	8778.16	10931.8	14162.6	62.0795
-3.26082	1584.68	4288.43	6520.49	8781.49	10931.8	14160.9	61.4156
-3.26051	1586.41	4290.09	6521.56	8782.81	10931.9	14161.2	60.9543
-3.2602	1585.26	4290.53	6524.28	8780.41	10932.9	14162.3	61.5663
-3.2599	1581.93	4291.37	6524.49	8778.84	10930.4	14163.2	62.3622
-3.25959	1580.29	4290.45	6525.09	8778.39	10931.2	14163.8	62.1085
-3.25929	1581.2	4291.4	6526.42	8777.16	10930.6	14162.9	61.8558
-3.25898	1582.42	4291.76	6527.57	8777.01	10925.9	14161.8	61.5966
-3.25868	1582.18	4290.72	6527.81	8778.54	10926.1	14160.8	61.7517
-3.25837	1582.25	4289.56	6526.26	8778.69	10929.1	14162.1	61.6097
-3.25807	1580.35	4289.25	6526.68	8777.63	10930.7	14162.6	61.17
-3.25776	1580.84	4290.5	6527.92	8776.21	10930.4	14162.3	61.4697
-3.25745	1581.42	4292.01	6527.49	8774.69	10928.3	14162.3	61.7199
-3.25715	1582.18	4291.15	6524.64	8776.24	10928.3	14164	61.3124
-3.25684	1583.06	4289.6	6524.89	8776.93	10929.1	14163.3	61.8876
-3.25654	1582.38	4289.05	6528.19	8775.21	10930.2	14161.8	62.2415
-3.25623	1583.25	4289.24	6529.69	8774.35	10930.7	14163.1	61.7808
-3.25593	1585.76	4293.77	6529.31	8774.09	10929.1	14165.1	61.3635
-3.25562	1585.99	4294.27	6529.25	8776.02	10927.6	14165.1	61.3252
-3.25532	1587.16	4291.4	6528.23	8778.06	10930.4	14165.1	62.071
-3.25501	1586.69	4291.64	6527.85	8778.88	10929.6	14164.8	61.9684
-3.2547	1585	4292.31	6527.53	8777.81	10927.2	14164.2	62.1302
-3.2544	1584.94	4291.73	6527.11	8777.67	10927.4	14163.7	61.758
-3.25409	1583.99	4292.87	6527.43	8778.25	10931.5	14163.4	61.9147
-3.25379	1581.6	4293.81	6528.25	8780.58	10933.4	14164.3	62.1531
-3.25348	1584.27	4293	6526.54	8780.16	10933.6	14163.6	61.6857
-3.25318	1584.88	4291.47	6525.17	8780.15	10931.3	14163.8	61.2109
-3.25287	1582.96	4291.19	6526.65	8780.29	10929.6	14163.5	61.2584
-3.25257	1581.64	4289.85	6529.74	8778.07	10929.4	14162.8	61.6415
-3.25226	1580.61	4289.65	6531.91	8776.76	10928.6	14162.8	61.5128
-3.25195	1579.14	4289.83	6530.91	8777.29	10926.1	14162.1	61.3404
-3.25165	1579.95	4288.85	6527.43	8778.13	10928.6	14161.5	61.7306
-3.25134	1582.66	4287.39	6525.63	8777.35	10932.2	14161.2	62.2345
-3.25104	1582.42	4291.33	6524.12	8775.89	10933.7	14161.6	61.9965
-3.25073	1581.95	4293.05	6525.46	8776.52	10932	14163.1	61.4725
-3.25043	1583.28	4290.74	6527.06	8775.23	10928.3	14164	61.1536
-3.25012	1582.18	4292.25	6527.22	8775.17	10927.6	14163.5	60.9084
-3.24982	1580.83	4289.38	6526.51	8778.2	10928.1	14164.5	61.0112
-3.24951	1580.65	4288.3	6527.23	8779.91	10929.9	14163.2	61.1448
-3.2492	1580.77	4287.89	6528.84	8778.28	10931.7	14162.7	60.5423
-3.2489	1580.5	4289.03	6529.5	8776.57	10930.8	14163.6	60.5709
-3.24859	1580.98	4290.78	6526.35	8778.26	10931	14164	60.3777
-3.24829	1582.28	4290.88	6524.86	8781.02	10932.8	14163.9	60.7112
-3.24798	1580.53	4290.47	6524.93	8779.73	10933.8	14163.9	60.8323
-3.24768	1581.66	4291.91	6524.44	8778.2	10933.4	14164	61.0262
-3.24737	1581.19	4293.03	6524.34	8779.19	10931.6	14164.6	61.4595
-3.24707	1582.77	4294.81	6523.82	8777.82	10930.8	14163.3	61.5425
-3.24676	1582.37	4294.12	6524.04	8776.61	10929.6	14162	61.5879
-3.24645	1580.24	4291.12	6521.66	8775.39	10928.6	14161.6	61.8653
-3.24615	1578.97	4289.49	6521.27	8777.33	10927.2	14161.5	62.339
-3.24584	1578.27	4289.96	6523.27	8780.93	10927.6	14162.6	62.1608
-3.24554	1579.62	4290.02	6525.03	8780.76	10928.3	14163	61.6605
-3.24523	1579.63	4290.83	6526.03	8780.54	10926.9	14161.7	61.7131
-3.24493	1580.64	4291.3	6525.89	8779.61	10926.1	14160.2	61.2065
-3.24462	1582.31	4291.01	6526.18	8780.37	10926.6	14159.3	60.723
-3.24432	1584.16	4289.04	6526.77	8780.71	10926.8	14159.9	60.5097
-3.24401	1583.08	4289.1	6527.59	8780.38	10928.6	14160.1	60.7701
-3.24371	1582.27	4291.31	6526.87	8777.85	10929.4	14160.2	61.0262
-3.2434	1578.43	4292.65	6524.29	8776.38	10930.2	14162.2	61.1146
-3.24309	1576.23	4292.91	6522.49	8775.16	10930.3	14163.1	61.3273
-3.24279	1576.28	4295.21	6524.13	8778.93	10929.4	14162.6	61.4005
-3.24248	1577.8	4292.55	6525.42	8780.67	10930.9	14162.2	61.4449
-3.24218	1581.4	4288.9	6527.49	8780.5	10932.1	14161.5	61.6982
-3.24187	1581.63	4289.4	6525.57	8779.89	10934.1	14161.6	61.9956
-3.24157	1581.21	4292.98	6525.81	8777.85	10933.8	14162.4	61.8263
-3.24126	1581.78	4294.23	6525.83	8776.73	10934.8	14161.9	61.3587
-3.24096	1580.58	4291.19	6524.21	8777.59	10934.7	14161.9	61.2493
-3.24065	1580.71	4289.3	6525.19	8778.53	10934.4	14162.3	61.0827
-3.24034	1580.03	4290	6526.46	8777.99	10933.3	14161.9	61.0777
-3.24004	1577.8	4286.64	6527.91	8777.35	10931.1	14162.7	61.1124
-3.23973	1580.98	4287.54	6525.44	8774.82	10931.1	14164.2	61.4241
-3.23943	1581.95	4288.61	6523.97	8772.78	10933.1	14164.1	61.5799
-3.23912	1581.69	4290.46	6524.14	8771.73	10934.2	14163.6	61.244
-3.23882	1582.27	4290.09	6526.94	8772.71	10932.4	14163.8	61.5855
-3.23851	1580.38	4288.66	6526.95	8776.07	10934.6	14163.8	61.5018
-3.23821	1579.88	4290.47	6527.75	8779.38	10935.1	14164.8	61.0016
-3.2379	1581.07	4289.6	6523.97	8778.23	10931.7	14164.7	60.6497
-3.23759	1581.24	4290.2	6523.1	8778.13	10930.9	14164.7	60.9115
-3.23729	1582.5	4291.68	6522.81	8777.28	10932.3	14165.2	61.2414
-3.23698	1582.56	4291.3	6523.44	8776.24	10935	14165.1	61.8118
-3.23668	1582.62	4291.89	6526.61	8772.76	10932.3	14163.4	62.0619
-3.23637	1581.57	4291.01	6527.76	8773.18	10928.5	14164.2	62.3864
-3.23607	1578.72	4290.93	6529.1	8771.82	10930.6	14165.4	62.0131
-3.23576	1578.85	4292.82	6528.18	8773.17	10932.5	14166.1	61.6093
-3.23546	1581.7	4292.24	6525.58	8775.88	10934.5	14164.6	61.6243
-3.23515	1582.88	4292.85	6525.86	8776.82	10934.2	14162	61.4435
-3.23484	1580.81	4292.17	6527.6	8776.6	10932.2	14161.5	61.8364
-3.23454	1581.44	4291.35	6526.5	8773.27	10930.7	14161.6	62.2869
-3.23423	1582.93	4292.04	6523.28	8771.05	10931.1	14163.2	62.2684
-3.23393	1583.86	4295.63	6522.94	8772.1	10931.3	14164.7	62.032
-3.23362	1582.52	4294.22	6522.29	8775.4	10930.3	14164	61.1299
-3.23332	1579.76	4292.61	6523.24	8778.32	10929.8	14163.6	61.4235
-3.23301	1578.77	4291.5	6523.78	8777.28	10930.4	14162.2	61.7025
-3.23271	1583.09	4290.29	6526.5	8778.34	10930.1	14161.3	61.2787
-3.2324	1582.57	4292	6528.55	8777.38	10931.7	14161.9	60.8279
-3.23209	1581.04	4292.13	6526.54	8776.47	10932.3	14162	61.3982
-3.23179	1584.21	4290.38	6527.17	8775.17	10930.5	14162.4	61.8937
-3.23148	1584.14	4289.82	6526.82	8775.21	10930.2	14163.1	61.7202
-3.23118	1584.05	4293.1	6527.2	8776.6	10932.5	14163.8	61.2743
-3.23087	1585.03	4291.58	6528.82	8778.01	10930.8	14165.4	61.6503
-3.23057	1583.92	4290.55	6528.88	8778.9	10927.9	14166.7	62.239
-3.23026	1583.87	4289.99	6527.47	8780.06	10928.7	14164.9	62.2184
-3.22996	1584.64	4290.03	6526.58	8780.11	10929	14163.5	62.4659
-3.22965	1583.39	4291.56	6528.27	8779.59	10929.8	14163.7	62.6405
-3.22934	1581.26	4290.4	6527.96	8778.24	10928.2	14163.4	62.1527
-3.22904	1582.15	4289.62	6526.87	8778.26	10927.4	14162.5	62.4934
-3.22873	1582.8	4289.4	6525.44	8777.59	10929.3	14163.6	62.6615
[truncated: 63,546 more rows]

## Sheet: Fig. S21
	0.7 umol (4P-HTMC) with chiral shift reagents	0.7 umol (4P-HTMC)+2.1 umol (S,S-CHDA)	0.7 umol (4P-HTMC)+4.2 umol (S,S-CHDA)	0.7 umol (4P-HTMC)+8.4 umol (S,S-CHDA)	0.7 umol (4P-HTMC)+16.8 umol (S,S-CHDA)	CHO-TMC	4P-HTMC
[truncated: 65,535 more rows]

[truncated: 5 more sheets: Fig. S32, Fig. S33, Fig S34, Fig. S35, Fig. S36]
